# Supplementary material for: Aberrant methylation of tRNAs links cellular stress to neuro-developmental disorders
Source: EMBO J. 2014 Jul 25;33(18):2020–39. doi: 10.15252/embj.201489282 (PMC4195770; doi:10.15252/embj.201489282)
Supplement: Supplementary file 2 [file embj0033-2020-sd2.xlsx]

## Sheet: transcribed tRNA genes
Tab. S1. Actively transcribed tRNA genes in wild-type (wt) and NSun2 knockout (ko) mouse skin and brain
Normalised Polymerase III counts		Chromosomal location					Total wt normalised counts	Total ko normalised counts	NSun2 target (adult skin)	NSun2 target (E18.5 embryonic brain)
wt	ko	trna gene ID	chromosome	stard	end	strand
171	143	chr1.trna1004-GlyTCC	chr1	172968128	172968199	-	44231	15592.8	Yes	Yes
120	230	chr1.trna1005-AspGTC	chr1	172967160	172967231	-	209302	137725	Yes	Yes
171	397	chr1.trna1006-AsnGTT	chr1	172964073	172964146	-	8044.4	5580.1	No	No
191	418	chr1.trna1022-ProCGG	chr1	167572402	167572473	-	14812.5	9576.5	Yes	Yes
42	93	chr1.trna1184-LysTTT	chr1	134930904	134930976	-	6596.1	6311.4	Yes	Yes
64	103	chr1.trna1392-GlyGCC	chr1	74863321	74863391	-	73049.1	83718.6	Yes	Yes
149	336	chr1.trna1547-GluTTC	chr1	34491657	34491728	-	88200.9	69025.6	Yes	Yes
85	145	chr1.trna485-LysTTT	chr1	134930539	134930611	+	6795	6722.1	Yes	Yes
144	357	chr1.trna672-ProAGG	chr1	167571765	167571836	+	13998.6	8981.5	Yes	Yes
244	536	chr1.trna698-LeuCAG	chr1	172968745	172968827	+	2949.9	2486.2	Yes	Yes
156	339	chr1.trna699-GlyGCC	chr1	172975116	172975186	+	1.72312e+06	1.96538e+06	Yes	Yes
113	227	chr1.trna707-AspGTC	chr1	173032502	173032573	+	209161	137591	Yes	Yes
151	318	chr1.trna708-GlyTCC	chr1	173032887	173032958	+	44864.3	15726.3	Yes	Yes
188	450	chr1.trna709-GluCTC	chr1	173033174	173033245	+	480913	339344	Yes	Yes
93	195	chr1.trna710-ValCAC	chr1	173041574	173041646	+	248562	666302	Yes	Yes
263	567	chr1.trna993-LeuCAG	chr1	173031969	173032051	-	3091.9	2665.8	Yes	Yes
98	236	chr1.trna995-GlyTCC	chr1	173010079	173010150	-	44809.8	15728.7	Yes	Yes
360	463	chr10.trna1095-SerTGA	chr10	62892224	62892305	-	994.1	504.4	Yes	Yes
132	356	chr10.trna1316-LeuTAA	chr10	12642369	12642451	-	5196.4	4554.9	Yes	Yes
168	347	chr10.trna381-AsnGTT	chr10	79711904	79711977	+	8165.6	5699.1	No	?
183	521	chr10.trna688-SerCGA	chr10	127895520	127895601	-	909	623.4	Yes	Yes
126	302	chr10.trna81-GluCTC	chr10	30530946	30531017	+	659481	482012	Yes	Yes
229	532	chr10.trna851-AspGTC	chr10	92915723	92915794	-	209112	137575	Yes	Yes
174	313	chr10.trna856-AspGTC	chr10	90644842	90644913	-	5972.9	4805.4	Yes	Yes
102	117	chr10.trna857-TrpCCA	chr10	90644157	90644228	-	867.6	1254.8	No	No
91	162	chr10.trna961-PheGAA	chr10	79711709	79711781	-	3560.6	3309.2	?	Yes
159	352	chr11.trna1022-ArgCCT	chr11	115274295	115274367	+	13919.6	6975.4	No	No
153	403	chr11.trna1023-ArgTCG	chr11	115275093	115275165	+	12266.1	8098	No	No
118	239	chr11.trna1234-ArgCCT	chr11	115274618	115274690	-	13543.6	6651.1	No	No
255	540	chr11.trna1432-CysGCA	chr11	97850237	97850308	-	8404.6	19932.2	No	No
321	594	chr11.trna1433-CysGCA	chr11	97849560	97849631	-	7017.8	16481.8	No	No
56	116	chr11.trna1442-CysGCA	chr11	97660220	97660291	-	883.1	1300.2	No	No
54	35	chr11.trna1444-CysGCA	chr11	97631143	97631214	-	4969.7	2372.4	No	No
167	412	chr11.trna1446-AsnGTT	chr11	97563763	97563836	-	8267	5807.5	No	No
101	222	chr11.trna1493-GlnTTG	chr11	95720486	95720557	-	10186.1	8125	Yes	Yes
214	392	chr11.trna1816-LysTTT	chr11	68938678	68938750	-	5747.9	5526.9	Yes	Yes
167	271	chr11.trna1817-GlnCTG	chr11	68938109	68938180	-	62946.1	58303.1	Yes	Yes
30	52	chr11.trna1818-ArgTCT	chr11	68936984	68937070	-	5669.4	1457.7	No	?
334	650	chr11.trna1819-GlyGCC	chr11	68932296	68932366	-	1.41386e+06	1.61269e+06	Yes	Yes
44	99	chr11.trna1820-TrpCCA	chr11	68876997	68877068	-	679.4	848.2	No	No
390	953	chr11.trna1821-SerGCT	chr11	68876544	68876625	-	22967.7	9348.3	Yes	Yes
87	142	chr11.trna1822-ThrAGT	chr11	68876246	68876319	-	1934.1	1959.6	Yes	Yes
260	499	chr11.trna1823-IleAAT	chr11	68875822	68875895	-	13424.8	6469.5	Yes	Yes
43	34	chr11.trna1849-TrpCCA	chr11	62746086	62746015	-	502.9	568.8	No	No
310	648	chr11.trna1824-GlyTCC	chr11	68854780	68854851	-	44791.1	15718.1	Yes	Yes
197	441	chr11.trna1880-TrpCCA	chr11	61221418	61221489	-	2523.5	3289.7	No	No
498	516	chr11.trna1911-LeuCAA	chr11	58115976	58116082	-	2991.5	2590.6	Yes	Yes
299	747	chr11.trna1912-GluCTC	chr11	58115679	58115750	-	480633	339005	Yes	Yes
102	124	chr11.trna2021-LeuAAG	chr11	48670476	48670557	-	2045.7	1605.9	Yes	Yes
453	1255	chr11.trna2022-AlaTGC	chr11	48647931	48648002	-	635.8	661.3	Yes	Yes
191	357	chr11.trna2023-LysCTT	chr11	48647385	48647457	-	108364	86469	Yes	Yes
227	429	chr11.trna204-ValCAC	chr11	48632044	48632116	+	116995	311604	Yes	Yes
78	98	chr11.trna205-GlyACC	chr11	48637230	48637303	+	857	347	Yes	Yes
243	566	chr11.trna206-ThrTGT	chr11	48667121	48667193	+	290	309.9	Yes	No
100	132	chr11.trna207-ProTGG	chr11	48669782	48669853	+	15333.9	10077.5	Yes	Yes
220	228	chr11.trna208-ValAAC	chr11	48670139	48670211	+	110196	300326	Yes	Yes
232	234	chr11.trna393-IleAAT	chr11	68850505	68850578	+	13867.3	6918.4	Yes	Yes
178	413	chr11.trna394-SerAGA	chr11	68850979	68851060	+	7949.8	2054.4	Yes	?
222	429	chr11.trna396-ProCGG	chr11	68853887	68853958	+	15395.5	10059.5	Yes	Yes
226	178	chr11.trna395-ThrAGT	chr11	62746086	62746015	+	2051.5	2089	Yes	Yes
261	428	chr11.trna397-AspGTC	chr11	68854486	68854557	+	201046	134957	Yes	Yes
108	266	chr11.trna398-TrpCCA	chr11	68855328	68855399	+	674.1	815.6	No	No
58	62	chr11.trna399-ThrAGT	chr11	68923967	68924040	+	2045.1	2079.4	Yes	Yes
47	105	chr11.trna400-SerCGA	chr11	68924421	68924502	+	504.5	383.2	Yes	Yes
200	404	chr11.trna401-LeuTAG	chr11	68937743	68937824	+	1079.7	894.4	Yes	Yes
72	253	chr11.trna550-ThrCGT	chr11	79518152	79518223	+	304	326.2	Yes	Yes
98	211	chr11.trna791-CysGCA	chr11	97658386	97658457	+	6092.8	14236.6	No	No
299	760	chr11.trna945-ArgCCG	chr11	106874180	106874252	+	6191	7564.2	No	No
290	566	chr12.trna470-IleAAT	chr12	112083548	112083621	+	13404.2	6450	Yes	Yes
93	206	chr12.trna790-LysCTT	chr12	72070107	72070179	-	43080.3	37119	Yes	Yes
100	198	chr13.trna1000-LysTTT	chr13	21259944	21260016	-	9941.3	9806.9	Yes	Yes
296	624	chr13.trna1001-GluCTC	chr13	21252654	21252725	-	480548	338949	Yes	Yes
49	93	chr13.trna101-TyrGTA	chr13	23518374	23518461	+	1916.1	1137.3	No	No
376	356	chr13.trna102-AlaAGC	chr13	23523281	23523353	+	459.9	440.2	Yes	No
108	186	chr13.trna103-LysCTT	chr13	23528209	23528281	+	141564	114532	Yes	Yes
190	134	chr13.trna104-ThrAGT	chr13	23542491	23542564	+	1225.5	1687.1	Yes	Yes
109	206	chr13.trna105-GluTTC	chr13	23555404	23555475	+	646657	397739	Yes	Yes
145	245	chr13.trna106-TyrGTA	chr13	23558945	23559034	+	2067.5	1272.6	Yes	Yes
38	35	chr13.trna107-TrpCCA	chr13	23589975	23590046	+	577	758.1	No	No
45	123	chr13.trna108-MetCAT	chr13	23591949	23592020	+	134691	307860	Yes	Yes
31	42	chr13.trna109-TrpCCA	chr13	23598388	23598459	+	597.8	780.3	No	No
235	402	chr13.trna110-GlyGCC	chr13	23609072	23609142	+	1.41393e+06	1.61277e+06	Yes	Yes
213	421	chr13.trna111-MetCAT	chr13	23609561	23609632	+	123679	281767	Yes	Yes
66	181	chr13.trna112-SerTGA	chr13	23610015	23610096	+	23693.3	5313	Yes	?
301	220	chr13.trna113-GlnTTG	chr13	23610919	23610990	+	2655.4	2289.5	Yes	Yes
123	230	chr13.trna114-GlnTTG	chr13	23611482	23611553	+	2146.2	1902.5	Yes	Yes
210	397	chr13.trna115-SerGCT	chr13	23613739	23613820	+	22232.9	8766.7	Yes	Yes
233	492	chr13.trna60-PheGAA	chr13	21253274	21253346	+	3633.7	3376	?	Yes
34	68	chr13.trna61-MetCAT	chr13	21259473	21259545	+	2196.4	1229.8	Yes	Yes
101	107	chr13.trna62-LeuAAG	chr13	21261905	21261986	+	2094.2	1654.6	Yes	?
42	80	chr13.trna63-LeuAAG	chr13	21262075	21262156	+	463.4	428.5	Yes	?
108	239	chr13.trna64-GlnCTG	chr13	21264220	21264291	+	59268.9	54896.6	Yes	Yes
428	436	chr13.trna65-LeuCAA	chr13	21292073	21292177	+	1160.6	1139.1	Yes	Yes
111	322	chr13.trna66-AlaAGC	chr13	21314455	21314526	+	446.1	455.7	Yes	Yes
24	45	chr13.trna68-AlaTGC	chr13	21332814	21332885	+	115.4	109.7	Yes	Yes
26	61	chr13.trna70-AlaCGC	chr13	21346089	21346160	+	264.2	275	Yes	Yes
19	28	chr13.trna71-AlaAGC	chr13	21351637	21351708	+	374	420.5	Yes	Yes
34	31	chr13.trna73-ThrTGT	chr13	21367825	21367898	+	265.5	266	Yes	Yes
146	164	chr13.trna74-ArgTCG	chr13	21371565	21371637	+	4490.9	3001.3	No	No
108	221	chr13.trna77-GlyGCC	chr13	21802449	21802519	+	1411491	1.61018e+06	Yes	Yes
281	691	chr13.trna78-MetCAT	chr13	21802863	21802934	+	123048	280627	Yes	Yes
80	47	chr13.trna81-ThrAGT	chr13	21947890	21947963	+	569.9	654	Yes	Yes
25	60	chr13.trna82-MetCAT	chr13	21998980	21999051	+	4942.2	8413.8	Yes	Yes
23	35	chr13.trna83-LysTTT	chr13	21999809	21999881	+	507.6	422.3	Yes	Yes
74	124	chr13.trna84-AspGTC	chr13	22003182	22003253	+	209663	137979	Yes	Yes
90	50	chr13.trna85-LeuCAA	chr13	22006707	22006812	+	413	356.5	Yes	Yes
85	122	chr13.trna86-SerAGA	chr13	22011084	22011165	+	10510.1	2560.7	Yes	Yes
51	41	chr13.trna87-GlnCTG	chr13	22012069	22012140	+	68361.8	59831.6	Yes	Yes
12	10	chr13.trna89-LysTTT	chr13	22063657	22063729	+	82.3	69.3	Yes	?
438	353	chr13.trna90-MetCAT	chr13	22066901	22066972	+	123135	280676	Yes	Yes
38	88	chr13.trna91-ValCAC	chr13	22118417	22118489	+	118978	317560	Yes	Yes
178	374	chr13.trna92-IleAAT	chr13	22121092	22121165	+	13547.5	6554.8	Yes	Yes
247	241	chr13.trna92-IleAAT	chr13	22121092	22121165	+	13547.5	6554.8	Yes	Yes
193	460	chr13.trna947-MetCAT	chr13	23622217	23622288	-	144040	328456	Yes	Yes
190	105	chr13.trna948-ArgTCG	chr13	23618325	23618397	-	4382.4	2959.2	No	?
70	150	chr13.trna949-ArgTCG	chr13	23595849	23595921	-	4329.6	2875.8	No	?
105	186	chr13.trna950-SerAGA	chr13	23592826	23592907	-	7710.9	1839.3	Yes	?
55	134	chr13.trna951-ArgACG	chr13	23592391	23592463	-	10033.6	5614.9	No	?
144	299	chr13.trna953-ArgACG	chr13	23538661	23538733	-	10292.1	5846.2	No	No
97	233	chr13.trna954-ValCAC	chr13	23538011	23538083	-	114283	305075	Yes	Yes
76	123	chr13.trna955-AlaCGC	chr13	23530566	23530637	-	325.8	334.8	Yes	Yes
333	683	chr13.trna956-IleAAT	chr13	23529978	23530051	-	13625.8	6616.4	Yes	Yes
119	95	chr13.trna957-ProAGG	chr13	23528863	23528934	-	13788.1	8781.2	Yes	Yes
164	449	chr13.trna958-TyrGTA	chr13	23524859	23524946	-	2161.3	1386.1	Yes	Yes
9	19	chr13.trna95-ValAAC	chr13	23390650	23390722	+	1328.6	3323	Yes	Yes
41	56	chr13.trna960-TyrGTA	chr13	23518964	23519049	-	1864.7	1105.6	Yes	Yes
64	92	chr13.trna961-TyrGTA	chr13	23517515	23517603	-	2068.2	1280.9	Yes	Yes
11	17	chr13.trna962-ValAAC	chr13	23505117	23505189	-	4673.1	8439	Yes	Yes
27	37	chr13.trna963-AlaAGC	chr13	23504810	23504882	-	1497.8	1553.7	Yes	?
16	37	chr13.trna966-AlaAGC	chr13	23492664	23492736	-	1512.8	1571.2	Yes	?
127	293	chr13.trna970-SerGCT	chr13	22142555	22142636	-	23517.8	9349.3	Yes	Yes
122	177	chr13.trna972-SerCGA	chr13	22114288	22114369	-	171.9	142.7	Yes	Yes
163	339	chr13.trna973-ArgACG	chr13	22113013	22113085	-	11555.6	8790.7	No	No
51	72	chr13.trna974-ValAAC	chr13	22107660	22107732	-	18392.9	38840.8	Yes	Yes
28	39	chr13.trna975-GlnCTG	chr13	22088450	22088521	-	1308.2	1184.9	Yes	Yes
39	64	chr13.trna976-SerGCT	chr13	22086059	22086140	-	637.1	409.3	Yes	Yes
76	113	chr13.trna978-SerAGA	chr13	22032783	22032864	-	7749.9	1863	Yes	?
185	369	chr13.trna979-AspGTC	chr13	22032188	22032259	-	200710	134727	Yes	Yes
29	76	chr13.trna97-ValCAC	chr13	23391991	23392063	+	5510.9	10111.7	Yes	Yes
153	164	chr13.trna980-SerAGA	chr13	22028963	22029044	-	23317.6	5198.7	Yes	Yes
43	61	chr13.trna982-GlnCTG	chr13	22025830	22025901	-	58374.5	54071.3	Yes	Yes
71	78	chr13.trna983-MetCAT	chr13	22023038	22023109	-	123420	281196	Yes	Yes
71	114	chr13.trna984-SerTGA	chr13	22016804	22016885	-	23377.3	5243.8	Yes	?
56	31	chr13.trna985-ArgTCT	chr13	22009031	22009116	-	24710	2176.2	No	?
79	55	chr13.trna987-IleTAT	chr13	21988807	21988900	-	75.2	69.2	Yes	?
78	111	chr13.trna988-PheGAA	chr13	21974754	21974826	-	405.3	371.5	?	Yes
70	140	chr13.trna990-IleAAT	chr13	21947189	21947262	-	13661.8	6679.8	Yes	Yes
68	146	chr13.trna992-SerGCT	chr13	21584714	21584795	-	327.3	260.4	Yes	Yes
59	55	chr13.trna994-MetCAT	chr13	21418586	21418658	-	487.4	406.5	Yes	Yes
83	140	chr13.trna997-ArgCCG	chr13	21307327	21307399	-	11361.7	6932.7	No	No
71	56	chr13.trna998-LeuCAA	chr13	21264706	21264811	-	1498.8	1017.4	Yes	Yes
174	295	chr13.trna999-MetCAT	chr13	21261556	21261628	-	2661.1	1539.1	Yes	Yes
15	20	chr13.trna99-MetCAT	chr13	23409335	23409407	+	206.5	152	Yes	Yes
431	461	chr14.trna188-LeuAAG	chr14	51683558	51683639	+	2153.7	1706.2	Yes	?
101	186	chr14.trna190-ThrTGT	chr14	51708325	51708397	+	266.2	292.2	Yes	No
575	1477	chr14.trna191-TyrGTA	chr14	51709164	51709253	+	7392.3	6467	Yes	Yes
214	487	chr14.trna192-ProTGG	chr14	51710322	51710393	+	15291.7	10032.9	Yes	Yes
281	732	chr14.trna209-ArgACG	chr14	55136533	55136605	+	10462.3	6073.3	No	?
168	427	chr14.trna347-GluTTC	chr14	76552581	76552652	+	647041	398193	Yes	Yes
142	395	chr14.trna359-GluTTC	chr14	79881475	79881546	+	87705.3	68582.2	Yes	Yes
61	88	chr14.trna457-PheGAA	chr14	118488747	118488819	-	3565.2	3316.9	?	Yes
41	73	chr14.trna703-LeuTAG	chr14	51702505	51702586	-	486	464.6	Yes	Yes
403	371	chr14.trna704-ThrTGT	chr14	51684843	51684915	-	764.2	1052.3	Yes	Yes
293	312	chr14.trna705-ProAGG	chr14	51684489	51684560	-	13954	8943.8	Yes	Yes
320	742	chr15.trna913-MetCAT	chr15	57807538	57807610	-	5208.8	4498	Yes	Yes
271	302	chr16.trna50-ThrCGT	chr16	13437416	13437487	+	188.8	201.7	Yes	Yes
266	651	chr17.trna113-GlyCCC	chr17	26012033	26012103	+	20231	12683	Yes	Yes
20	21	chr17.trna458-CysGCA	chr17	71948611	71948682	+	5073.5	11683.3	No	No
156	191	chr17.trna516-IleTAT	chr17	84261284	84261376	+	347.3	333.2	Yes	No
33	57	chr17.trna82-LysCTT	chr17	23670929	23671001	+	107536	85498.4	Yes	Yes
168	266	chr17.trna84-LysCTT	chr17	23684327	23684399	+	107539	85498.9	Yes	Yes
202	544	chr17.trna994-ArgCCG	chr17	23687230	23687302	-	2122.1	1869.1	No	No
229	491	chr17.trna995-ArgCCT	chr17	23685735	23685807	-	4411.6	2421.1	No	No
234	440	chr17.trna996-ProTGG	chr17	23683443	23683514	-	15300.7	10060.1	Yes	Yes
54	120	chr19.trna106-PheGAA	chr19	12076726	12076798	+	3631.6	3383.6	?	Yes
76	144	chr19.trna107-LysTTT	chr19	12080529	12080601	+	6956.6	6881.6	Yes	Yes
174	405	chr19.trna109-ValTAC	chr19	12086421	12086493	+	18663	9421.4	Yes	Yes
63	121	chr19.trna110-ValTAC	chr19	12086756	12086828	+	17590.3	8707.3	Yes	Yes
135	269	chr19.trna637-ArgTCT	chr19	12086078	12086163	-	89293.4	20954.1	No	No
98	193	chr19.trna638-LeuTAA	chr19	12085576	12085658	-	581.9	457	Yes	Yes
157	224	chr19.trna639-LysTTT	chr19	12084186	12084258	-	5729.9	5354.9	Yes	Yes
211	503	chr19.trna711-SerGCT	chr19	5038304	5038385	-	24396.1	10185.6	Yes	Yes
118	334	chr19.trna8-AlaAGC	chr19	3576263	3576335	+	426.6	389.6	Yes	No
383	977	chr2.trna1431-HisGTG	chr2	122203099	122203170	-	471904	391174	Yes	Yes
352	916	chr2.trna1432-HisGTG	chr2	122201230	122201301	-	473697	392988	Yes	Yes
380	995	chr2.trna1509-SerGCT	chr2	118872486	118872567	-	7960	4867.8	Yes	Yes
121	243	chr2.trna1747-GlyGCC	chr2	57034805	57034875	-	1.41151e+06	1.61001e+06	Yes	Yes
84	239	chr2.trna1947-AsnGTT	chr2	18508671	18508744	-	11053.9	8016.3	No	No
170	446	chr2.trna263-AlaCGC	chr2	57034489	57034560	+	4041.1	4975.8	Yes	Yes
110	228	chr3.trna1040-ArgACG	chr3	19527959	19528031	-	1933.1	1777.9	No	No
199	403	chr3.trna27-TyrGTA	chr3	19528355	19528447	+	930.7	656.1	Yes	Yes
23	34	chr3.trna287-GlyCCC	chr3	96186834	96186904	+	48389.1	54828.4	Yes	Yes
49	46	chr3.trna289-AsnGTT	chr3	96206141	96206214	+	7997.3	5528.4	No	?
190	441	chr3.trna28-TyrGTA	chr3	19528782	19528870	+	7088	6165.7	Yes	Yes
42	107	chr3.trna291-HisGTG	chr3	96213992	96214063	+	474156	392553	Yes	Yes
34	50	chr3.trna292-LysCTT	chr3	96232158	96232230	+	107993	86097.6	Yes	Yes
27	52	chr3.trna293-HisGTG	chr3	96239895	96239966	+	112882	67721.8	Yes	Yes
38	53	chr3.trna297-GlnCTG	chr3	96283314	96283385	+	17184.4	16005.2	Yes	Yes
86	168	chr3.trna298-AsnGTT	chr3	96301704	96301777	+	8058	5590.8	No	No
113	253	chr3.trna29-AlaAGC	chr3	19528995	19529067	+	2889.8	3007.6	Yes	?
105	259	chr3.trna303-GluCTC	chr3	96962008	96962079	+	481074	339304	Yes	Yes
40	86	chr3.trna309-GlnCTG	chr3	97485382	97485453	+	3525.6	3069.1	Yes	Yes
272	247	chr3.trna48-ValAAC	chr3	30500192	30500264	+	106092	289100	Yes	Yes
209	591	chr3.trna628-ArgTCT	chr3	121995866	121995950	-	65520.1	22515.1	No	No
244	572	chr3.trna745-GluCTC	chr3	96305370	96305441	-	481193	339399	Yes	Yes
172	323	chr3.trna746-GlyTCC	chr3	96304932	96305003	-	45040.9	16026.8	Yes	Yes
58	154	chr3.trna747-HisGTG	chr3	96304289	96304360	-	471769	391044	Yes	Yes
175	305	chr3.trna748-LysCTT	chr3	96303435	96303507	-	108296	86391.1	Yes	Yes
34	39	chr3.trna753-GlnCTG	chr3	96202982	96203053	-	17738	16496.5	Yes	Yes
15	28	chr3.trna755-GlyCCC	chr3	96155090	96155160	-	48389.1	54828.4	Yes	Yes
51	70	chr3.trna756-GlnCTG	chr3	96145079	96145150	-	19499.5	18122.1	Yes	Yes
17	30	chr3.trna757-AsnGTT	chr3	96138538	96138611	-	245.5	193.3	No	?
420	1086	chr3.trna792-MetCAT	chr3	90279782	90279853	-	138617	315785	Yes	Yes
74	171	chr3.trna878-GlyGCC	chr3	84032933	84033003	-	1.41316e+06	1.61188e+06	Yes	Yes
252	227	chr3.trna92-ProTGG	chr3	51162276	51162347	+	15117.9	9885.8	Yes	Yes
180	154	chr3.trna93-ProAGG	chr3	51163329	51163400	+	13846.6	8819.8	Yes	Yes
55	122	chr4.trna1697-HisGTG	chr4	82265527	82265598	-	474173	392573	Yes	Yes
182	225	chr4.trna16-SerAGA	chr4	10801211	10801292	+	7675.8	1808.3	Yes	?
244	602	chr5.trna1043-AsnGTT	chr5	150040577	150040650	-	9906.4	6719.8	No	No
187	468	chr5.trna109-TyrGTA	chr5	31190456	31190544	+	8516.4	7741.6	Yes	Yes
359	821	chr5.trna110-AlaAGC	chr5	31190888	31190960	+	3056.3	3195.4	Yes	No
213	381	chr5.trna1314-AspGTC	chr5	125889386	125889457	-	209236	137674	Yes	Yes
181	382	chr5.trna1315-PheGAA	chr5	125886425	125886497	-	3752.2	3508.4	?	Yes
106	231	chr5.trna1316-AspGTC	chr5	125885977	125886048	-	201052	135016	Yes	Yes
188	437	chr5.trna1317-AlaTGC	chr5	125884620	125884691	-	2808.9	2985.4	Yes	Yes
157	394	chr5.trna702-AlaTGC	chr5	125889842	125889913	+	570.2	600.8	Yes	Yes
28	21	chr6.trna1022-CysGCA	chr6	48211721	48211792	-	2461.1	1105.4	No	No
17	19	chr6.trna1026-CysGCA	chr6	48174328	48174399	-	333.6	286.3	No	No
22	25	chr6.trna1029-CysGCA	chr6	48159837	48159908	-	2599.2	1415.7	No	No
318	752	chr6.trna107-ArgCCT	chr6	38483931	38484003	+	15078.7	9971.3	No	No
150	133	chr6.trna157-CysGCA	chr6	47928996	47929067	+	6065.3	14196.3	No	No
251	266	chr6.trna317-GlyCCC	chr6	86353887	86353957	+	19930.7	12409.6	Yes	Yes
267	290	chr6.trna46-ProAGG	chr6	29338824	29338895	+	13838.4	8834.5	Yes	Yes
169	418	chr7.trna337-GluTTC	chr7	65654685	65654756	+	648931	399537	Yes	Yes
252	644	chr7.trna387-ArgTCG	chr7	86611305	86611377	+	11236.7	7070.4	No	No
316	342	chr7.trna441-ProTGG	chr7	105963925	105963996	+	5535.5	2014.2	Yes	?
75	176	chr7.trna559-LeuAAG	chr7	128061031	128061112	+	2039.6	1582	Yes	Yes
409	1010	chr7.trna861-LeuTAG	chr7	127978993	127979074	-	935.6	804.9	Yes	Yes
26	68	chr7.trna86-SeC(e)TCA	chr7	19886593	19886678	+	9704.8	9023.6	No	No
257	231	chr7.trna977-ProAGG	chr7	105964186	105964257	-	13991.6	8932	Yes	Yes
167	353	chr8.trna1008-LeuCAG	chr8	97227904	97227986	-	3014.1	2552.6	Yes	Yes
89	238	chr8.trna414-LeuCAG	chr8	97227531	97227613	+	3171.5	2700.6	Yes	Yes
183	403	chr8.trna560-GlyGCC	chr8	113586461	113586531	+	1523029	1.73861e+06	Yes	Yes
121	245	chr8.trna886-GlyGCC	chr8	113155146	113155216	-	1.41649e+06	1.61593e+06	Yes	Yes
74	197	chr8.trna887-GlyGCC	chr8	113154453	113154523	-	1.40994e+06	1.60837e+06	Yes	Yes
32	46	chr9.trna1035-LysCTT	chr9	90021347	90021419	-	42276.2	36417.3	Yes	Yes
172	403	chr9.trna342-GlnCTG	chr9	64585853	64585924	+	58670.2	54337.7	Yes	Yes
26	46	chr9.trna593-CysGCA	chr9	104306386	104306457	+	8460.1	19898.6	No	No
350	885	chr9.trna783-ArgACG	chr9	123438543	123438615	-	12027.9	9245	No	?
56	106	chr9.trna961-GluTTC	chr9	104310997	104311068	-	647340	398294	Yes	Yes
73	73	chr9.trna961-GluTTC	chr9	104310997	104311068	-	647340	398294	Yes	Yes
