# Supplementary material for: Aberrant methylation of tRNAs links cellular stress to neuro-developmental disorders
Source: EMBO J. 2014 Jul 25;33(18):2020–39. doi: 10.15252/embj.201489282 (PMC4195770; doi:10.15252/embj.201489282)
Supplement: Supplementary file 3 [file embj0033-2020-sd3.xlsx]

## Sheet: Sheet1
Tab. S2. Differential expressed mature tRNAs in wild-type (wt) versus knockout (ko) mouse skin.
tRNA gene ID	Chromosomal location				Normalised counts wt.1	Normalised counts wt.2	Normalised counts wt.3	Normalised counts wt.4	Normalised counts ko.1	Normalised counts ko.2	Normalised counts ko.3	Normalised counts ko.4	log2FC.deseq	p.adjust.deseq	NSun2 methylation
	Chromosome	Start	End	Strand orientation
trna292-LysCTT	chr3	96232158	96232230	+	27.9	34.6	35.6	42.4	1	1	1	1	-5.13443	0	Yes
trna2021-LeuAAG	chr11	48670476	48670557	-	4.4	5.9	4.2	7.8	0	0	0	1.4	-4.01	0	Yes
trna317-GlyCCC	chr6	86353887	86353957	+	22	13.1	11.9	7.8	1	1	1	1	-3.7761	0	Yes
trna886-GlyGCC	chr8	113155146	113155216	-	12.5	13.7	13.3	15.6	3.6	1.9	2.5	1.4	-2.55	0	Yes
trna707-AspGTC	chr1	173032502	173032573	+	94.8	213	137.4	133.6	25.1	24.4	31.7	27.6	-2.41	0	Yes
trna970-SerGCT	chr13	22142555	22142636	-	621.4	474.3	600.6	572	205.5	95.6	136.8	141	-1.97	0	Yes
trna753-GlnCTG	chr3	96202982	96203053	-	12.5	7.8	12.6	12	4.8	3.7	1.3	2.8	-1.84	0.01	Yes
trna108-MetCAT	chr13	23591949	23592020	+	20.6	29.4	30	26.9	3.6	5.6	5.1	16.6	-1.79	0	Yes
trna295-HisGTG	chr3	96256418	96256489	+	2.9	3.3	2.8	4.2	1	1	1	1	-1.72247	0.01	Yes
trna751-HisGTG	chr3	96261993	96262064	-	2.9	3.3	2.8	4.2	1	1	1	1	-1.72247	0.01	Yes
trna752-GlyCCC	chr3	96227956	96228026	-	35.3	45.1	64.9	56.6	25.1	11.2	11.4	13.8	-1.71	0	Yes
trna1000-AspGTC	chr1	172995489	172995560	-	56.6	128.7	82.3	79.2	23.9	24.4	31.7	29	-1.67	0	Yes
trna1314-AspGTC	chr5	125889386	125889457	-	113.1	256.1	166	159.8	49	48.7	65.9	58	-1.65	0	Yes
trna84-AspGTC	chr13	22003182	22003253	+	910.8	2053.9	1321.2	1282.7	424.2	434.7	558.8	492	-1.54	0	Yes
trna1819-GlyGCC	chr11	68932296	68932366	-	55.1	71.2	71.8	72.1	22.7	30	25.3	16.6	-1.51	0	Yes
trna86-SerAGA	chr13	22011084	22011165	+	14	21.6	25.1	25.5	10.8	11.2	3.8	5.5	-1.46	0.01	Yes
trna291-HisGTG	chr3	96213992	96214063	+	38.2	41.8	59.3	67.9	22.7	18.7	20.3	15.2	-1.43	0	Yes
trna975-GlnCTG	chr13	22088450	:22088521	-	33.1	46.4	79.5	43.8	27.5	15	12.7	29	-1.27	0.01	Yes
trna337-GluTTC	chr7	65654685	65654756	+	1505.1	1623.4	2191.7	1924.7	755.1	891.9	1041.6	552.8	-1.16	0	Yes
trna851-AspGTC	chr10	92915723	92915794	-	228.4	511.5	327.2	319.6	152.9	151.8	193.9	171.4	-1.05	0	Yes
trna560-GlyGCC	chr8	113586461	113586531	+	120.5	165.3	158.3	161.9	74.1	99.3	73.5	47	-1.04	0	Yes
trna702-GlyGCC	chr1	172996762	172996832	+	27.9	29.4	47.4	36.8	28.7	13.1	16.5	15.2	-0.95	0.05	Yes
trna704-GlyGCC	chr1	173004433	173004503	+	27.9	29.4	47.4	36.8	28.7	13.1	16.5	15.2	-0.95	0.05	Yes
trna706-GlyGCC	chr1	173012007	173012077	+	27.9	29.4	47.4	36.8	28.7	13.1	16.5	15.2	-0.95	0.05	Yes
trna1697-HisGTG	chr4	82265527	82265598	-	42.6	44.4	60	77.1	35.8	28.1	29.1	24.9	-0.93	0.03	Yes
trna77-GlyGCC	chr13	21802449	21802519	+	38.2	47.7	57.9	58.7	27.5	37.5	29.1	19.3	-0.84	0.04	Yes
trna961-GluTTC	chr9	104310997	104311068	-	7526.9	8125	10964.1	9615.2	4793.6	5645.4	6597.8	3503.4	-0.82	0.02	Yes
trna81-GluCTC	chr10	30530946	30531017	+	65618.5	60331.9	69847.1	53996.1	87027.7	89914.6	107584	125336	0.71	0.04	Yes
trna586-HisGTG	chr2	122203704	122203775	+	49.9	49.6	66.3	83.4	132.6	110.5	114	85.7	0.83	0.02	Yes
trna792-MetCAT	chr3	90279782	90279853	-	193.9	150.9	153.5	137.9	283.2	393.5	387.7	208.7	1	0.01	Yes
trna347-GluTTC	chr14	76552581	76552652	+	24142.3	25850.7	34999.6	30715.3	54220.6	64612.3	75086.8	39672.5	1.01	0	Yes
trna1912-GluCTC	chr11	58115679	58115750	-	4128.9	3793	4384.8	3392	6931.1	7163.1	8578.2	9981	1.06	0	Yes
trna1316-AspGTC	chr5	125885977	125886048	-	113.1	254.8	163.2	161.2	322.6	327.9	425.7	377.3	1.07	0	Yes
trna748-LysCTT	chr3	96303435	96303507	-	373.9	462.5	460.4	543.1	936.7	1111.1	1224	1022.7	1.22	0	Yes
trna1547-GluTTC	chr1	34491657	34491728	-	2509.2	3495.8	4809.6	5103.2	7578.7	8886.9	16103.5	6282.7	1.29	0.01	Yes
trna1432-HisGTG	chr2	122201230	122201301	-	30.9	28.7	39.1	50.9	120.7	99.3	103.9	78.8	1.43	0	Yes
trna982-GlnCTG	chr13	22025830	22025901	-	104.3	24.2	31.4	72.8	103.9	260.4	125.4	135.4	1.43	0.02	Yes
trna1817-GlnCTG	chr11	68938109	68938180	-	1217.1	290.1	357.8	856.3	1267.7	3142.2	1496.4	1637.7	1.47	0.02	Yes
trna113-GlyCCC	chr17	26012033	26012103	+	22	13.1	11.9	7.8	32.3	26.2	32.9	60.8	1.48	0	Yes
trna342-GlnCTG	chr9	64585853	64585924	+	282.1	66	81.6	193.7	314.2	786.9	373.8	407.7	1.59	0.01	Yes
trna1035-LysCTT	chr9	90021347	90021419	-	110.9	120.9	113.7	116	654.8	798.2	937.7	633	2.71	0	Yes
trna64-GlnCTG	chr13	21264220	21264291	+	244.6	56.8	72.5	170.4	738.4	1836.2	871.8	953.6	3.01	0	Yes
trna1033-CysGCA	chr6	48090483	48090554	-	26.4	44.4	76	52.3	1.2	1.9	3.8	1.4	-4.59	0	No
trna1007-CysGCA	chr6	48303029	48303095	-	4.4	9.8	7	6.4	1.2	0	1.3	0	-3.48	0	No
trna593-CysGCA	chr9	104306386	104306457	+	59.5	49	77.4	58	8.4	5.6	0	16.6	-3	0	No
trna1020-CysGCA	chr6	48228791	48228862	-	1.5	4.6	1.4	2.1	1	1	1	1	-1.26303	0.05	No
trna750-AsnGTT	chr3	96263061	96263134	-	1	1	1	1	7.2	7.5	6.3	9.7	2.94017	0	No
