# Supplementary material for: Aberrant methylation of tRNAs links cellular stress to neuro-developmental disorders
Source: EMBO J. 2014 Jul 25;33(18):2020–39. doi: 10.15252/embj.201489282 (PMC4195770; doi:10.15252/embj.201489282)
Supplement: Supplementary file 4 [file embj0033-2020-sd4.xlsx]

## Sheet: Sheet1
Tab. S3. Predicted tRNA genes in NSun2 +/- and -/- human fibroblasts.
	Chromosomal location				Normalised counts (fragments >50 nu) in tRNA and Bisulfite libraries		All fragments and full length counts in tRNA libraries
tRNA gene ID	Chromosome	Start	End	Strand	All +/- counts	All -/-counts	All +/- counts	All -/- counts	NSun2 methylation
chr1.trna103-AsnGTT	chr1	149230570	149230643	-	257062	311027	1	2	No
chr1.trna105-GluTTC	chr1	149161628	149161699	-	1216.2	1500.9	3569	4582	Yes
chr1.trna106-HisGTG	chr1	149155828	149155899	-	1279.7	1373.4	2261857	3284670	Yes
chr1.trna111-HisGTG	chr1	147774845	147774916	-	618.5	784.8	5202032	7690878	Yes
chr1.trna112-GlnCTG	chr1	147737382	147737453	-	281.3	394.9	7285	6992	Yes
chr1.trna113-AsnGTT	chr1	147520767	147520840	-	13917.5	15663.4	766	886	No
chr1.trna116-GluCTC	chr1	145399233	145399304	-	1.19906e+06	1.90231e+06	4997096	3133205	Yes
chr1.trna117-GlyTCC	chr1	145397864	145397935	-	50688.5	50319.5	3059833	3568098	Yes
chr1.trna118-HisGTG	chr1	145396881	145396952	-	6711.3	10766.5	5201865	7690864	Yes
chr1.trna119-LysCTT	chr1	145395522	145395594	-	385	364.3	487	486	Yes
chr1.trna11-AsnGTT	chr1	144301611	144301684	+	14012.2	15780.8	710	611	No
chr1.trna124-AsnGTT	chr1	143879832	143879905	-	256855	310956	658	467	No
chr1.trna127-CysGCA	chr1	93981834	93981906	-	1190599	807001	52231	55252	No
chr1.trna128-LysCTT	chr1	55423542	55423614	-	10482.8	4387.9	118	105	Yes
chr1.trna133-GlyCCC	chr1	16872434	16872504	-	2024.8	1146.2	161497	72672	Yes
chr1.trna134-GluTTC	chr1	16861774	16861845	-	1676	1976.4	1214032	1528905	Yes
chr1.trna15-GlnCTG	chr1	145963304	145963375	+	684700	858685	14128	14633	Yes
chr1.trna16-HisGTG	chr1	146544773	146544844	+	4904.3	4914	10208046	15125100	Yes
chr1.trna19-GlnCTG	chr1	147505038	147505109	+	44.6	46.6	14128	14633	Yes
chr1.trna21-HisGTG	chr1	147753471	147753542	+	4913.7	4924.5	10208020	15125082	Yes
chr1.trna25-AsnGTT	chr1	148000805	148000878	+	256.8	244.7	225	795	No
chr1.trna26-AsnGTT	chr1	148248115	148248188	+	106.5	91.4	35343	44614	No
chr1.trna28-GlnCTG	chr1	149186125	149186196	+	157015	186377	1620	2146	Yes
chr1.trna2-GlyCCC	chr1	17053780	17053850	+	138.5	133.7	8558	7676	Yes
chr1.trna32-MetCAT	chr1	153643726	153643797	+	24523.2	23239.7	28360	29023	Yes
chr1.trna34-LeuCAG	chr1	161411323	161411405	+	431.4	237.5	65631	47089	Yes
chr1.trna35-GlyGCC	chr1	161413094	161413164	+	52009.8	51884	94327	125763	Yes
chr1.trna36-LeuCAG	chr1	161418741	161418823	+	565.5	465.4	31876	22740	Yes
chr1.trna37-GlyGCC	chr1	161420467	161420537	+	300.6	333.3	40049	54187	Yes
chr1.trna38-LeuCAG	chr1	161426122	161426204	+	207.4	115.6	31876	22740	Yes
chr1.trna39-GlyGCC	chr1	161427898	161427968	+	583.1	368.8	94327	125763	Yes
chr1.trna40-LeuCAG	chr1	161433532	161433614	+	84.6	118.8	65631	47089	Yes
chr1.trna41-GlyGCC	chr1	161435258	161435328	+	258.2	257.8	94327	125763	Yes
chr1.trna42-LeuCAG	chr1	161440913	161440995	+	3266.5	2201.1	65631	47089	Yes
chr1.trna43-GlyGCC	chr1	161450356	161450426	+	66468.8	80446.6	1842	348	Yes
chr1.trna45-GlyTCC	chr1	161500903	161500974	+	50932.9	50602	6089682	7117763	Yes
chr1.trna47-AsnGTT	chr1	161510031	161510104	+	258645	312913	6139	7555	No
chr1.trna49-GluTTC	chr1	161582508	161582579	+	159.9	151.4	318	711	Yes
chr1.trna4-GlyCCC	chr1	17188416	17188486	+	8766.3	6899.8	263891	131748	Yes
chr1.trna50-AsnGTT	chr1	161591465	161591538	+	258656	312950	792	1084	No
chr1.trna52-ProCGG	chr1	167683962	167684033	+	0	0	33190	24955	Yes
chr1.trna54-LysTTT	chr1	204475655	204475727	+	191.2	217.9	154519	147206	Yes
chr1.trna55-LysTTT	chr1	205443271	205443343	+	257.5	284.2	8138	2435	Yes
chr1.trna56-ThrTGT	chr1	222638347	222638419	+	0	0	29	133	Yes
chr1.trna58-LeuCAA	chr1	249168054	249168159	+	181678	295806	3898	4059	Yes
chr1.trna59-GluCTC	chr1	249168447	249168518	+	1.20131e+06	1.90404e+06	9739441	6174646	Yes
chr1.trna5-GluTTC	chr1	17199078	17199149	+	115.8	115.6	31036	25116	Yes
chr1.trna62-LysTTT	chr1	204476158	204476230	-	567.5	683.5	186547	182002	Yes
chr1.trna65-ProAGG	chr1	167684725	167684796	-	0	0	16786	12133	Yes
chr1.trna67-LeuCAG	chr1	161500132	161500214	-	10455.9	4371.3	438	400	Yes
chr1.trna68-GlyGCC	chr1	161493637	161493707	-	67746.7	81691.7	1937557	2843953	Yes
chr1.trna69-AspGTC	chr1	161440205	161440276	-	13777.1	15511.7	930403	1074875	Yes
chr1.trna70-GlyTCC	chr1	161439547	161439618	-	13078.2	15629.2	3059753	3567566	Yes
chr1.trna71-GluCTC	chr1	161439189	161439260	-	1274.5	1573.9	7840	7829	Yes
chr1.trna72-AspGTC	chr1	161432824	161432895	-	13882.5	15664.9	930403	1074875	Yes
chr1.trna73-GlyTCC	chr1	161432166	161432237	-	10773.8	10680.7	3059753	3567566	Yes
chr1.trna74-GluCTC	chr1	161431809	161431880	-	1428.5	1811.6	4994102	3132751	Yes
chr1.trna75-AspGTC	chr1	161425414	161425485	-	13690.9	15489.1	930403	1074875	Yes
chr1.trna76-GlyTCC	chr1	161424756	161424827	-	2389	4076.7	3059753	3567566	Yes
chr1.trna77-GluCTC	chr1	161424398	161424469	-	1346.9	1648.7	4994102	3132751	Yes
chr1.trna78-AspGTC	chr1	161418033	161418104	-	13759.5	15489.1	930403	1074875	Yes
chr1.trna79-GlyTCC	chr1	161417375	161417446	-	2054.4	4901.9	3898	3064	Yes
chr1.trna7-AsnGTT	chr1	17216172	17216245	+	106.5	91.4	1774	2167	No
chr1.trna80-GluCTC	chr1	161417018	161417089	-	776.7	1656.7	4994102	3132751	Yes
chr1.trna81-AspGTC	chr1	161410615	161410686	-	13874.3	15630	930403	1074875	Yes
chr1.trna82-GlyTCC	chr1	161409961	161410032	-	51551.8	51436.8	3947	3579	Yes
chr1.trna83-AsnGTT	chr1	161397867	161397940	-	258740	313042	15786	20146	No
chr1.trna84-GluTTC	chr1	161391883	161391954	-	117.8	108.7	1214078	1528928	Yes
chr1.trna85-ValCAC	chr1	161369490	161369562	-	0	0	81337	38370	Yes
chr1.trna86-ArgTCT	chr1	159111401	159111474	-	4225.2	5449.1	2560	2439	No
chr1.trna90-ValCAC	chr1	149684088	149684161	-	0	0	44203	8893	Yes
chr1.trna91-GlyCCC	chr1	149680210	149680280	-	687	870.4	1165	2493	Yes
chr1.trna94-GluTTC	chr1	149664355	149664427	-	119.3	110.3	117	128	Yes
chr1.trna95-AsnGTT	chr1	149615617	149615690	-	288.7	441.5	355	375	No
chr1.trna98-ValCAC	chr1	149298555	149298627	-	0	0	84	134	Yes
chr1.trna99-ValCAC	chr1	149294666	149294736	-	0	0	389	450	Yes
chr1.trna9-ArgTCT	chr1	94313129	94313213	+	4328.8	5565.8	8984	9608	No
chr1.trna9-ArgTCT	chr1	94313129	94313213	+	307.4	478.3	8984	9608	No
chr10.trna2-SerTGA	chr10	69524261	69524342	+	0	0	21452	7830	Yes
chr10.trna4-AsnGTT	chr10	22518438	22518511	-	28884.6	60848.1	21613	30095	No
chr10.trna6-ValTAC	chr10	5895674	5895746	-	0	0	349	229	Yes
chr11.trna11-LysTTT	chr11	122430655	122430727	+	14247.5	10886.3	98762	110905	Yes
chr11.trna12-ProTGG	chr11	75946869	75946940	-	0	0	14554	9897	Yes
chr11.trna13-PheGAA	chr11	59333853	59333925	-	3713	4093.5	323	366	Yes
chr11.trna14-LysTTT	chr11	59327808	59327880	-	14303.8	10944.3	186984	182616	Yes
chr11.trna15-PheGAA	chr11	59324970	59325042	-	143.6	130.5	317141	289936	Yes
chr11.trna16-ValTAC	chr11	59318460	59318532	-	0	0	885	762	Yes
chr11.trna17-ValTAC	chr11	59318102	59318174	-	0	0	11891	12934	Yes
chr11.trna18-AlaTGC	chr11	50233879	50233950	-	1939.4	1581.9	1237	1664	Yes
chr11.trna3-ArgTCT	chr11	59318767	59318852	+	407.3	549	8191	10788	No
chr11.trna4-LeuTAA	chr11	59319228	59319310	+	19057.6	12609.6	1024	805	Yes
chr11.trna5-LysTTT	chr11	59323902	59323974	+	14187.4	10831.8	11483	29732	Yes
chr11.trna8-SerGCT	chr11	66115591	66115672	+	0	0	152198	103757	Yes
chr11.trna9-ProAGG	chr11	75946557	75946628	+	0	0	32744	23948	Yes
chr12.trna10-AspGTC	chr12	125424193	125424264	-	69433.3	55314	929523	1073524	Yes
chr12.trna11-PheGAA	chr12	125412389	125412461	-	125.9	110.1	647968	498937	Yes
chr12.trna12-AspGTC	chr12	125411891	125411962	-	21034.1	17520.3	929589	1073525	Yes
chr12.trna13-AlaTGC	chr12	125406301	125406372	-	23611.5	32367	7042	6004	Yes
chr12.trna2-SerCGA	chr12	56584148	56584229	+	0	0	12690	7583	Yes
chr12.trna4-AspGTC	chr12	96429799	96429870	+	592	582.9	1752065	1990122	Yes
chr12.trna5-AspGTC	chr12	98897281	98897352	+	23695.4	19608.5	67550	91115	Yes
chr12.trna6-TrpCCA	chr12	98898030	98898101	+	0	0	209	234	No
chr12.trna8-AlaTGC	chr12	125424512	125424583	+	1597.2	1273	3455	2597	Yes
chr13.trna1-PheGAA	chr13	95201904	95201976	-	0	0	317235	290030	Yes
chr13.trna3-GluTTC	chr13	45492062	45492133	-	1642	1944.1	4082	3634	Yes
chr13.trna5-GluTTC	chr13	41634874	41634945	-	796.6	613.7	9434	4530	Yes
chr13.trna7-AsnGTT	chr13	31248101	31248174	-	10273.9	13763.3	15855	20251	No
chr14.trna10-IleAAT	chr14	102783429	102783502	+	76121	53588	7725	9432	Yes
chr14.trna12-LysTTT	chr14	74055529	74055601	-	1140.3	1475.5	5001	3678	Yes
chr14.trna13-LysCTT	chr14	58706613	58706685	-	2410.6	2517	259886	306896	Yes
chr14.trna16-TyrGTA	chr14	21131351	21131444	-	0	0	50695	37308	Yes
chr14.trna18-TyrGTA	chr14	21125623	21125716	-	0	0	253	123	Yes
chr14.trna19-TyrGTA	chr14	21121258	21121351	-	0	0	50761	37452	Yes
chr14.trna1-LeuAAG	chr14	21078291	21078372	+	5566.1	4589.7	11924	13274	Yes
chr14.trna20-ThrTGT	chr14	21099319	21099391	-	0	0	124	141	Yes
chr14.trna21-ThrTGT	chr14	21081949	21082021	-	0	0	1094	1721	Yes
chr14.trna22-ProAGG	chr14	21081560	21081631	-	0	0	16702	12071	Yes
chr14.trna23-ProAGG	chr14	21077495	21077566	-	0	0	16684	12049	Yes
chr14.trna2-LeuTAG	chr14	21093529	21093610	+	21415	14418.8	981	1000	Yes
chr14.trna3-ProTGG	chr14	21101165	21101236	+	0	0	32534	26032	Yes
chr14.trna4-ThrTGT	chr14	21149849	21149921	+	0	0	48	83	Yes
chr14.trna5-TyrGTA	chr14	21151432	21151520	+	0	0	98963	73173	Yes
chr14.trna6-ProTGG	chr14	21152175	21152246	+	0	0	32764	25233	Yes
chr14.trna7-ArgACG	chr14	23398910	23398982	+	7558.9	12603	40549	47550	No
chr14.trna8-CysGCA	chr14	73429679	73429750	+	105942	48404	104183	110329	No
chr14.trna9-AlaAGC	chr14	89445442	89445514	+	69.7	77.9	79	96	Yes
chr15.trna10-SerGCT	chr15	40886023	40886104	-	0	0	82379	56936	Yes
chr15.trna11-GluTTC	chr15	26327381	26327452	-	699.2	647.2	382571	137563	Yes
chr15.trna1-HisGTG	chr15	45493349	45493420	+	5000	5018.6	10207990	15125671	Yes
chr15.trna2-LysCTT	chr15	79152904	79152976	+	461	470.4	447665	530791	Yes
chr15.trna3-CysGCA	chr15	80036997	80037069	+	4514.2	3988.4	51886	55156	No
chr15.trna4-ArgTCG	chr15	89878304	89878376	+	6818.7	9262.4	24130	26982	No
chr15.trna7-GlnCTG	chr15	66161400	66161471	-	100830	60312	1227	1091	Yes
chr15.trna8-HisGTG	chr15	45492611	45492682	-	4928.1	4940.1	5201870	7690891	Yes
chr15.trna9-HisGTG	chr15	45490804	45490875	-	4922.2	4934.2	44544	62495	Yes
chr16.trna10-LysCTT	chr16	3241501	3241573	+	2513	2614.3	171927	128534	Yes
chr16.trna11-ProAGG	chr16	3241989	3242060	+	0	0	28073	18963	Yes
chr16.trna12-ArgCCT	chr16	3243918	3243990	+	1058.8	1402.6	260	141	No
chr16.trna15-ThrCGT	chr16	14379750	14379821	+	0	0	441	474	Yes
chr16.trna16-LeuAAG	chr16	22308461	22308542	+	4830.8	4122.4	11930	13293	Yes
chr16.trna17-LeuCAG	chr16	57333863	57333945	+	10065.1	3748.7	15534	7079	Yes
chr16.trna18-GlyGCC	chr16	70822597	70822667	+	39097.4	36537.2	20699	4832	Yes
chr16.trna19-GlyGCC	chr16	70823410	70823480	+	38877.5	36272.5	308515	216129	Yes
chr16.trna1-ArgCCG	chr16	3200675	3200747	+	3499.1	4051.6	189857	250035	No
chr16.trna20-MetCAT	chr16	71460396	71460468	+	13156.5	10656.5	27040	41223	Yes
chr16.trna22-MetCAT	chr16	87417628	87417700	-	2658.5	2419	5888	6349	Yes
chr16.trna23-LysTTT	chr16	73512216	73512288	-	14126.2	10758.1	53732	58961	Yes
chr16.trna24-GlyGCC	chr16	70812942	70813012	-	14495.4	7620.3	182153	119768	Yes
chr16.trna25-GlyGCC	chr16	70812114	70812184	-	1224.3	1080	112	294	Yes
chr16.trna26-LeuCAG	chr16	57334392	57334474	-	9359.6	3249.3	128	242	Yes
chr16.trna27-LeuTAG	chr16	22207032	22207113	-	21248.6	14256	1634	1353	Yes
chr16.trna28-ProTGG	chr16	3234133	3234204	-	0	0	17650	13745	Yes
chr16.trna29-ProAGG	chr16	3232635	3232706	-	0	0	16668	12037	Yes
chr16.trna2-ArgCCT	chr16	3202901	3202973	+	1280.5	1662.7	53355	89075	No
chr16.trna30-LysCTT	chr16	3230555	3230627	-	2413.6	2519.8	1338	543	Yes
chr16.trna32-LysCTT	chr16	3207406	3207478	-	304.8	322.8	57405	25920	Yes
chr16.trna34-GlyCCC	chr16	686736	686806	-	787.4	1468	5738	6179	Yes
chr16.trna3-ProTGG	chr16	3208923	3208994	+	0	0	15596	12177	Yes
chr16.trna4-ProAGG	chr16	3210386	3210480	+	0	0	25348	17751	Yes
chr16.trna6-ProCGG	chr16	3222049	3222120	+	0	0	32952	24695	Yes
chr16.trna7-LysCTT	chr16	3225692	3225764	+	130.4	145.6	119455	104808	Yes
chr16.trna8-ProTGG	chr16	3238094	3238165	+	0	0	33703	26534	Yes
chr16.trna9-ProAGG	chr16	3239634	3239705	+	0	0	31753	23203	Yes
chr17.trna10-GlyTCC	chr17	8124866	8124937	+	50658.2	50331.5	5178149	6518944	Yes
chr17.trna12-TrpCCA	chr17	19411494	19411565	+	0	0	2778	3599	No
chr17.trna13-GlyCCC	chr17	19764175	19764245	+	289.2	284.9	3599	2141	Yes
chr17.trna14-ThrCGT	chr17	29877093	29877164	+	0	0	3806	4945	Yes
chr17.trna15-CysGCA	chr17	37023898	37023969	+	5567.5	4042	104186	110334	No
chr17.trna16-GlnTTG	chr17	47269890	47269961	+	684745	858748	684744	858748	Yes
chr17.trna18-ArgCCT	chr17	73030001	73030073	+	732.7	757.5	169808	259284	No
chr17.trna19-ArgTCG	chr17	73031208	73031280	+	4861.5	6239.5	161356	201882	No
chr17.trna20-MetCAT	chr17	80452597	80452668	-	282.4	184.4	15237	15595	Yes
chr17.trna21-ArgCCT	chr17	73030526	73030598	-	377.4	469.6	96405	145641	No
chr17.trna23-ArgCCG	chr17	66016013	66016085	-	1476.8	2135.7	15399	30302	No
chr17.trna26-CysGCA	chr17	37310744	37310815	-	3342	2328.7	66	83	No
chr17.trna27-CysGCA	chr17	37309987	37310058	-	107769	50286.8	52408	55430	No
chr17.trna28-CysGCA	chr17	37025545	37025616	-	101.5	161	161	169	No
chr17.trna29-CysGCA	chr17	37017937	37018008	-	156403	185624	51936	54995	No
chr17.trna2-LysTTT	chr17	8022473	8022545	+	181.8	174.7	479368	488734	Yes
chr17.trna31-AsnGTT	chr17	36908034	36908107	-	884.1	1329.9	18659	23901	No
chr17.trna34-IleAAT	chr17	8130309	8130382	-	5268.8	4243	291	422	Yes
chr17.trna35-SerAGA	chr17	8129928	8130009	-	0	0	42369	12618	Yes
chr17.trna36-ThrAGT	chr17	8129553	8129626	-	0	0	837	522	Yes
chr17.trna37-ProCGG	chr17	8126151	8126222	-	0	0	17319	12815	Yes
chr17.trna38-AspGTC	chr17	8125556	8125627	-	1362.5	1079.9	1057	351	Yes
chr17.trna39-TrpCCA	chr17	8124187	8124258	-	0	0	378	378	No
chr17.trna3-GlnCTG	chr17	8023070	8023141	+	1570.9	1486.5	302	344	Yes
chr17.trna40-ThrAGT	chr17	8042770	8042843	-	0	0	818	436	Yes
chr17.trna41-SerCGA	chr17	8042199	8042280	-	0	0	5408	2937	Yes
chr17.trna42-LeuTAG	chr17	8023632	8023713	-	21241.3	14251.4	2625	3070	Yes
chr17.trna4-ArgTCT	chr17	8024243	8024330	+	349.3	434	1499	2120	No
chr17.trna5-GlyGCC	chr17	8029064	8029134	+	397	198.9	3808464	5648155	Yes
chr17.trna6-TrpCCA	chr17	8089676	8089747	+	0	0	75	126	No
chr17.trna7-SerGCT	chr17	8090184	8090265	+	0	0	147467	100655	Yes
chr17.trna8-ThrAGT	chr17	8090478	8090551	+	0	0	19429	20364	Yes
chr17.trna9-IleAAT	chr17	8090911	8090984	+	5290.4	4269.9	8226	10171	Yes
chr18.trna1-GluCTC	chr18	43299751	43299822	+	1201387	1.90412e+06	2416	1819	Yes
chr18.trna4-LysCTT	chr18	43669271	43669343	-	269.8	270.2	1564	353	Yes
chr19.trna10-IleTAT	chr19	39902808	39902900	-	5522.6	4551.7	19	17	Yes
chr19.trna13-ValCAC	chr19	4724647	4724719	-	0	0	9123	7066	Yes
chr19.trna14-PheGAA	chr19	1383361	1383433	-	0	0	317234	289973	Yes
chr19.trna1-AsnGTT	chr19	1383562	1383635	+	257774	311335	35075	44109	No
chr19.trna2-GlyTCC	chr19	4724082	4724153	+	12315.8	14923.8	5130035	6476944	Yes
chr19.trna3-LysTTT	chr19	19852207	19852277	+	158.4	147.9	169	308	Yes
chr19.trna4-ThrAGT	chr19	33667963	33668036	+	0	0	22307	22873	Yes
chr19.trna6-LysCTT	chr19	52425396	52425468	-	2521.1	2602.7	4105	3351	Yes
chr19.trna8-SeCTCA	chr19	45981945	45981860				789851	1228356	No
chr19.trna9-LysTTT	chr19	41748142	41748214	-	358.9	530.9	3196	610	Yes
chr2.trna13-AlaCGC	chr2	157257281	157257352	+	0	0	4320	5062	Yes
chr2.trna17-GluTTC	chr2	204229131	204229201	-	1189.2	1480.4	369	308	Yes
chr2.trna19-GlyGCC	chr2	157257659	157257729	-	39924.4	37398.2	180220	118404	Yes
chr2.trna1-GlyCCC	chr2	11691827	11691898	+	621.9	417.3	3629	2160	Yes
chr2.trna20-GluTTC	chr2	131094701	131094772	-	1657.8	1954.3	18124	9809	Yes
chr2.trna27-GlyCCC	chr2	70476123	70476193	-	8776.9	6905.2	603236	672635	Yes
chr2.trna2-TyrGTA	chr2	27273650	27273738	+	0	0	99989	73245	Yes
chr2.trna3-AlaAGC	chr2	27274082	27274154	+	640.8	761.9	4182	4751	Yes
chr2.trna5-IleTAT	chr2	43037676	43037768	+	5203.8	4192	625	598	Yes
chr21.trna2-GlyGCC	chr21	18827107	18827177	-	40105.7	37589.8	3184	3216	Yes
chr3.trna10-GluCTC	chr3	103879524	103879595	-	1.19915e+06	1.90254e+06	953	1373	Yes
chr3.trna11-ArgACG	chr3	45730491	45730563	-	4288.5	8242.4	43716	47426	No
chr3.trna2-ValAAC	chr3	169490018	169490090	+	0	0	122639	67989	Yes
chr3.trna6-CysGCA	chr3	131950642	131950713	-	1.21526e+06	814447	354	402	No
chr3.trna7-CysGCA	chr3	131947944	131948015	-	1.21266e+06	813144	3163	2451	No
chr4.trna3-CysGCA	chr4	124430005	124430076	-	70295.4	36710.4	52296	55287	No
chr5.trna10-ValCAC	chr5	180649395	180649467	-	0	0	81747	38335	Yes
chr5.trna11-LysCTT	chr5	180648979	180649051	-	2401.2	316.4	132088	112745	Yes
chr5.trna12-ValAAC	chr5	180645270	180645342	-	0	0	77377	36647	Yes
chr5.trna13-ThrTGT	chr5	180618687	180618758	-	0	0	48	81	Yes
chr5.trna14-ProTGG	chr5	180615854	180615925	-	0	0	17174	13111	Yes
chr5.trna15-ValAAC	chr5	180615416	180615488	-	0	0	51718	30473	Yes
chr5.trna16-LeuAAG	chr5	180601044	180601125	-	5538.6	4671.4	2528	2964	Yes
chr5.trna18-ValCAC	chr5	180529253	180529325	-	0	0	81070	37878	Yes
chr5.trna19-LeuAAG	chr5	180524474	180524555	-	4079.5	3139.8	2528	2963	Yes
chr5.trna24-LysCTT	chr5	26198539	26198611	-	287.6	337.1	504	588	Yes
chr5.trna2-ValCAC	chr5	180524070	180524142	+	0	0	128872	71116	Yes
chr5.trna3-LeuAAG	chr5	180528840	180528921	+	5548	4680	4276	5155	Yes
chr5.trna4-ValAAC	chr5	180591154	180591226	+	0	0	121295	67192	Yes
chr5.trna5-ValAAC	chr5	180596610	180596682	+	0	0	121203	66958	Yes
chr5.trna6-ValCAC	chr5	180600650	180600722	+	0	0	146686	84392	Yes
chr5.trna7-LeuAAG	chr5	180614701	180614782	+	4240.8	3271.9	11923	13270	Yes
chr5.trna8-AlaTGC	chr5	180633868	180633939	+	46.9	57.6	4042	3612	Yes
chr5.trna9-LysCTT	chr5	180634755	180634827	+	2589.1	1149.9	151652	153608	Yes
chr6.trna100-LeuCAA	chr6	28864000	28864105	-	9758.5	3591.4	5491	2837	Yes
chr6.trna101-AlaAGC	chr6	28831462	28831533	-	151.5	151	150	146	Yes
chr6.trna102-AlaAGC	chr6	28806221	28806292	-	66.3	68.2	4051	4498	Yes
chr6.trna103-PheGAA	chr6	28791093	28791166	-	0	0	341900	217916	Yes
chr6.trna104-AlaTGC	chr6	28785012	28785083	-	526	661.2	1509	2541	Yes
chr6.trna105-AlaAGC	chr6	28779849	28779920	-	109.1	133.7	91	265	Yes
chr6.trna106-PheGAA	chr6	28775610	28775682	-	3750.5	4238.5	346215	223283	Yes
chr6.trna107-AlaTGC	chr6	28770577	28770647	-	9319.6	11602.4	102	56	Yes
chr6.trna108-AlaAGC	chr6	28763741	28763812	-	596.5	715.4	45	172	Yes
chr6.trna109-PheGAA	chr6	28758499	28758571	-	0	0	951	879	Yes
chr6.trna10-AlaCGC	chr6	26553731	26553802	+	500.9	606	1898	2352	Yes
chr6.trna110-AlaTGC	chr6	28757547	28757618	-	9261.7	11544.6	1543	2469	Yes
chr6.trna113-AlaTGC	chr6	28726141	28726212	-	9322.8	11585.2	2927	2219	Yes
chr6.trna115-ValAAC	chr6	28703206	28703277	-	0	0	86	47	Yes
chr6.trna117-AlaCGC	chr6	28663709	28663780	-	1262.4	1339.8	147	430	Yes
chr6.trna119-AlaCGC	chr6	28641613	28641684	-	59.1	86.9	6233	4875	Yes
chr6.trna11-IleAAT	chr6	26554350	26554423	+	777.8	964.2	7957	9835	Yes
chr6.trna120-AlaAGC	chr6	28626014	28626085	-	668.9	1127.9	4718	2852	Yes
chr6.trna121-ThrCGT	chr6	28615984	28616057	-	0	0	10662	11486	Yes
chr6.trna123-SerGCT	chr6	28565117	28565198	-	0	0	82341	56911	Yes
chr6.trna124-ArgTCG	chr6	28510891	28510963	-	4385.8	5618.7	4356	6434	No
chr6.trna125-ThrCGT	chr6	28456770	28456843	-	0	0	378	148	Yes
chr6.trna127-ThrTGT	chr6	28442329	28442402	-	0	0	693	604	Yes
chr6.trna128-GlyGCC	chr6	27870686	27870756	-	22246.3	16455.1	181064	119215	Yes
chr6.trna129-MetCAT	chr6	27870271	27870342	-	1825.9	1731.2	301	496	Yes
chr6.trna12-ProAGG	chr6	26555498	26555569	+	0	0	15308	11412	Yes
chr6.trna130-GlnTTG	chr6	27763640	27763711	-	576256	777662	5433	3769	Yes
chr6.trna131-GlnCTG	chr6	27759135	27759206	-	103109	61769	4349	3471	Yes
chr6.trna132-ValAAC	chr6	27721179	27721251	-	0	0	168	403	Yes
chr6.trna133-ValCAC	chr6	27696327	27696399	-	0	0	615	158	Yes
chr6.trna134-LeuTAA	chr6	27688898	27688980	-	21447.8	14460.1	98	92	Yes
chr6.trna135-ThrAGT	chr6	27652474	27652547	-	0	0	664	1052	Yes
chr6.trna136-ValAAC	chr6	27648885	27648957	-	0	0	31245	3573	Yes
chr6.trna138-ArgACG	chr6	27638344	27638416	-	23949	32778.2	42565	46212	No
chr6.trna139-ValAAC	chr6	27618707	27618779	-	0	0	31192	3146	Yes
chr6.trna13-LysCTT	chr6	26556774	26556846	+	1879	1651.2	148930	141891	Yes
chr6.trna140-LeuCAA	chr6	27573417	27573524	-	9738	3568.8	994	698	Yes
chr6.trna141-LeuCAA	chr6	27570348	27570454	-	9738.8	3569.1	135	21	Yes
chr6.trna142-MetCAT	chr6	27560600	27560671	-	40090.1	32814	15239	15644	Yes
chr6.trna143-LysTTT	chr6	27559593	27559665	-	14455.1	11069	44705	41903	Yes
chr6.trna144-AspGTC	chr6	27551236	27551307	-	173	217.6	106398	237340	Yes
chr6.trna145-SerAGA	chr6	27521192	27521273	-	0	0	39398	10915	Yes
chr6.trna146-GlnCTG	chr6	27515531	27515602	-	102170	61295.8	888	683	Yes
chr6.trna147-SerAGA	chr6	27509554	27509635	-	0	0	46604	16518	Yes
chr6.trna149-LysTTT	chr6	27302769	27302841	-	14297.9	11097.3	43766	49765	Yes
chr6.trna14-TyrGTA	chr6	26569086	26569176	+	0	0	416	277	Yes
chr6.trna150-MetCAT	chr6	27300764	27300835	-	53248.7	46364.7	15235	15583	Yes
chr6.trna152-ValCAC	chr6	27248049	27248121	-	0	0	151688	116631	Yes
chr6.trna153-IleAAT	chr6	27242990	27243063	-	79884.2	78529.5	2499	5545	Yes
chr6.trna154-IleAAT	chr6	27205350	27205423	-	79815.5	78489.5	5368	6223	Yes
chr6.trna157-ValCAC	chr6	27173867	27173939	-	0	0	1225	739	Yes
chr6.trna158-IleAAT	chr6	27144994	27145067	-	75913.4	53353.7	4268	5133	Yes
chr6.trna15-TyrGTA	chr6	26575798	26575887	+	0	0	439	299	Yes
chr6.trna163-IleAAT	chr6	26745255	26745328	-	400.5	417.8	1046	3445	Yes
chr6.trna164-MetCAT	chr6	26735574	26735646	-	142.9	141.7	27263	41673	Yes
chr6.trna165-IleAAT	chr6	26721221	26721294	-	4572.7	3418.1	4047	4639	Yes
chr6.trna166-AlaAGC	chr6	26572092	26572164	-	546.2	685.8	376	358	Yes
chr6.trna167-ThrAGT	chr6	26533145	26533218	-	0	0	10621	11521	Yes
chr6.trna168-TrpCCA	chr6	26331672	26331743	-	0	0	120	208	No
chr6.trna169-MetCAT	chr6	26330529	26330600	-	50056.4	43434.1	15238	15617	Yes
chr6.trna16-TyrGTA	chr6	26577332	26577420	+	0	0	723	583	Yes
chr6.trna170-TrpCCA	chr6	26319330	26319401	-	0	0	44	68	No
chr6.trna171-MetCAT	chr6	26313352	26313423	-	50013	43393.7	15227	15591	Yes
chr6.trna173-GlnTTG	chr6	26311975	26312046	-	1120.6	1137.7	5413	3752	Yes
chr6.trna174-GlnTTG	chr6	26311424	26311495	-	685476	859346	5393	3722	Yes
chr6.trna175-SerGCT	chr6	26305718	26305801	-	0	0	85183	59162	Yes
chr6.trna17-TyrGTA	chr6	26595102	26595190	+	0	0	360	302	Yes
chr6.trna1-GlnCTG	chr6	18836402	18836473	+	35945.6	39012	223675	181280	Yes
chr6.trna21-MetCAT	chr6	26701712	26701784	+	46367.5	40310.7	105	71	Yes
chr6.trna27-MetCAT	chr6	26766444	26766516	+	120.5	109.1	27048	41267	Yes
chr6.trna28-IleAAT	chr6	26780832	26780905	+	79908.2	78538.1	7680	8724	Yes
chr6.trna29-IleTAT	chr6	26988125	26988218	+	5197.3	4185.3	577	497	Yes
chr6.trna2-MetCAT	chr6	26286754	26286825	+	46671.1	40627.2	13324	13811	Yes
chr6.trna30-ProCGG	chr6	27059521	27059592	+	0	0	26150	18254	Yes
chr6.trna31-SerGCT	chr6	27065085	27065166	+	0	0	777	1029	Yes
chr6.trna33-HisGTG	chr6	27125906	27125977	+	5101.2	5126.2	10221654	15134457	Yes
chr6.trna34-ThrAGT	chr6	27130050	27130123	+	0	0	19408	20462	Yes
chr6.trna35-SerCGA	chr6	27177628	27177709	+	0	0	605	242	Yes
chr6.trna36-ArgACG	chr6	27182952	27183024	+	27046.8	42691.1	3928	2685	No
chr6.trna37-ValAAC	chr6	27203288	27203360	+	0	0	225761	176614	Yes
chr6.trna38-IleAAT	chr6	27241739	27241812	+	4921.3	4933.1	1	46	Yes
chr6.trna3-ArgTCG	chr6	26299905	26299977	+	4607.5	6105.1	8427	12510	No
chr6.trna40-ValTAC	chr6	27258405	27258477	+	0	0	726	266	Yes
chr6.trna42-GlnCTG	chr6	27263212	27263283	+	103371	62238.3	1078	599	Yes
chr6.trna43-SerGCT	chr6	27265775	27265856	+	0	0	1009	879	Yes
chr6.trna44-SerAGA	chr6	27446591	27446672	+	0	0	73830	22492	Yes
chr6.trna45-AspGTC	chr6	27447453	27447524	+	165.8	211.4	856266	971092	Yes
chr6.trna46-SerAGA	chr6	27463593	27463674	+	0	0	73826	22486	Yes
chr6.trna47-SerAGA	chr6	27470818	27470899	+	0	0	73821	22487	Yes
chr6.trna48-AspGTC	chr6	27471523	27471594	+	178	220.7	856486	971204	Yes
chr6.trna49-GlnCTG	chr6	27487308	27487379	+	101515	60897.9	223705	181326	Yes
chr6.trna4-ArgTCG	chr6	26323046	26323118	+	4650.7	5957.2	644	1079	No
chr6.trna50-SerAGA	chr6	27499987	27500068	+	0	0	2981	1391	Yes
chr6.trna51-SerTGA	chr6	27513468	27513549	+	0	0	80399	28772	Yes
chr6.trna55-IleTAT	chr6	27599200	27599293	+	5658.8	4696.9	605	522	Yes
chr6.trna56-PheGAA	chr6	27632545	27632620	+	0	0	338	466	Yes
chr6.trna57-IleAAT	chr6	27636362	27636435	+	80601.7	79234	8859	10356	Yes
chr6.trna59-IleAAT	chr6	27655967	27656040	+	80332.1	78966.6	4730	10627	Yes
chr6.trna5-SerAGA	chr6	26327817	26327898	+	0	0	73869	22544	Yes
chr6.trna60-ThrAGT	chr6	27694473	27694546	+	0	0	19104	20117	Yes
chr6.trna61-MetCAT	chr6	27745664	27745735	+	47672.1	41744.1	1417	1045	Yes
chr6.trna62-SerGCT	chr6	28180815	28180896	+	0	0	129496	87596	Yes
chr6.trna64-GlnTTG	chr6	28557156	28557227	+	581760	783030	3774	3728	Yes
chr6.trna65-AlaAGC	chr6	28574933	28575004	+	194.5	222.7	2545	3089	Yes
chr6.trna66-AlaTGC	chr6	28611222	28611293	+	20.2	39.6	5733	5307	Yes
chr6.trna67-AlaAGC	chr6	28678366	28678437	+	841.8	696.6	25	36	Yes
chr6.trna68-AlaAGC	chr6	28687481	28687552	+	0	0	3723	4109	Yes
chr6.trna6-ArgACG	chr6	26328368	26328440	+	41124.4	83898.6	86467	98633	No
chr6.trna70-AlaCGC	chr6	28697092	28697163	+	1308	1386	1346	1807	Yes
chr6.trna71-LysTTT	chr6	28715521	28715593	+	292.8	296.2	69877	62143	Yes
chr6.trna72-PheGAA	chr6	28732164	28732236	+	0	0	53860	14656	Yes
chr6.trna73-ArgCCG	chr6	28849165	28849237	+	20468	26537.4	94846	124875	No
chr6.trna74-LeuCAA	chr6	28908830	28908934	+	10104.6	3800	10934	5829	Yes
chr6.trna75-MetCAT	chr6	28912352	28912424	+	15697	10165.5	3405	4528	Yes
chr6.trna76-LysTTT	chr6	28918806	28918878	+	157.2	192.4	154379	147112	Yes
chr6.trna77-GluCTC	chr6	28949976	28950047	+	1.19898e+06	1.90222e+06	4755747	3051657	Yes
chr6.trna7-LeuCAG	chr6	26521436	26521518	+	9773.7	3606.6	65670	47157	Yes
chr6.trna80-IleAAT	chr6	58149254	58149327	+	5295.4	4273.5	4861	4401	Yes
chr6.trna82-GlyGCC	chr6	142578776	142578846	+	40067.1	37531	180	39	Yes
chr6.trna83-LeuTAA	chr6	144537684	144537766	+	22216.2	15044.9	2148	4986	Yes
chr6.trna85-GluTTC	chr6	163210014	163210082	-	743	1617.7	596	1367	Yes
chr6.trna87-GluCTC	chr6	126101393	126101464	-	1.19908e+06	1.90233e+06	4993964	3132614	Yes
chr6.trna8-ArgACG	chr6	26537726	26537798	+	23876.8	38242.6	86437	98567	No
chr6.trna96-PheGAA	chr6	28949449	28949521	-	481.5	538.3	317299	289985	Yes
chr6.trna97-MetCAT	chr6	28921042	28921114	-	2009.6	2051.8	551	700	Yes
chr6.trna98-LeuAAG	chr6	28911399	28911480	-	5667.3	4796.3	6785	7420	Yes
chr6.trna99-GlnCTG	chr6	28909378	28909449	-	101246	60600.6	751	600	Yes
chr6.trna9-ValCAC	chr6	26538282	26538354	+	0	0	130187	71904	Yes
chr7.trna12-SerAGA	chr7	149305467	149305538	+	0	0	511	606	Yes
chr7.trna13-CysGCA	chr7	149332778	149332849	+	20176.9	16842.9	233	302	No
chr7.trna15-CysGCA	chr7	149404760	149404831	+	1.21451e+06	814394	596	705	No
chr7.trna16-CysGCA	chr7	149388272	149388343	-	279138	380366	52284	55363	No
chr7.trna17-CysGCA	chr7	149344046	149344117	-	1783.4	1523.6	269	302	No
chr7.trna20-CysGCA	chr7	149286164	149286235	-	953.6	1045.3	381	395	No
chr7.trna21-CysGCA	chr7	149112229	149112300	-	279156	380413	52236	55242	No
chr7.trna23-CysGCA	chr7	149072850	149072921	-	4689	3116	348	395	No
chr7.trna2-ProAGG	chr7	128423504	128423575	+	0	0	31979	23412	Yes
chr7.trna3-ArgCCT	chr7	139025446	139025518	+	305.8	369.8	290391	557724	No
chr7.trna5-CysGCA	chr7	149007281	149007352	+	70427.7	36811	606	720	No
chr7.trna6-CysGCA	chr7	149028220	149028291	+	4757	3009.9	233	304	No
chr8.trna10-MetCAT	chr8	124169470	124169542	-	50108	43500.1	49329	43595	Yes
chr8.trna11-SerAGA	chr8	96281885	96281966	-	0	0	42346	12623	Yes
chr8.trna4-TyrGTA	chr8	67025602	67025694	+	0	0	98870	72540	Yes
chr8.trna5-TyrGTA	chr8	67026223	67026311	+	0	0	98957	72706	Yes
chr8.trna6-AlaAGC	chr8	67026424	67026496	+	1136.8	1189.6	3657	4237	Yes
chr9.trna4-ArgTCT	chr9	131102355	131102445	-	808	1002.6	3585	4585	No
chr9.trna6-AspGTC	chr9	77517990	77518061	-	19717.2	16480.3	2722	4087	Yes
chr9.trna7-HisGTG	chr9	14433938	14434009	-	4999.1	5023.4	5210058	7696518	Yes
chrX.trna4-ValTAC	chrX	18693029	18693101	-	0	0	127	123	Yes
