# Supplementary material for: Aberrant methylation of tRNAs links cellular stress to neuro-developmental disorders
Source: EMBO J. 2014 Jul 25;33(18):2020–39. doi: 10.15252/embj.201489282 (PMC4195770; doi:10.15252/embj.201489282)
Supplement: Supplementary file 7 [file embj0033-2020-sd7.xlsx]

## Sheet: Figure 3F
	(Average number of SG per cell in 30 scope images)
wild-type	time (hours)	0	0.5	1	2	4
	exp1 (Average number of SG per cell in 30 scope images)	3.82372	6.84516	5.87207	12.9957	4.52926
	exp2 (Average number of SG per cell in 30 scope images)	13.9718	18.5498	25.5408	25.6176	15.6339
	exp3 (Average number of SG per cell in 30 scope images)	18.7925	15.7287	18.3502	20.7727	12.8037
	average	12.196	13.7079	16.5877	19.7953	10.989
	sd	7.64077	6.10839	9.95212	6.36743	5.77045
	sem	4.4114	3.52668	5.74586	3.67624	3.33157
NSun2 -/-	exp1 (Average number of SG per cell in 30 scope images)	2.04032	17.2021	53.2314	30.9837	8.69459
	exp2 (Average number of SG per cell in 30 scope images)	26.6017	24.2031	32.5968	25.0864	36.874
	exp3 (Average number of SG per cell in 30 scope images)	26.7316	32.2939	17.9027	22.2778	14.661
	average	18.4579	24.5664	34.577	26.116	20.0765
	sd	14.2182	7.55247	17.7474	4.44332	14.8498
	sem	8.20885	4.36042	10.2465	2.56535	8.57352
	pvalue	0.278103	0.0752525	0.349297	0.39377	0.275457
	(Average number of PB per cell in 30 scope images)
	time (hours)	0	0.5	1	2	4
wild-type	exp1 (Average number of PB per cell in 30 scope images)	5.66518	4.83019	7.86235	6.57991	14.3314
	exp2 (Average number of PB per cell in 30 scope images)	4.42095	2.63153	3.04223	2.52242	3.40976
	exp3 (Average number of PB per cell in 30 scope images)	7.12697	3.60599	5.16522	5.11307	5.9265
	exp4 (Average number of PB per cell in 30 scope images)	7.59384	3.48929	6.35927	5.39943	6.26265
	average	6.20173	3.63925	5.60727	4.9037	7.48258
	sd	1.44373	0.905064	2.03517	1.70975	4.74005
	sem	0.7219	0.4525	1.018	0.8549	2.37
NSun2 -/-	exp1 (Average number of PB per cell in 30 scope images)	6.50407	7.0068	16.3829	12.4453	17.5349
	exp2 (Average number of PB per cell in 30 scope images)	2.99776	4.35832	5.21799	6.50394	4.14819
	exp3 (Average number of PB per cell in 30 scope images)	6.76974	4.96222	5.29591	6.39831	7.44802
	exp4 (Average number of PB per cell in 30 scope images)	7.55347	4.6257	11.9337	7.22601	5.81678
	average	5.95626	5.23826	9.70762	8.14338	8.73697
	sd	2.02201	1.20464	5.45082	2.89141	6.018
	sem	1.011	0.6023	2.725	1.446	3.009
	pvalue	0.635536	0.00594158	0.113716	0.0540606	0.199706

## Sheet: Figure 3H
Raw data: Arbitrary units of luminiscence									Normalized to WT-No UV
	Fluc-WT				Fluc-SM					Fluc-WT				Fluc-SM
	no UV	4h	8h	12h	no UV	4h	8h	12h		no UV	4h	8h	12h	no UV	4h	8h	12h
WT	482.408	340.872	307.192	252.502	58.0111	67.7351	27.8503	23.8127	WT	100	70.6605	63.6789	52.342	12.0253	14.041	5.77318	4.93622
	475.375	397.531	311.785	274.745	60.7545	45.2249	29.0945	24.3897		100	83.6247	65.5873	57.7955	12.7803	9.51351	6.12032	5.13062
	466.572	433.442	362.762	291.597	54.1818	71.6933	31.9621	22.7257		100	92.8993	77.7507	62.4978	11.6127	15.366	6.85043	4.87078
mean	474.785	390.615	327.247	272.948	57.6492	61.5511	29.6356	23.6427	mean	100.001	82.2728	68.926	57.4894	12.1423	12.9641	6.24197	4.97972
st dev	7.9348	46.6709	30.8431	19.6093	3.3013	14.2767	2.10867	0.844926	st dev	1.67126	9.83	6.4963	4.13018	0.695333	3.00702	0.444136	0.177962
NSun2-/-	226.722	165.986	123.32	138.241	21.7874	21.6322	13.4739	13.2479	NSun2-/-	47.7525	34.9603	25.9738	29.1165	4.5889	4.55622	2.8379	2.79029
	229.495	158.854	130.597	176.374	22.1439	20.9795	14.1567	10.2261		48.3368	33.4581	27.5067	37.1482	4.664	4.41874	2.98171	2.15385
	201.756	167.68	132.898	142.807	23.0502	18.8206	13.3135	11.6078		42.4943	35.3171	27.9912	30.0782	4.85487	3.96403	2.80411	2.44486
mean	219.324	164.173	128.938	152.474	22.3271	20.4774	13.648	11.6939	mean	46.1949	34.5788	27.1575	32.1146	4.70263	4.31304	2.8746	2.46302
st dev	15.2775	4.68407	5.00001	20.8238	0.651029	1.47153	0.447747	1.51271	st dev	3.21781	0.986577	1.05312	4.38598	0.137122	0.309938	0.0943063	0.318613

## Sheet: Figure 3I
Mouse keratinocytes									Human Fibroblasts
Control	% Dead cells		UV light	% Dead cells		NaAsO2	% Dead cells		Control	% Dead cells		UV light	% Dead cells		NaAsO2	% Dead cells
wt1	11.96		wt1	43.3		wt1	31.6		NSun2 +/- 2	5.38		NSun2 +/- 1	24.31		NSun2 +/- 1	16.96
wt2	12.91		wt2	38.2		wt2	30.3		NSun2 +/- 3	6.46		NSun2 +/- 2	24.18		NSun2 +/- 2	18.52
wt3	9.66		wt3	47.2		wt3	34.1		NSun2 -/-1	6		NSun2 +/- 3	24.9		NSun2 +/- 3	18.58
wt4	12.31		wt4	47.4		wt4	35.5		NSun2 -/- 2	5.3		NSun2 -/-1	38.04		NSun2 -/-1	27.96
wt5	13		wt5	53.2		wt5	37.43		NSun2 -/-3	5.61		NSun2 -/- 2	31.29		NSun2 -/- 2	23.06
wt6	10.25		NSun2 -/-1	68.9		NSun2 -/-1	40.7		aver wt	5.92		NSun2 -/-3	33.06		NSun2 -/-3	31.28
wt7	18		NSun2 -/- 2	65.3		NSun2 -/- 2	34.5		sd wt	0.763675		aver wt	24.4633		aver wt	18.02
NSun2 -/-1	12.7		NSun2 -/-3	74.3		NSun2 -/-3	44.05		ave ko	5.63667		sd wt	0.38371		sd wt	0.918477
NSun2 -/- 2	16.57		NSun2 -/-4	51.4		NSun2 -/-4	53.8		sd ko	0.350761		ave ko	34.13		ave ko	27.4333
NSun2 -/-3	10.74		aver wt	45.86		NSun2 -/-5	63.53		pvalue	0.596482		sd ko	3.4999		sd ko	4.13523
NSun2 -/-4	12.4		sd wt	5.5514		aver wt	33.786					pvalue	0.0423105		pvalue	0.0631862
NSun2 -/-5	24.16		ave ko	64.975		sd wt	2.88296
NSun2 -/-6	27.58		sd ko	9.77663		ave ko	47.316
NSun2 -/-7	27.6		pvalue	0.0074249		sd ko	11.4414
aver wt	12.5843					pvalue	0.0334327				Control	UV-B	NaAsO2
sd wt	2.71029									Wt	5.92	24.4633	18.02
ave ko	18.8214									sd wt	0.763675	0.38371	0.918477
sd ko	7.43148									Nsun2 -/-	5.63667	34.13	27.4333
pvalue	0.058978									sd ko	0.350761	3.4999	4.13523
		Control	UV-B	NaAsO2
	WT	12.5843	45.86	33.786
	sd wt	2.71029	5.5514	2.88296
	NSun2-/-	18.8214	64.975	47.316
	sd ko	7.43148	9.77663	11.4414
UV/24h
	Apop

## Sheet: Figure 3J
	Number of cleaved-Caspase3+ cells per scope field
	wt1	wt2	wt3	Nsun2 -/- 1	Nsun2 -/- 2	Nsun2 -/- 3
image1	2	18	4	9	8	24
image2	7	4	10	10	15	25
image3	14	13	7	16	40	18
image4	18	22	8	16	21
image5		12	18
aver			11.2143			18.3636
sd			6.21634			9.15721
ttest						0.0293212
				wt	ko
			aver	11.2143	18.3636
			sd	6.21634	9.15721
			ttest		0.0293212

## Sheet: Figure 3K
	% of dead cells 24h after UV-b exposure (100J/m2)
	exp1	exp2	exp3	average	SD
EMPTY	83.1657	89.1618	90.8847	87.7374	4.05183
MISU WT	66.6385	72.6095	80.7624	73.3368	7.08996
K190M	81.4434	76.3795	87.0429	81.6219	5.33393
	Average	SD	P-VALUE
Control	87.7374	4.05183
NSun2	73.3368	7.08996	0.0213617
K190M	81.6219	5.33393	0.212926
