# Supplementary material for: Aberrant methylation of tRNAs links cellular stress to neuro-developmental disorders
Source: EMBO J. 2014 Jul 25;33(18):2020–39. doi: 10.15252/embj.201489282 (PMC4195770; doi:10.15252/embj.201489282)
Supplement: Supplementary file 8 [file embj0033-2020-sd8.xlsx]

## Sheet: Figure 4A
Number of eIF4AI+ cells In whole brain section/area in um2
	Number cells/um2	aver	sd	p
NSun2 -/- 1	242.259	280.229	147.353	0.150032			aver	sd	p
NSun2 -/- 2	92.7021					Wt	139.375	76.1715
NSun2 -/- 3	432.384					NSun2 -/-	280.229	147.353	0.150032
NSun2 -/- 4	353.572
wt 1	265.637	139.375	76.1715
wt 2	184.237
wt 3	88.3631
wt 4	132.389
wt 5	173.616
wt 6	131.023
wt 7	111.075
wt 8	114.34
wt 9	53.6929

## Sheet: Figure 4B
Number of cleaved-Caspase3+ cells In whole brain section/area in um2
	Cl-Caspase3+ cells/area		Average	SD	p-value
NSun2 -/- 1	16.278	19.5587	20.8282	1.79538	0.0333113			Average	sd
NSun2 -/- 2	22.8394						Wt	13.4982	3.78649
NSun2 -/- 3	26.9443	22.0978					NSun2 -/-	20.8282	1.79538
NSun2 -/- 4	17.2512
wt 1	17.9901	17.611	13.4982	3.78649
wt 2	17.232
wt 3	13.7411	15.1058
wt 4	16.4705
wt 5	15.6672	12.5287
wt 6	9.39011
wt 7	10.5395	8.74713
wt 8	6.95479

## Sheet: Figure 4C
Measurement of nascent proteins in brain slices
Image Number	FileName_green		ImageNumber	ObjectNumber	Intensity_MeanIntensity_green
1	op-puro bs 63X_2.lif - KO1.3_1 - C=0.tif		1	1	0.164896
2	op-puro bs 63X_2.lif - KO1.3_10 - C=0.tif		1	2	0.160328
3	op-puro bs 63X_2.lif - KO1.3_2 - C=0.tif		1	3	0.158764
4	op-puro bs 63X_2.lif - KO1.3_3 - C=0.tif		1	4	0.17501
5	op-puro bs 63X_2.lif - KO1.3_4 - C=0.tif		1	5	0.190044
6	op-puro bs 63X_2.lif - KO1.3_5 - C=0.tif		1	6	0.164706
7	op-puro bs 63X_2.lif - KO1.3_6 - C=0.tif		1	7	0.153725
8	op-puro bs 63X_2.lif - KO1.3_7 - C=0.tif		1	8	0.164706
9	op-puro bs 63X_2.lif - KO1.3_8 - C=0.tif		1	9	0.187705
10	op-puro bs 63X_2.lif - KO1.3_9 - C=0.tif		1	10	0.152941
11	op-puro bs 63X_2.lif - KO2.2_1 - C=0.tif		1	11	0.165309
12	op-puro bs 63X_2.lif - KO2.2_10 - C=0.tif		1	12	0.174084
13	op-puro bs 63X_2.lif - KO2.2_2 - C=0.tif		1	13	0.192396
14	op-puro bs 63X_2.lif - KO2.2_3 - C=0.tif		1	14	0.17539
15	op-puro bs 63X_2.lif - KO2.2_4 - C=0.tif		1	15	0.155535
16	op-puro bs 63X_2.lif - KO2.2_5 - C=0.tif		1	16	0.159477
17	op-puro bs 63X_2.lif - KO2.2_6 - C=0.tif		1	17	0.179597
18	op-puro bs 63X_2.lif - KO2.2_7 - C=0.tif		1	18	0.184187
19	op-puro bs 63X_2.lif - KO2.2_8 - C=0.tif		1	19	0.158312
20	op-puro bs 63X_2.lif - KO2.2_9 - C=0.tif		1	20	0.183417
21	op-puro bs 63X_2.lif - KO2.3_1 - C=0.tif		1	21	0.164854
22	op-puro bs 63X_2.lif - KO2.3_10 - C=0.tif		1	22	0.160374
23	op-puro bs 63X_2.lif - KO2.3_2 - C=0.tif		1	23	0.159982
24	op-puro bs 63X_2.lif - KO2.3_3 - C=0.tif		1	24	0.166784
25	op-puro bs 63X_2.lif - KO2.3_4 - C=0.tif		1	25	0.17962
26	op-puro bs 63X_2.lif - KO2.3_5 - C=0.tif		1	26	0.162171
27	op-puro bs 63X_2.lif - KO2.3_6 - C=0.tif		1	27	0.1663
28	op-puro bs 63X_2.lif - KO2.3_7 - C=0.tif		1	28	0.162142
29	op-puro bs 63X_2.lif - KO2.3_8 - C=0.tif		1	29	0.15159
30	op-puro bs 63X_2.lif - KO2.3_9 - C=0.tif		1	30	0.15915
31	op-puro bs 63X_2.lif - KO2.4_1 - C=0.tif		1	31	0.188608
32	op-puro bs 63X_2.lif - KO2.4_10 - C=0.tif		1	32	0.15451
33	op-puro bs 63X_2.lif - KO2.4_2 - C=0.tif		1	33	0.14702
34	op-puro bs 63X_2.lif - KO2.4_3 - C=0.tif		1	34	0.149804
35	op-puro bs 63X_2.lif - KO2.4_4 - C=0.tif		1	35	0.16133
36	op-puro bs 63X_2.lif - KO2.4_5 - C=0.tif		1	36	0.188903
37	op-puro bs 63X_2.lif - KO2.4_6 - C=0.tif		1	37	0.159944
38	op-puro bs 63X_2.lif - KO2.4_7 - C=0.tif		1	38	0.165686
39	op-puro bs 63X_2.lif - KO2.4_8 - C=0.tif		1	39	0.178567
40	op-puro bs 63X_2.lif - KO2.4_9 - C=0.tif		1	40	0.153654
41	op-puro bs 63X_2.lif - WT1.1_1 - C=0.tif		1	41	0.175168
42	op-puro bs 63X_2.lif - WT1.1_10 - C=0.tif		1	42	0.160898
43	op-puro bs 63X_2.lif - WT1.1_2 - C=0.tif		1	43	0.162642
44	op-puro bs 63X_2.lif - WT1.1_3 - C=0.tif		1	44	0.162745
45	op-puro bs 63X_2.lif - WT1.1_4 - C=0.tif		1	45	0.155009
46	op-puro bs 63X_2.lif - WT1.1_5 - C=0.tif		1	46	0.192285
47	op-puro bs 63X_2.lif - WT1.1_6 - C=0.tif		1	47	0.145554
48	op-puro bs 63X_2.lif - WT1.1_7 - C=0.tif		1	48	0.147059
49	op-puro bs 63X_2.lif - WT1.1_8 - C=0.tif		1	49	0.180488
50	op-puro bs 63X_2.lif - WT1.1_9 - C=0.tif		1	50	0.180526
51	op-puro bs 63X_2.lif - WT2.1_1 - C=0.tif		1	51	0.159216
52	op-puro bs 63X_2.lif - WT2.1_10 - C=0.tif		1	52	0.186643
53	op-puro bs 63X_2.lif - WT2.1_2 - C=0.tif		1	53	0.164528
54	op-puro bs 63X_2.lif - WT2.1_3 - C=0.tif		1	54	0.209546
55	op-puro bs 63X_2.lif - WT2.1_4 - C=0.tif		1	55	0.157587
56	op-puro bs 63X_2.lif - WT2.1_5 - C=0.tif		1	56	0.180563
57	op-puro bs 63X_2.lif - WT2.1_6 - C=0.tif		1	57	0.151909
58	op-puro bs 63X_2.lif - WT2.1_7 - C=0.tif		1	58	0.142745
59	op-puro bs 63X_2.lif - WT2.1_8 - C=0.tif		1	59	0.215312
60	op-puro bs 63X_2.lif - WT2.1_9 - C=0.tif		1	60	0.175748
61	op-puro bs 63X_2.lif - WT2.5_1 - C=0.tif		1	61	0.213629
62	op-puro bs 63X_2.lif - WT2.5_10 - C=0.tif		1	62	0.169156
63	op-puro bs 63X_2.lif - WT2.5_2 - C=0.tif		1	63	0.199438
64	op-puro bs 63X_2.lif - WT2.5_3 - C=0.tif		1	64	0.16347
65	op-puro bs 63X_2.lif - WT2.5_4 - C=0.tif		1	65	0.185639
66	op-puro bs 63X_2.lif - WT2.5_5 - C=0.tif		1	66	0.162798
67	op-puro bs 63X_2.lif - WT2.5_6 - C=0.tif		1	67	0.212272
68	op-puro bs 63X_2.lif - WT2.5_7 - C=0.tif		1	68	0.24744
69	op-puro bs 63X_2.lif - WT2.5_8 - C=0.tif		1	69	0.164898
70	op-puro bs 63X_2.lif - WT2.5_9 - C=0.tif		1	70	0.14902
			1	71	0.152941
			1	72	0.21195
			1	73	0.161699
			1	74	0.165018
			1	75	0.161528
			1	76	0.18664
			1	77	0.177987
			1	78	0.145098
			1	79	0.177759
			1	80	0.161695
			1	81	0.153349
			1	82	0.158333
			1	83	0.200288
			1	84	0.155011
			1	85	0.177941
			1	86	0.17347
			1	87	0.162251
			1	88	0.144314
			1	89	0.154248
			1	90	0.142745
			1	91	0.165359
			1	92	0.174766
			1	93	0.196248
			1	94	0.169911
			1	95	0.164706
			1	96	0.180805
			1	97	0.159477
			1	98	0.244227
			1	99	0.232287
			1	100	0.172884
			1	101	0.147059
			1	102	0.160392
			1	103	0.173852
			1	104	0.159271
			1	105	0.185763
			1	106	0.160784
			1	107	0.167682
			1	108	0.152124
			1	109	0.210877
			1	110	0.155556
			1	111	0.175525
			1	112	0.240115
			1	113	0.147712
			1	114	0.195908
			1	115	0.161905
			1	116	0.183369
			1	117	0.173708
			1	118	0.172327
			1	119	0.163858
			1	120	0.179625
			1	121	0.23945
			1	122	0.210525
			1	123	0.213085
			1	124	0.161388
			1	125	0.159477
			1	126	0.213727
			1	127	0.18969
			1	128	0.167615
			1	129	0.181037
			1	130	0.153864
			1	131	0.162255
			1	132	0.155392
			1	133	0.163725
			1	134	0.184562
			1	135	0.1727
			1	136	0.19602
			1	137	0.194045
			1	138	0.16944
			1	139	0.162322
			1	140	0.220479
			1	141	0.172504
			1	142	0.248973
			1	143	0.172162
			1	144	0.172788
			1	145	0.179171
			1	146	0.168317
			1	147	0.210759
			1	148	0.16557
			1	149	0.180196
			1	150	0.193801
			1	151	0.213624
			1	152	0.175422
			1	153	0.16006
			1	154	0.248914
			1	155	0.218567
			1	156	0.156863
			1	157	0.19308
			1	158	0.2062
			1	159	0.171165
			1	160	0.212594
			1	161	0.161064
			1	162	0.19583
			1	163	0.180129
			1	164	0.175851
			1	165	0.159053
			1	166	0.196519
			1	167	0.231826
			1	168	0.208381
			1	169	0.162692
			1	170	0.157903
			1	171	0.185278
			1	172	0.163767
			1	173	0.255473
			1	174	0.160693
			1	175	0.156303
			1	176	0.182936
			1	177	0.175163
			1	178	0.207261
			1	179	0.234622
			1	180	0.191723
			1	181	0.194519
			1	182	0.171292
			1	183	0.183198
			1	184	0.219898
			1	185	0.161394
			1	186	0.159959
			1	187	0.230481
			1	188	0.167157
			1	189	0.155294
			1	190	0.186741
			1	191	0.211129
			1	192	0.157843
			1	193	0.187142
			1	194	0.17549
			1	195	0.189593
			1	196	0.215933
			1	197	0.1493
			1	198	0.162512
			1	199	0.214668
			1	200	0.152941
			1	201	0.203864
			1	202	0.175391
			1	203	0.163567
			1	204	0.215497
			1	205	0.215686
			1	206	0.178214
			1	207	0.194448
			1	208	0.193931
			1	209	0.185488
			1	210	0.219214
			1	211	0.283754
			1	212	0.18551
			1	213	0.18848
			1	214	0.182136
			1	215	0.205794
			1	216	0.233788
			1	217	0.175016
			1	218	0.173545
			1	219	0.167756
			1	220	0.171989
			1	221	0.21201
			1	222	0.205866
			1	223	0.225599
			1	224	0.189755
			1	225	0.17098
			1	226	0.175373
			1	227	0.171667
			1	228	0.177596
			1	229	0.178378
			1	230	0.171383
			1	231	0.181508
			1	232	0.141667
			1	233	0.17115
			1	234	0.203343
			1	235	0.188907
			1	236	0.166932
			1	237	0.162148
			1	238	0.184261
			1	239	0.164392
			1	240	0.178431
			1	241	0.180273
			1	242	0.192375
			1	243	0.186129
			1	244	0.172803
			1	245	0.185294
			1	246	0.226016
			1	247	0.162828
			1	248	0.176144
			1	249	0.209514
			1	250	0.200798
			1	251	0.180315
			1	252	0.165212
			1	253	0.194645
			1	254	0.165366
			1	255	0.189099
			1	256	0.204529
			1	257	0.178123
			1	258	0.18333
			1	259	0.17715
			1	260	0.201149
			1	261	0.160392
			1	262	0.176915
			1	263	0.184448
			1	264	0.182571
			1	265	0.186794
			1	266	0.192984
			1	267	0.197236
			1	268	0.312418
			1	269	0.153988
			1	270	0.202284
			1	271	0.160367
			1	272	0.186193
			1	273	0.171242
			1	274	0.218083
			1	275	0.168067
			1	276	0.200832
			1	277	0.16467
			1	278	0.164444
			1	279	0.223558
			1	280	0.187941
			1	281	0.194543
			1	282	0.191883
			1	283	0.192526
			1	284	0.164228
			1	285	0.171204
			1	286	0.165419
			1	287	0.135294
			1	288	0.166667
			1	289	0.200372
			1	290	0.160784
			1	291	0.164591
			1	292	0.164981
			1	293	0.204891
			1	294	0.172694
			1	295	0.235208
			1	296	0.191847
			1	297	0.224542
			1	298	0.188565
			1	299	0.166976
			1	300	0.172113
			1	301	0.157843
			1	302	0.16347
			1	303	0.214175
			1	304	0.178535
			1	305	0.152941
			1	306	0.213456
			1	307	0.227285
			1	308	0.199861
			1	309	0.172549
			1	310	0.181393
			1	311	0.160784
			1	312	0.174541
			1	313	0.187062
			1	314	0.178182
			1	315	0.173577
			1	316	0.167647
			1	317	0.174118
			1	318	0.154248
			1	319	0.187029
			1	320	0.22413
			1	321	0.176961
			1	322	0.240009
			1	323	0.152451
			1	324	0.172777
			1	325	0.276529
			1	326	0.171192
			1	327	0.243669
			1	328	0.159486
			1	329	0.186667
			1	330	0.172634
			1	331	0.169281
			1	332	0.161637
			1	333	0.173333
			1	334	0.160784
			1	335	0.169935
			1	336	0.179043
			1	337	0.190259
			1	338	0.255929
			1	339	0.160697
			1	340	0.164594
			1	341	0.15817
			1	342	0.18303
			1	343	0.17658
			1	344	0.180241
			1	345	0.171296
			1	346	0.188766
			1	347	0.16549
			1	348	0.20923
			1	349	0.197621
			1	350	0.159477
			1	351	0.1643
			1	352	0.19134
			1	353	0.17272
			1	354	0.193836
			1	355	0.160784
			1	356	0.159804
			1	357	0.161518
			1	358	0.157843
			1	359	0.162353
			1	360	0.165274
			1	361	0.169892
			1	362	0.218492
			1	363	0.161071
			1	364	0.165303
			1	365	0.181595
			1	366	0.190386
			1	367	0.145098
			1	368	0.19787
			1	369	0.160784
			1	370	0.170624
			1	371	0.166627
			1	372	0.170835
			1	373	0.152234
			1	374	0.172549
			1	375	0.155592
			1	376	0.185581
			1	377	0.169882
			1	378	0.161064
			1	379	0.145098
			1	380	0.14902
			1	381	0.148431
			1	382	0.24473
			1	383	0.188235
			1	384	0.169188
			2	1	0.434245
			2	2	0.397542
			2	3	0.407843
			2	4	0.409735
			2	5	0.405882
			2	6	0.384853
			2	7	0.376035
			2	8	0.381917
			2	9	0.426409
			2	10	0.341176
			2	11	0.425098
			2	12	0.376608
			2	13	0.430037
			2	14	0.38902
			2	15	0.39902
			2	16	0.470209
			2	17	0.413725
			2	18	0.430133
			2	19	0.388235
			2	20	0.400859
			2	21	0.385007
			2	22	0.34902
			2	23	0.405545
			2	24	0.34902
			2	25	0.377778
			2	26	0.406987
			2	27	0.43467
			2	28	0.352941
			2	29	0.396078
			2	30	0.42151
			2	31	0.366013
			2	32	0.368235
			2	33	0.466797
			2	34	0.37549
			2	35	0.429685
			2	36	0.45318
			2	37	0.422965
			2	38	0.402131
			2	39	0.372941
			2	40	0.44736
			2	41	0.462331
			2	42	0.388235
			2	43	0.494978
			2	44	0.491615
			2	45	0.390968
			2	46	0.394844
			2	47	0.490518
			2	48	0.323782
			2	49	0.398139
			2	50	0.429977
			2	51	0.407843
			2	52	0.43455
			2	53	0.394791
			2	54	0.409604
			2	55	0.427596
			2	56	0.433987
			2	57	0.403001
			2	58	0.385131
			2	59	0.377778
			2	60	0.373231
			2	61	0.380147
			2	62	0.508586
			2	63	0.413333
			2	64	0.440336
			2	65	0.410843
			2	66	0.436953
			2	67	0.469847
			2	68	0.421761
			2	69	0.432745
			2	70	0.462129
			2	71	0.397603
			2	72	0.391667
			2	73	0.402451
			2	74	0.394641
			2	75	0.384967
			2	76	0.47479
			2	77	0.454625
			2	78	0.463957
			2	79	0.437488
			2	80	0.350327
			2	81	0.375425
			2	82	0.412249
			2	83	0.475163
			2	84	0.435432
			2	85	0.42555
			2	86	0.454902
			2	87	0.417204
			2	88	0.516813
			2	89	0.448203
			2	90	0.459989
			2	91	0.375
			2	92	0.375683
			2	93	0.454109
			2	94	0.334902
			2	95	0.40905
			2	96	0.45671
			2	97	0.414166
			2	98	0.405742
			2	99	0.471486
			2	100	0.447882
			2	101	0.421727
			2	102	0.358497
			2	103	0.387765
			2	104	0.42946
			2	105	0.463277
			2	106	0.417884
			2	107	0.507971
			2	108	0.488348
			2	109	0.406863
			2	110	0.481816
			2	111	0.522629
			2	112	0.420033
			2	113	0.432545
			2	114	0.367389
			2	115	0.407086
			2	116	0.395557
			2	117	0.435711
			2	118	0.430113
			2	119	0.484233
			2	120	0.36732
			2	121	0.439766
			2	122	0.426223
			2	123	0.423529
			2	124	0.441176
			2	125	0.337255
			2	126	0.393095
			2	127	0.404383
			2	128	0.374902
			2	129	0.511122
			2	130	0.398431
			2	131	0.385434
			2	132	0.437797
			2	133	0.473427
			2	134	0.497647
			2	135	0.358069
			2	136	0.40659
			2	137	0.473377
			2	138	0.486517
			2	139	0.383861
			2	140	0.453584
			2	141	0.380749
			2	142	0.392157
			2	143	0.424925
			2	144	0.471543
			2	145	0.392042
			2	146	0.492924
			2	147	0.398608
			2	148	0.466551
			2	149	0.384762
			2	150	0.481271
			2	151	0.425739
			2	152	0.430769
			2	153	0.382598
			2	154	0.414912
			2	155	0.436829
			2	156	0.382135
			2	157	0.418825
			2	158	0.372247
			2	159	0.433174
			2	160	0.443179
			2	161	0.374118
			2	162	0.422004
			2	163	0.442454
			2	164	0.408223
			2	165	0.440336
			2	166	0.360784
			2	167	0.368192
			2	168	0.388235
			2	169	0.416198
			2	170	0.515294
			2	171	0.409944
			2	172	0.34902
			2	173	0.378758
			2	174	0.372876
			2	175	0.385294
			2	176	0.374292
			2	177	0.368768
			2	178	0.366885
			2	179	0.394478
			2	180	0.407715
			2	181	0.3878
			2	182	0.405399
			2	183	0.383461
			2	184	0.392157
			2	185	0.42698
			2	186	0.428235
			2	187	0.392157
			2	188	0.368627
			2	189	0.398402
			2	190	0.379085
			2	191	0.387313
			2	192	0.392157
			2	193	0.383049
			2	194	0.368908
			2	195	0.385846
			2	196	0.423529
			2	197	0.414617
			2	198	0.423276
			2	199	0.407274
			2	200	0.398039
			2	201	0.448627
			2	202	0.356863
			2	203	0.421116
			2	204	0.41533
			2	205	0.422601
			2	206	0.389252
			2	207	0.374332
			2	208	0.403922
			2	209	0.381046
			2	210	0.392757
			2	211	0.441762
			2	212	0.3939
			2	213	0.399625
			2	214	0.534804
			2	215	0.400234
			2	216	0.346482
			2	217	0.388235
			2	218	0.384977
			2	219	0.371148
			2	220	0.368954
			2	221	0.373529
			2	222	0.411983
			2	223	0.371569
			2	224	0.403268
			2	225	0.359944
			2	226	0.395877
			2	227	0.337255
			2	228	0.381304
			2	229	0.38293
			2	230	0.487849
			2	231	0.37479
			2	232	0.401012
			2	233	0.426396
			2	234	0.363399
			2	235	0.407823
			2	236	0.34902
			2	237	0.454016
			2	238	0.395908
			2	239	0.425615
			2	240	0.380392
			2	241	0.373856
			2	242	0.369281
			2	243	0.393725
			2	244	0.415529
			2	245	0.398229
			2	246	0.404482
			2	247	0.523153
			2	248	0.458824
			2	249	0.426011
			2	250	0.369973
			2	251	0.38552
			2	252	0.390093
			2	253	0.360784
			2	254	0.471569
			2	255	0.351557
			2	256	0.378431
			2	257	0.397647
			2	258	0.354248
			2	259	0.388697
			2	260	0.409804
			2	261	0.37349
			2	262	0.457171
			2	263	0.373529
			2	264	0.397587
			2	265	0.439216
			2	266	0.382633
			2	267	0.406743
			2	268	0.477139
			2	269	0.352941
			2	270	0.407007
			2	271	0.341176
			2	272	0.405998
			2	273	0.392507
			2	274	0.36732
			2	275	0.420419
			2	276	0.461555
			2	277	0.400363
			2	278	0.362092
			2	279	0.382007
			2	280	0.383333
			2	281	0.357576
			2	282	0.345098
			2	283	0.385539
			2	284	0.366013
			2	285	0.369258
			2	286	0.386725
			2	287	0.381531
			2	288	0.376471
			2	289	0.486275
			2	290	0.397523
			2	291	0.368491
			2	292	0.366013
			2	293	0.421016
			2	294	0.432362
			2	295	0.381826
			2	296	0.362092
			2	297	0.351634
			2	298	0.420915
			2	299	0.358824
			2	300	0.384967
			2	301	0.379608
			2	302	0.388442
			2	303	0.371791
			2	304	0.370196
			2	305	0.439542
			2	306	0.386851
			2	307	0.392078
			2	308	0.422969
			2	309	0.386275
			2	310	0.329412
			2	311	0.335829
			2	312	0.362745
			2	313	0.345882
			3	1	0.178316
			3	2	0.183905
			3	3	0.167706
			3	4	0.192189
			3	5	0.187515
			3	6	0.159949
			3	7	0.15817
			3	8	0.174375
			3	9	0.137815
			3	10	0.179204
			3	11	0.16227
			3	12	0.188148
			3	13	0.193546
			3	14	0.171113
			3	15	0.19226
			3	16	0.18352
			3	17	0.188922
			3	18	0.186314
			3	19	0.16732
			3	20	0.180704
			3	21	0.174661
			3	22	0.16348
			3	23	0.183641
			3	24	0.190119
			3	25	0.186308
			3	26	0.179412
			3	27	0.22425
			3	28	0.166396
			3	29	0.179412
			3	30	0.211217
			3	31	0.204507
			3	32	0.196097
			3	33	0.186002
			3	34	0.200433
			3	35	0.171383
			3	36	0.18189
			3	37	0.19601
			3	38	0.14902
			3	39	0.177935
			3	40	0.19204
			3	41	0.17708
			3	42	0.198831
			3	43	0.184685
			3	44	0.141176
			3	45	0.180392
			3	46	0.226797
			3	47	0.192167
			3	48	0.213812
			3	49	0.188377
			3	50	0.192716
			3	51	0.173856
			3	52	0.161434
			3	53	0.211933
			3	54	0.194648
			3	55	0.230252
			3	56	0.201479
			3	57	0.167974
			3	58	0.180147
			3	59	0.189642
			3	60	0.175817
			3	61	0.174837
			3	62	0.208194
			3	63	0.22044
			3	64	0.200055
			3	65	0.200278
			3	66	0.157441
			3	67	0.191966
			3	68	0.197431
			3	69	0.174728
			3	70	0.184339
			3	71	0.195679
			3	72	0.171678
			3	73	0.176471
			3	74	0.175229
			3	75	0.216915
			3	76	0.194421
			3	77	0.261356
			3	78	0.177859
			3	79	0.220293
			3	80	0.244545
			3	81	0.198681
			3	82	0.170887
			3	83	0.17451
			3	84	0.158357
			3	85	0.179767
			3	86	0.219303
			3	87	0.172549
			3	88	0.156863
			3	89	0.233038
			3	90	0.177523
			3	91	0.229427
			3	92	0.203011
			3	93	0.181269
			3	94	0.168627
			3	95	0.179131
			3	96	0.196439
			3	97	0.177888
			3	98	0.168235
			3	99	0.169098
			3	100	0.19305
			3	101	0.231672
			3	102	0.16732
			3	103	0.186992
			3	104	0.231871
			3	105	0.163399
			3	106	0.178661
			3	107	0.182465
			3	108	0.253239
			3	109	0.189542
			3	110	0.315655
			3	111	0.166152
			3	112	0.219234
			3	113	0.165611
			3	114	0.175059
			3	115	0.168722
			3	116	0.168118
			3	117	0.172222
			3	118	0.182697
			3	119	0.170127
			3	120	0.159967
			3	121	0.167201
			3	122	0.276314
			3	123	0.16221
			3	124	0.169913
			3	125	0.20807
			3	126	0.18572
			3	127	0.171726
			3	128	0.209861
			3	129	0.223282
			3	130	0.214056
			3	131	0.202845
			3	132	0.173975
			3	133	0.194512
			3	134	0.151788
			3	135	0.213928
			3	136	0.177264
			3	137	0.176975
			3	138	0.189216
			3	139	0.151307
			3	140	0.161438
			3	141	0.191554
			3	142	0.178569
			3	143	0.158344
			3	144	0.169921
			3	145	0.246302
			3	146	0.172969
			3	147	0.17695
			3	148	0.173674
			3	149	0.201523
			3	150	0.172014
			3	151	0.173599
			3	152	0.15451
			3	153	0.195086
			3	154	0.188235
			3	155	0.311642
			3	156	0.150327
			3	157	0.147451
			3	158	0.171989
			3	159	0.186172
			3	160	0.18646
			3	161	0.168819
			3	162	0.175312
			3	163	0.162092
			3	164	0.165736
			3	165	0.175361
			3	166	0.18871
			3	167	0.156863
			3	168	0.19085
			3	169	0.171379
			3	170	0.172176
			3	171	0.258666
			3	172	0.171148
			3	173	0.168382
			3	174	0.168686
			3	175	0.144818
			3	176	0.165882
			3	177	0.194869
			3	178	0.169412
			3	179	0.169935
			3	180	0.186283
			3	181	0.178151
			3	182	0.229449
			3	183	0.199916
			3	184	0.183415
			3	185	0.188932
			3	186	0.169647
			3	187	0.155556
			3	188	0.171723
			3	189	0.218245
			3	190	0.173856
			3	191	0.176471
			3	192	0.178118
			3	193	0.163137
			3	194	0.167647
			3	195	0.168627
			3	196	0.233437
			3	197	0.162339
			3	198	0.168709
			3	199	0.18967
			3	200	0.173084
			3	201	0.15098
			3	202	0.189325
			3	203	0.154248
			3	204	0.227059
			3	205	0.179373
			3	206	0.168291
			3	207	0.152941
			3	208	0.154248
			3	209	0.158101
			3	210	0.175948
			3	211	0.189218
			3	212	0.173109
			3	213	0.167914
			3	214	0.14902
			3	215	0.159804
			3	216	0.156863
			3	217	0.162745
			3	218	0.162745
			3	219	0.156863
			3	220	0.18028
			3	221	0.19813
			3	222	0.175995
			3	223	0.165729
			3	224	0.183007
			3	225	0.154902
			3	226	0.162745
			6	1	0.33138
			6	2	0.395009
			6	3	0.333503
			6	4	0.377451
			6	5	0.290196
			6	6	0.418457
			6	7	0.463939
			6	8	0.425189
			6	9	0.481791
			6	10	0.354111
			6	11	0.355147
			6	12	0.361597
			6	13	0.405576
			6	14	0.40016
			6	15	0.344593
			6	16	0.427793
			6	17	0.461184
			6	18	0.339037
			6	19	0.479315
			6	20	0.332343
			6	21	0.349953
			6	22	0.360071
			6	23	0.348167
			6	24	0.340346
			6	25	0.228758
			6	26	0.492299
			6	27	0.33729
			6	28	0.381846
			6	29	0.384936
			6	30	0.367995
			6	31	0.418016
			6	32	0.361515
			6	33	0.518915
			6	34	0.379792
			6	35	0.421652
			6	36	0.381571
			6	37	0.3
			6	38	0.418219
			6	39	0.36654
			6	40	0.459676
			6	41	0.394363
			6	42	0.40905
			6	43	0.404579
			6	44	0.374236
			6	45	0.351847
			6	46	0.372705
			6	47	0.339434
			6	48	0.4363
			6	49	0.390842
			6	50	0.396014
			6	51	0.334647
			6	52	0.376751
			6	53	0.463971
			6	54	0.35318
			6	55	0.457171
			6	56	0.325804
			6	57	0.337425
			6	58	0.51246
			6	59	0.361092
			6	60	0.354902
			6	61	0.329958
			6	62	0.311634
			6	63	0.343933
			6	64	0.347919
			6	65	0.340225
			6	66	0.472645
			6	67	0.330863
			6	68	0.344818
			6	69	0.325619
			6	70	0.429661
			6	71	0.341429
			6	72	0.373737
			6	73	0.372561
			6	74	0.458824
			6	75	0.343316
			6	76	0.382028
			6	77	0.422791
			6	78	0.406013
			6	79	0.489853
			6	80	0.351683
			6	81	0.398664
			6	82	0.333905
			6	83	0.406818
			6	84	0.355953
			6	85	0.380632
			6	86	0.463017
			6	87	0.33641
			6	88	0.445309
			6	89	0.36708
			6	90	0.369298
			6	91	0.3
			6	92	0.384666
			6	93	0.363127
			6	94	0.471456
			6	95	0.45054
			6	96	0.456284
			6	97	0.458944
			6	98	0.329618
			6	99	0.389082
			6	100	0.414396
			6	101	0.389961
			6	102	0.336861
			6	103	0.413037
			6	104	0.343137
			6	105	0.352614
			6	106	0.337122
			6	107	0.325896
			6	108	0.399257
			6	109	0.431002
			6	110	0.339221
			6	111	0.34273
			6	112	0.409524
			6	113	0.351555
			6	114	0.323849
			6	115	0.333283
			6	116	0.357492
			6	117	0.326018
			6	118	0.393726
			6	119	0.35001
			6	120	0.441796
			6	121	0.366106
			6	122	0.374902
			6	123	0.364897
			6	124	0.329729
			6	125	0.468503
			6	126	0.349771
			6	127	0.310364
			6	128	0.441883
			6	129	0.333167
			6	130	0.333277
			6	131	0.487633
			6	132	0.339216
			6	133	0.347142
			6	134	0.373537
			6	135	0.350988
			6	136	0.32451
			6	137	0.35557
			6	138	0.350865
			6	139	0.338859
			6	140	0.375633
			6	141	0.362116
			6	142	0.349195
			6	143	0.366947
			6	144	0.385621
			6	145	0.393555
			6	146	0.34878
			6	147	0.352614
			6	148	0.370332
			6	149	0.366022
			6	150	0.415506
			6	151	0.327451
			6	152	0.382902
			6	153	0.366411
			6	154	0.310106
			6	155	0.376659
			6	156	0.328852
			6	157	0.337574
			6	158	0.371041
			6	159	0.328627
			6	160	0.438163
			6	161	0.298039
			6	162	0.41175
			6	163	0.369338
			6	164	0.298039
			6	165	0.373442
			6	166	0.425994
			6	167	0.294118
			6	168	0.333333
			6	169	0.352518
			6	170	0.385621
			6	171	0.33554
			6	172	0.393018
			6	173	0.322353
			6	174	0.31329
			6	175	0.439759
			6	176	0.32437
			6	177	0.372167
			6	178	0.301176
			6	179	0.314001
			6	180	0.33762
			6	181	0.374886
			6	182	0.369
			6	183	0.35258
			6	184	0.379638
			6	185	0.352696
			6	186	0.316993
			6	187	0.343137
			6	188	0.351589
			6	189	0.358847
			6	190	0.377697
			6	191	0.34721
			6	192	0.34638
			6	193	0.324859
			6	194	0.350027
			6	195	0.338789
			6	196	0.364828
			6	197	0.336412
			6	198	0.316471
			6	199	0.322216
			6	200	0.377718
			6	201	0.350741
			6	202	0.343187
			6	203	0.391432
			6	204	0.417514
			6	205	0.317834
			6	206	0.384438
			6	207	0.324408
			6	208	0.323152
			6	209	0.409844
			6	210	0.324706
			6	211	0.389719
			6	212	0.348802
			6	213	0.317402
			6	214	0.411279
			6	215	0.3213
			6	216	0.352941
			6	217	0.360472
			6	218	0.401677
			6	219	0.420937
			6	220	0.331677
			6	221	0.380933
			6	222	0.418142
			6	223	0.362745
			6	224	0.332026
			6	225	0.351621
			6	226	0.33997
			6	227	0.327785
			6	228	0.316459
			6	229	0.348826
			6	230	0.358205
			6	231	0.3502
			6	232	0.35025
			6	233	0.311765
			6	234	0.316601
			6	235	0.340784
			6	236	0.333168
			6	237	0.327708
			6	238	0.335758
			6	239	0.309468
			6	240	0.340944
			6	241	0.310784
			6	242	0.385807
			6	243	0.332488
			6	244	0.309533
			6	245	0.342491
			6	246	0.379424
			6	247	0.315441
			6	248	0.322745
			6	249	0.314924
			6	250	0.322876
			6	251	0.378922
			6	252	0.3
			6	253	0.468954
			6	254	0.312482
			6	255	0.364706
			6	256	0.299346
			6	257	0.316226
			6	258	0.312394
			6	259	0.327336
			6	260	0.319739
			6	261	0.346545
			6	262	0.316667
			6	263	0.313824
			6	264	0.337859
			6	265	0.312045
			6	266	0.314027
			6	267	0.337255
			6	268	0.327843
			6	269	0.361208
			6	270	0.355191
			6	271	0.330501
			6	272	0.368471
			6	273	0.325397
			6	274	0.368805
			6	275	0.319608
			6	276	0.292437
			6	277	0.297059
			6	278	0.342297
			6	279	0.366126
			6	280	0.348562
			6	281	0.357875
			6	282	0.329516
			6	283	0.326471
			6	284	0.305882
			6	285	0.329225
			6	286	0.317843
			6	287	0.348584
			6	288	0.328092
			6	289	0.350208
			6	290	0.315196
			6	291	0.399473
			6	292	0.323529
			6	293	0.346236
			6	294	0.368721
			6	295	0.352109
			6	296	0.322549
			6	297	0.311765
			6	298	0.406945
			6	299	0.327288
			6	300	0.308061
			6	301	0.325184
			6	302	0.331565
			6	303	0.331981
			6	304	0.302397
			6	305	0.290196
			6	306	0.373515
			6	307	0.324444
			6	308	0.316693
			6	309	0.364522
			6	310	0.321242
			6	311	0.292157
			6	312	0.343046
			6	313	0.322644
			6	314	0.328322
			6	315	0.302708
			6	316	0.322549
			6	317	0.311765
			6	318	0.286275
			6	319	0.337255
			6	320	0.31695
			6	321	0.311558
			6	322	0.3125
			6	323	0.302539
			6	324	0.316742
			6	325	0.319608
			6	326	0.325912
			6	327	0.310364
			6	328	0.317263
			6	329	0.294933
			6	330	0.327451
			6	331	0.315614
			6	332	0.311864
			6	333	0.319227
			6	334	0.304991
			6	335	0.340206
			6	336	0.312038
			6	337	0.296078
			6	338	0.302564
			6	339	0.298174
			6	340	0.337668
			6	341	0.303099
			6	342	0.315826
			6	343	0.31857
			6	344	0.33942
			6	345	0.318627
			6	346	0.323294
			6	347	0.318994
			6	348	0.32549
			6	349	0.331056
			6	350	0.303406
			6	351	0.308235
			6	352	0.306443
			6	353	0.314136
			6	354	0.310988
			6	355	0.305991
			6	356	0.310716
			6	357	0.314795
			6	358	0.3041
			6	359	0.286275
			6	360	0.304954
			6	361	0.329412
			6	362	0.329952
			6	363	0.304813
			6	364	0.29902
			6	365	0.23268
			6	366	0.33401
			6	367	0.324301
			6	368	0.305882
			6	369	0.286275
			7	1	0.282289
			7	2	0.331679
			7	3	0.304049
			7	4	0.252119
			7	5	0.338231
			7	6	0.246138
			7	7	0.275737
			7	8	0.296296
			7	9	0.245316
			7	10	0.260468
			7	11	0.267787
			7	12	0.277083
			7	13	0.221789
			7	14	0.295786
			7	15	0.281174
			7	16	0.29887
			7	17	0.281734
			7	18	0.272141
			7	19	0.251042
			7	20	0.256847
			7	21	0.279553
			7	22	0.339128
			7	23	0.289555
			7	24	0.30211
			7	25	0.264806
			7	26	0.311416
			7	27	0.26156
			7	28	0.345277
			7	29	0.317879
			7	30	0.32312
			7	31	0.317325
			7	32	0.37978
			7	33	0.361677
			7	34	0.306329
			7	35	0.247479
			7	36	0.242896
			7	37	0.242451
			7	38	0.349915
			7	39	0.28945
			7	40	0.26168
			7	41	0.275
			7	42	0.266252
			7	43	0.276511
			7	44	0.270704
			7	45	0.312094
			7	46	0.33694
			7	47	0.247653
			7	48	0.26017
			7	49	0.288564
			7	50	0.247794
			7	51	0.324581
			7	52	0.379504
			7	53	0.248441
			7	54	0.281761
			7	55	0.307722
			7	56	0.335081
			7	57	0.28203
			7	58	0.255807
			7	59	0.271598
			7	60	0.24576
			7	61	0.306763
			7	62	0.327654
			7	63	0.266212
			7	64	0.274541
			7	65	0.254579
			7	66	0.253072
			7	67	0.253202
			7	68	0.302924
			7	69	0.328896
			7	70	0.252619
			7	71	0.280882
			7	72	0.313754
			7	73	0.260014
			7	74	0.333283
			7	75	0.270417
			7	76	0.311502
			7	77	0.256127
			7	78	0.291736
			7	79	0.299891
			7	80	0.268766
			7	81	0.238184
			7	82	0.235877
			7	83	0.303378
			7	84	0.297538
			7	85	0.244874
			7	86	0.262523
			7	87	0.223529
			7	88	0.236147
			7	89	0.238619
			7	90	0.245647
			7	91	0.263458
			7	92	0.312554
			7	93	0.268781
			7	94	0.278026
			7	95	0.263144
			7	96	0.257966
			7	97	0.265808
			7	98	0.258044
			7	99	0.250322
			7	100	0.32588
			7	101	0.22549
			7	102	0.269639
			7	103	0.321569
			7	104	0.26832
			7	105	0.237292
			7	106	0.283781
			7	107	0.27451
			7	108	0.27838
			7	109	0.251564
			7	110	0.321144
			7	111	0.305199
			7	112	0.243137
			7	113	0.258501
			7	114	0.277104
			7	115	0.282522
			7	116	0.257255
			7	117	0.293137
			7	118	0.267945
			7	119	0.262361
			7	120	0.264426
			7	121	0.264349
			7	122	0.238062
			7	123	0.256778
			7	124	0.247059
			7	125	0.270853
			7	126	0.276964
			7	127	0.256436
			7	128	0.283922
			7	129	0.231907
			7	130	0.254902
			7	131	0.253255
			7	132	0.276259
			7	133	0.255258
			7	134	0.274616
			7	135	0.244561
			7	136	0.265991
			7	137	0.349528
			7	138	0.320882
			7	139	0.230588
			7	140	0.28366
			7	141	0.256635
			7	142	0.251672
			7	143	0.260529
			7	144	0.274136
			7	145	0.273458
			7	146	0.251806
			7	147	0.301013
			7	148	0.229804
			7	149	0.267159
			7	150	0.242297
			7	151	0.254793
			7	152	0.23393
			7	153	0.239819
			7	154	0.274387
			7	155	0.294112
			7	156	0.270723
			7	157	0.265052
			7	158	0.230092
			7	159	0.241897
			7	160	0.307715
			7	161	0.231373
			7	162	0.259359
			7	163	0.264342
			7	164	0.250196
			7	165	0.296789
			7	166	0.232799
			7	167	0.304575
			7	168	0.229194
			7	169	0.23907
			7	170	0.234684
			7	171	0.240196
			7	172	0.237445
			7	173	0.290603
			7	174	0.261075
			7	175	0.237909
			7	176	0.267045
			7	177	0.247472
			7	178	0.239216
			7	179	0.231373
			7	180	0.252716
			7	181	0.269083
			7	182	0.307646
			7	183	0.274242
			7	184	0.272445
			7	185	0.256471
			7	186	0.259926
			7	187	0.246289
			7	188	0.238998
			7	189	0.239216
			7	190	0.254266
			7	191	0.286715
			7	192	0.236863
			7	193	0.297977
			7	194	0.26621
			7	195	0.230769
			7	196	0.264157
			7	197	0.250725
			7	198	0.251256
			7	199	0.29666
			7	200	0.271442
			7	201	0.241961
			7	202	0.244614
			7	203	0.267123
			7	204	0.240224
			7	205	0.26018
			7	206	0.266667
			7	207	0.271801
			7	208	0.255859
			7	209	0.332714
			7	210	0.264139
			7	211	0.242857
			7	212	0.2582
			7	213	0.224837
			7	214	0.243583
			7	215	0.234159
			7	216	0.243457
			7	217	0.266667
			7	218	0.235995
			7	219	0.250075
			7	220	0.262484
			7	221	0.280392
			7	222	0.230275
			7	223	0.247582
			7	224	0.231373
			7	225	0.22549
			7	226	0.208235
			7	227	0.248366
			7	228	0.21629
			7	229	0.246953
			7	230	0.240523
			7	231	0.237255
			7	232	0.252971
			7	233	0.253654
			7	234	0.244947
			7	235	0.241692
			7	236	0.251634
			7	237	0.239651
			7	238	0.260566
			7	239	0.251961
			7	240	0.245466
			7	241	0.224118
			7	242	0.259446
			7	243	0.235063
			7	244	0.258193
			7	245	0.221176
			7	246	0.237732
			7	247	0.24951
			7	248	0.263339
			7	249	0.242847
			7	250	0.233987
			7	251	0.244788
			7	252	0.245171
			7	253	0.219608
			7	254	0.242702
			7	255	0.245752
			7	256	0.272758
			7	257	0.230588
			7	258	0.301273
			7	259	0.255882
			7	260	0.227451
			8	1	0.242745
			8	2	0.233613
			8	3	0.278431
			8	4	0.23366
			8	5	0.228105
			8	6	0.231976
			8	7	0.228758
			8	8	0.295548
			8	9	0.239051
			8	10	0.229349
			8	11	0.279159
			8	12	0.2
			8	13	0.27451
			8	14	0.252288
			8	15	0.234921
			8	16	0.277516
			8	17	0.260392
			8	18	0.26113
			8	19	0.241373
			8	20	0.219216
			8	21	0.257952
			8	22	0.228758
			8	23	0.227451
			8	24	0.154829
			8	25	0.231373
			8	26	0.299863
			8	27	0.227451
			8	28	0.25098
			8	29	0.236928
			8	30	0.241176
			8	31	0.261497
			8	32	0.24183
			8	33	0.22658
			8	34	0.227586
			8	35	0.227451
			8	36	0.231373
			8	37	0.228105
			8	38	0.286275
			8	39	0.25098
			8	40	0.256774
			8	41	0.241176
			8	42	0.252134
			8	43	0.254902
			8	44	0.235294
			8	45	0.230392
			8	46	0.248039
			8	47	0.230588
			8	48	0.236863
			8	49	0.172193
			8	50	0.250047
			8	51	0.215686
			8	52	0.242353
			8	53	0.265098
			8	54	0.232941
			8	55	0.233333
			8	56	0.243902
			8	57	0.313012
			8	58	0.242647
			8	59	0.223529
			8	60	0.229412
			8	61	0.207451
			8	62	0.161438
			8	63	0.252661
			10	1	0.438399
			10	2	0.38639
			10	3	0.377103
			10	4	0.387255
			10	5	0.420294
			10	6	0.407333
			10	7	0.40362
			10	8	0.392157
			10	9	0.405466
			10	10	0.432694
			10	11	0.375686
			10	12	0.399581
			10	13	0.494281
			10	14	0.35512
			10	15	0.360971
			10	16	0.382888
			10	17	0.385835
			10	18	0.436524
			10	19	0.408489
			10	20	0.401569
			10	21	0.393464
			10	22	0.397836
			10	23	0.381176
			10	24	0.372549
			10	25	0.381744
			10	26	0.34902
			10	27	0.358683
			10	28	0.368627
			10	29	0.3924
			10	30	0.461219
			10	31	0.388678
			10	32	0.367102
			10	33	0.388235
			10	34	0.403186
			10	35	0.436275
			10	36	0.376243
			10	37	0.384314
			10	38	0.376471
			10	39	0.370932
			10	40	0.330654
			10	41	0.334902
			10	42	0.377826
			10	43	0.384967
			10	44	0.413552
			10	45	0.392034
			10	46	0.372549
			10	47	0.374024
			10	48	0.368433
			10	49	0.440149
			10	50	0.40651
			10	51	0.386275
			10	52	0.410734
			10	53	0.421218
			10	54	0.368627
			10	55	0.364349
			10	56	0.365882
			10	57	0.392668
			10	58	0.351634
			10	59	0.394637
			10	60	0.372549
			10	61	0.438489
			10	62	0.354902
			10	63	0.361725
			10	64	0.351961
			10	65	0.316078
			10	66	0.41518
			10	67	0.37507
			10	68	0.380694
			10	69	0.361388
			10	70	0.362092
			10	71	0.368627
			10	72	0.392056
			10	73	0.357843
			10	74	0.337255
			10	75	0.364183
			10	76	0.362745
			10	77	0.356863
			10	78	0.391373
			10	79	0.374728
			10	80	0.421063
			10	81	0.360784
			10	82	0.339869
			10	83	0.388796
			10	84	0.354902
			10	85	0.334594
			10	86	0.371961
			10	87	0.387059
			10	88	0.351634
			10	89	0.376021
			10	90	0.362656
			10	91	0.361854
			10	92	0.337255
			10	93	0.353501
			10	94	0.360784
			10	95	0.37423
			10	96	0.360784
			11	1	0.348646
			11	2	0.380392
			11	3	0.372549
			11	4	0.396863
			11	5	0.305882
			11	6	0.305882
			11	7	0.319608
			11	8	0.345098
			11	9	0.345455
			11	10	0.351634
			11	11	0.385784
			11	12	0.345098
			11	13	0.307843
			11	14	0.34902
			11	15	0.334948
			11	16	0.32493
			11	17	0.333769
			11	18	0.324064
			11	19	0.319216
			11	20	0.388562
			11	21	0.305882
			11	22	0.367647
			11	23	0.331373
			11	24	0.317647
			11	25	0.337255
			11	26	0.305882
			11	27	0.307843
			11	28	0.294975
			12	1	0.414717
			12	2	0.430547
			12	3	0.360347
			12	4	0.345559
			12	5	0.339822
			12	6	0.490284
			12	7	0.413408
			12	8	0.343548
			12	9	0.3435
			12	10	0.355518
			12	11	0.331373
			12	12	0.354178
			12	13	0.322549
			12	14	0.358824
			12	15	0.283066
			12	16	0.339037
			12	17	0.486178
			12	18	0.378125
			12	19	0.367298
			12	20	0.377995
			12	21	0.337855
			12	22	0.379477
			12	23	0.353841
			12	24	0.30719
			12	25	0.366271
			12	26	0.372898
			12	27	0.335472
			12	28	0.336828
			12	29	0.340392
			12	30	0.397355
			12	31	0.320622
			12	32	0.328031
			12	33	0.425838
			12	34	0.410977
			12	35	0.337815
			12	36	0.348235
			12	37	0.35055
			12	38	0.361765
			12	39	0.321046
			12	40	0.468252
			12	41	0.393134
			12	42	0.365319
			12	43	0.375923
			12	44	0.37301
			12	45	0.383279
			12	46	0.301961
			12	47	0.381952
			12	48	0.329336
			12	49	0.387932
			12	50	0.386744
			12	51	0.412404
			12	52	0.341748
			12	53	0.430794
			12	54	0.379267
			12	55	0.358701
			12	56	0.418401
			12	57	0.395752
			12	58	0.424133
			12	59	0.374319
			12	60	0.331373
			12	61	0.367761
			12	62	0.369028
			12	63	0.443219
			12	64	0.335294
			12	65	0.314018
			12	66	0.469646
			12	67	0.388245
			12	68	0.376147
			12	69	0.292911
			12	70	0.399234
			12	71	0.344706
			12	72	0.328922
			12	73	0.34463
			12	74	0.367676
			12	75	0.326025
			12	76	0.3313
			12	77	0.371291
			12	78	0.408856
			12	79	0.317927
			12	80	0.379323
			12	81	0.372473
			12	82	0.358642
			12	83	0.3863
			12	84	0.401794
			12	85	0.361617
			12	86	0.358824
			12	87	0.333922
			12	88	0.326109
			12	89	0.392361
			12	90	0.533964
			12	91	0.452456
			12	92	0.321569
			12	93	0.378795
			12	94	0.34997
			12	95	0.346522
			12	96	0.406784
			12	97	0.354478
			12	98	0.332462
			12	99	0.39144
			12	100	0.347716
			12	101	0.36123
			12	102	0.401065
			12	103	0.377806
			12	104	0.383787
			12	105	0.403943
			12	106	0.323333
			12	107	0.324309
			12	108	0.371752
			12	109	0.417752
			12	110	0.377206
			12	111	0.462745
			12	112	0.341892
			12	113	0.322876
			12	114	0.346958
			12	115	0.379565
			12	116	0.386821
			12	117	0.386984
			12	118	0.380915
			12	119	0.32701
			12	120	0.326797
			12	121	0.390715
			12	122	0.506804
			12	123	0.420354
			12	124	0.506568
			12	125	0.341343
			12	126	0.378664
			12	127	0.344749
			12	128	0.350196
			12	129	0.371701
			12	130	0.363856
			12	131	0.385434
			12	132	0.338945
			12	133	0.35741
			12	134	0.36306
			12	135	0.411204
			12	136	0.376471
			12	137	0.367537
			12	138	0.412254
			12	139	0.340656
			12	140	0.337255
			12	141	0.401511
			12	142	0.37308
			12	143	0.358252
			12	144	0.391904
			12	145	0.371092
			12	146	0.335512
			12	147	0.346405
			12	148	0.410701
			12	149	0.347509
			12	150	0.377476
			12	151	0.301961
			12	152	0.332288
			12	153	0.335294
			12	154	0.32549
			12	155	0.356483
			12	156	0.381549
			12	157	0.33582
			12	158	0.314418
			12	159	0.353895
			12	160	0.340067
			12	161	0.419692
			12	162	0.329055
			12	163	0.324426
			12	164	0.361008
			12	165	0.387007
			12	166	0.374557
			12	167	0.423464
			12	168	0.345157
			12	169	0.363938
			12	170	0.348066
			12	171	0.396008
			12	172	0.479412
			12	173	0.436237
			12	174	0.323312
			12	175	0.347963
			12	176	0.364427
			12	177	0.37901
			12	178	0.32549
			12	179	0.34973
			12	180	0.402874
			12	181	0.47795
			12	182	0.371045
			12	183	0.347832
			12	184	0.341737
			12	185	0.332591
			12	186	0.261611
			12	187	0.333795
			12	188	0.348268
			12	189	0.420401
			12	190	0.364811
			12	191	0.412577
			12	192	0.324818
			12	193	0.341677
			12	194	0.360058
			12	195	0.298039
			12	196	0.315363
			12	197	0.312745
			12	198	0.416611
			12	199	0.353922
			12	200	0.309804
			12	201	0.358824
			12	202	0.350005
			12	203	0.365294
			12	204	0.384629
			12	205	0.357108
			12	206	0.364827
			12	207	0.316392
			12	208	0.369752
			12	209	0.372059
			12	210	0.379931
			12	211	0.356583
			12	212	0.298039
			12	213	0.358771
			12	214	0.387517
			12	215	0.328105
			12	216	0.329412
			12	217	0.357133
			12	218	0.412553
			12	219	0.383997
			12	220	0.509804
			12	221	0.336799
			12	222	0.388607
			12	223	0.344538
			12	224	0.343742
			12	225	0.335379
			12	226	0.298039
			12	227	0.379293
			12	228	0.371912
			12	229	0.401662
			12	230	0.336448
			12	231	0.335294
			12	232	0.39777
			12	233	0.337255
			12	234	0.343137
			12	235	0.369401
			12	236	0.388385
			12	237	0.341388
			12	238	0.335241
			12	239	0.363219
			12	240	0.34384
			12	241	0.42294
			12	242	0.454034
			12	243	0.313235
			12	244	0.321569
			12	245	0.369056
			12	246	0.364553
			12	247	0.406046
			12	248	0.372795
			12	249	0.335839
			12	250	0.330237
			12	251	0.361689
			12	252	0.382816
			12	253	0.337909
			12	254	0.389894
			12	255	0.450064
			12	256	0.341036
			12	257	0.388267
			12	258	0.402446
			12	259	0.416433
[truncated: 9,723 more rows]
[truncated: 3 more columns]

## Sheet: Figure 4F
Measurements of Brain areas in um2
Whole Brain area
Sample	Whole brain area (um2)	aver	sd	p-values
wt 1	1.52666e+07	1.50218e+07	1.51787e+06	0.0712509			aver	sd	p-values
wt 2	1.38762e+07					Wt	1.50218e+07	1.51787e+06	0.0712509
wt 3	1.77879e+07					NSun2 -/-	1.4025e+07	598580
wt 4	1.37259e+07
wt 5	1.67563e+07
wt 6	1.54963e+07
wt 7	1.33882e+07
wt 8	1.69981e+07
wt 9	1.35703e+07
wt 10	1.43095e+07
wt 11	1.5481e+07
wt 12	1.36051e+07
NSun2 -/- 1	1.4169e+07	1.4025e+07	598580
NSun2 -/- 2	1.41775e+07
NSun2 -/- 3	1.48136e+07
NSun2 -/- 4	1.37811e+07
NSun2 -/- 5	1.31837e+07
Cx/Hp/St area
Sample	Cortex area	Cx average	Hippocampus	Hp average	Striatum	St average	Cx/Hp/St	Cx/Hp/St average	sd	p-value			Cx/Hp/St	sd	p-value
wt 1	2.26024e+06	1.92571e+06	1.19602e+06	982943	1.51411e+06	1.51411e+06	4.42276e+06	4.18612e+06	189248	0.00349283		Wt	4.18612e+06	189248	0.00349283
wt 2	1.59118e+06		769867									NSun2 -/-	3.59612e+06	86235.2
wt 3	1.93231e+06	1.98487e+06	769510	765249	1.4917e+06	1.38779e+06	4.1379e+06
wt 4	1.87322e+06		760988		1.28387e+06
wt 5	2.14908e+06
wt 6	2.17209e+06	1.84695e+06	782205	806700	1.4187e+06	1.40903e+06	4.06267e+06
wt 7	1.55024e+06		831195		1.39935e+06
wt 8	1.81852e+06
wt 9	1.88804e+06	1.90638e+06	706907	640435	1.21245e+06	1.42298e+06	3.9698e+06
wt 10	1.92473e+06		573962		1.63352e+06
wt 11	2.78235e+06	2.45366e+06	773335	657322	1.40368e+06	1.22648e+06	4.33746e+06
wt 12	2.12498e+06		541309		1.04928e+06
NSun2 -/- 1	1.77123e+06	1.85436e+06	660686	647570	1.09606e+06	1.15516e+06	3.65709e+06	3.59612e+06	86235.2
NSun2 -/- 2	1.91594e+06		634454		1.21427e+06
NSun2 -/- 3	1.87591e+06
NSun2 -/- 4	1.60744e+06	1.6467e+06	524711	551160	1.31869e+06	1.33728e+06	3.53514e+06
NSun2 -/- 5	1.68596e+06		577610		1.35587e+06
Tl/Hy/Mb area						aver	sd	p-values			aver	sd	p-values
	Tl/Hy	Tl/Hy average	Midbrain	Midbrain average	Tl/Hy/Mb	Tl/Hy/Mb	Tl/Hy/Mb	Tl/Hy/Mb			Tl/Hy/Mb	Tl/Hy/Mb	Tl/Hy/Mb
wt 1	2.39234e+06	2.39234e+06	2.91834e+06	2.91834e+06	5.31068e+06	5.40817e+06	554031	0.950967		Wt	5.40817e+06	554031	0.950967
wt 2	2.41305e+06	2.58573e+06	2774554	2.67657e+06	5.26231e+06					NSun2 -/-	5.38672e+06	301163
wt 3	2.75841e+06		2.57859e+06
wt 4	2.45687e+06	2.45629e+06	2.85182e+06	2.67517e+06	5.13146e+06
wt 5	2.45571e+06		2.49852e+06
wt 6	3.96244e+06	3.17771e+06	3.28209e+06	3.19235e+06	6.37006e+06
wt 7	2.39298e+06		3.1026e+06
wt 8	2.38168e+06	2.43756e+06	2.73254e+06	2.52876e+06	4.96632e+06
wt 9	2.49344e+06		2.32498e+06
NSun2 -/- 1	3.27403e+06	3.08125e+06	2.37958e+06	2.51842e+06	5.59967e+06	5.38672e+06	301163
NSun2 -/- 2	2.88847e+06		2.65726e+06
NSun2 -/- 3	2.78376e+06	2.64307e+06	2.45663e+06	2.53069e+06	5.17376e+06
NSun2 -/- 4	2.50238e+06		2.60475e+06

## Sheet: Figure 4G
Measurement of Neural soma size
	ImageNumber	Area Average/image	Average all	sd
wt	11	1865.6
	12	1630.08
	13	1401.75
	14	1617.4
	15	1827.19
	16	1557.04
	17	1650.51
	18	2129.49
	19	1747.94
	20	1413.84
	21	1617.23
	22	1622.79
	23	1500.4
	24	1572.39
	25	1624.95
	26	1349.62
	27	1291.32
	28	2409.53
	29	1878.95
	30	1870.57
	31	1844.64
	32	1719.14
	33	1894.15
	34	1639.99
	35	1722.95
	36	2055.24
			1709.8	249.12
NSun2 -/-	37	1248.14
	38	1476.29
	39	1533.73
	40	1814.61
	41	1726.88
	42	1723.71
	43	1660.71
	44	1872.5
	45	1270.13
	46	2016.97
	47	1836.74
	48	1700.18
	49	1646.75
	50	1958.79
	51	1625.89
	52	1879.81
	53	1727.41
	54	1827.98
	1	1351.3
	2	1285.07
	3	1264.68
	4	1154.2
	5	1135.92
	6	1165.3
	7	1090.16
	8	1198.54
	9	1566.46	1546.62	287.402
	ttest			0.0315923
			aver	sd
			soma size
		wt	1709.8	249.12
		ko	1546.62	287.402
		ttest		0.0243601

## Sheet: Figure 4H
Number of neurons per scope field
	ImageNumber	counts per image	Average counts	sd
wt	11	448
	12	498
	13	564
	14	431
	15	406
	16	495
	17	409
	18	338
	19	496
	20	561
	21	504
	22	475
	23	522
	24	522
	25	518
	26	603
	27	621
	28	339
	29	436
	30	446
	31	430
	32	442
	33	410
	34	550
	35	511
	36	382
			475.269	73.7051
NSun2 -/-	37	624
	38	524
	39	502
	40	423
	41	500
	42	505
	43	521
	44	449
	45	613
	46	397
	47	454
	48	488
	49	525
	50	415
	51	490
	52	477
	53	518
	54	468
	1	502
	2	556
	3	628
	4	684
	5	699
	6	668
	7	666
	8	623
	9	541	535.556	85.9013
		ttest		0.00836044
		aver	sd
		no of cells
	wt	475.269	73.7051
	ko	535.556	85.9013
	ttest		0.00836044

## Sheet: Figure 4I
Measurement of Neural nuclear size
	ImageNumber	Average nuclei area/image	nuclei area average	sd
WT	11	700.565
	12	691.343
	13	698.009
	14	754.367
	15	802.594
	16	742.949
	17	634.49
	18	512.859
	19	750.553
	20	847.417
	21	799.651
	22	731.882
	23	844.872
	24	874.454
	25	704.707
	26	717.718
	27	860.502
	28	733.723
	29	769.557
	30	727.117
	31	710.323
	32	706.389
	33	678.795
	34	832.707
	35	766.131
	36	685.832	741.519	78.0113
KO	37	650.976
	38	571.298
	39	552.46
	40	545.163
	41	612.274
	42	559.394
	43	591.476
	44	579.138
	45	768.856
	46	769.972
	47	743.615
	48	788.442
	49	782.93
	50	788.058
	51	689.073
	52	698.562
	53	653.873
	54	691.139
	1	801.385
	2	856.543
	3	990.381
	4	796.492
	5	412.853
	6	895.172
	7	811.129
	8	771.308
	9	781.902	709.402	127.942
				0.274018
			average	sd
			Nuclear size
		WT	741.513	78.0108
		KO	709.402	127.942
		TTEST		0.274117

## Sheet: Figure 4K
				Measurement of sypases formation in cortical neurons in culture
Image name	PSD-95	Num puncta	Area average		SYNAPSIN	Num puncta	Area average		colocalized puncta	Num puncta	Area average		colocalized puncta normalized to PSD95+SYNAPSIN
1.4_WT_1_ProjMax001.tif	red channel puncta	498	45.5863		green channel puncta	592	18.8699		colocalized puncta	183	123.866		16.789
1.4_WT_2_ProjMax001.tif	red channel puncta	392	34.1173		green channel puncta	520	19.5596		colocalized puncta	165	63.4121		18.0921
1.4_WT_3_ProjMax001.tif	red channel puncta	406	43.9507		green channel puncta	615	15.9171		colocalized puncta	175	116.751		17.1401
1.4_WT_4_ProjMax001.tif	red channel puncta	267	31.0524		green channel puncta	522	15.0096		colocalized puncta	83	65.0482		10.5196
1.4_WT_5_ProjMax001.tif	red channel puncta	180	37.8611		green channel puncta	292	18.6438		colocalized puncta	87	58.6092		18.4322
1.4_WT_6_ProjMax001.tif	red channel puncta	308	39.7792		green channel puncta	750	14.3787		colocalized puncta	174	60.6782		16.4461
1.4_WT_7_ProjMax001.tif	red channel puncta	375	34.2907		green channel puncta	576	14.4514		colocalized puncta	139	50.1511		14.6162
1.4_WT_8_ProjMax001.tif	red channel puncta	424	39.4292		green channel puncta	589	16.6316		colocalized puncta	190	74.85		18.7562
1.4_WT_9_ProjMax001.tif	red channel puncta	339	43.469		green channel puncta	577	15.4437		colocalized puncta	176	116.256		19.214
1.4_WT_10_ProjMax001.tif	red channel puncta	440	38.0227		green channel puncta	704	15.277		colocalized puncta	183	66.0683		15.9965
1.7_WT_1_ProjMax001.tif	red channel puncta	394	43.7284		green channel puncta	774	17.4961		colocalized puncta	208	65.7139		17.8082
1.7_WT_2_ProjMax001.tif	red channel puncta	245	36.4163		green channel puncta	630	16.5175		colocalized puncta	83	72.1687		9.48571
1.7_WT_3_ProjMax001.tif	red channel puncta	522	31.3736		green channel puncta	724	17.6837		colocalized puncta	184	48.7391		14.7673
1.7_WT_4_ProjMax001.tif	red channel puncta	416	41.9038		green channel puncta	628	20.3025		colocalized puncta	187	68.2754		17.9119
1.7_WT_5_ProjMax001.tif	red channel puncta	390	37.0333		green channel puncta	789	18.4474		colocalized puncta	161	66.7702		13.6556
1.7_WT_6_ProjMax001.tif	red channel puncta	630	48.3365		green channel puncta	839	19.2408		colocalized puncta	307	223.432		20.8986
1.7_WT_7_ProjMax001.tif	red channel puncta	602	37.1362		green channel puncta	874	18.0927		colocalized puncta	270	65.4759		18.2927
1.7_WT_8_ProjMax001.tif	red channel puncta	454	40.8238		green channel puncta	840	18.075		colocalized puncta	228	58.4167		17.6198
1.7_WT_9_ProjMax001.tif	red channel puncta	584	32.1524		green channel puncta	765	16.7765		colocalized puncta	186	54.5753		13.788
1.7_WT_10_ProjMax001.tif	red channel puncta	498	34.8594		green channel puncta	953	18.659		colocalized puncta	177	71.8051		12.1985
2.1_WT_1_ProjMax001.tif	red channel puncta	481	43.0873		green channel puncta	625	15.56		colocalized puncta	173	133.613		15.642
2.1_WT_2_ProjMax001.tif	red channel puncta	331	38.994		green channel puncta	404	18.1262		colocalized puncta	94	132.457		12.7891
2.1_WT_3_ProjMax001.tif	red channel puncta	343	37.2974		green channel puncta	529	15.2873		colocalized puncta	91	63.1923		10.4358
2.1_WT_4_ProjMax001.tif	red channel puncta	236	30.3729		green channel puncta	294	17.7959		colocalized puncta	25	65.8		4.71698
2.1_WT_5_ProjMax001.tif	red channel puncta	164	30.2378		green channel puncta	217	22.6544		colocalized puncta	17	48.8529		4.46194
2.3_WT_1_ProjMax001.tif	red channel puncta	477	42.5556		green channel puncta	828	17.4022		colocalized puncta	256	84.0977		19.6169
2.3_WT_2_ProjMax001.tif	red channel puncta	419	45.4988		green channel puncta	573	18.9738		colocalized puncta	154	79.7825		15.5242
2.3_WT_3_ProjMax001.tif	red channel puncta	457	43.0372		green channel puncta	630	25.1413		colocalized puncta	184	120.957		16.9273
2.3_WT_4_ProjMax001.tif	red channel puncta	430	46.6674		green channel puncta	817	16.8752		colocalized puncta	226	68.2389		18.1235
2.3_WT_5_ProjMax001.tif	red channel puncta	391	39.9898		green channel puncta	570	21.1474		colocalized puncta	165	59.7485		17.1696
2.4_WT_1_ProjMax001.tif	red channel puncta	502	37.3964		green channel puncta	772	18.4378		colocalized puncta	180	67		14.1287
2.4_WT_2_ProjMax001.tif	red channel puncta	529	56.1399		green channel puncta	839	16.2026		colocalized puncta	258	163.849		18.8596
2.4_WT_3_ProjMax001.tif	red channel puncta	136	90.0956		green channel puncta	663	16.2821		colocalized puncta	107	298.318		13.3917
2.4_WT_4_ProjMax001.tif	red channel puncta	404	50.1089		green channel puncta	920	20.4196		colocalized puncta	266	95.5188		20.0906
2.4_WT_5_ProjMax001.tif	red channel puncta	412	54.5777		green channel puncta	806	19.7333		colocalized puncta	219	141.24		17.9803
avg		402.171	41.6394			658.286	17.8718			170.314	91.8208		15.4939
sd		118.145	10.5561			177.357	2.32073			66.2374	52.5342		3.91804
sem			1.78431				0.392275						0.66227
1.6_KO_1_ProjMax001.tif	red channel puncta	337	37.1929		green channel puncta	402	21.9776		colocalized puncta	79	127.943		10.6901
1.6_KO_2_ProjMax001.tif	red channel puncta	149	22.1879		green channel puncta	304	16.3125		colocalized puncta	25	24.3		5.51876
1.6_KO_3_ProjMax001.tif	red channel puncta	379	35.5303		green channel puncta	680	18.6191		colocalized puncta	175	63.9486		16.525
1.6_KO_4_ProjMax001.tif	red channel puncta	320	27.8125		green channel puncta	688	18.2602		colocalized puncta	136	36.2022		13.4921
1.6_KO_5_ProjMax001.tif	red channel puncta	437	32.9817		green channel puncta	453	23.3135		colocalized puncta	98	88.3622		11.0112
1.6_KO_6_ProjMax001.tif	red channel puncta	497	34.6881		green channel puncta	731	23.0205		colocalized puncta	178	97.8118		14.4951
1.6_KO_6_ProjMax001.tif	red channel puncta	432	34.3171		green channel puncta	743	23.3917		colocalized puncta	173	85.1965		14.7234
1.6_KO_7_ProjMax001.tif	red channel puncta	450	30.4733		green channel puncta	571	17.1804		colocalized puncta	123	97.2642		12.047
1.6_KO_8_ProjMax001.tif	red channel puncta	430	32.2581		green channel puncta	703	19.7269		colocalized puncta	168	43.6935		14.8279
1.6_KO_9_ProjMax001.tif	red channel puncta	452	37.7633		green channel puncta	599	22.0618		colocalized puncta	184	92.4755		17.5071
1.6_KO_10_ProjMax001.tif	red channel puncta	319	27.1442		green channel puncta	615	24.065		colocalized puncta	112	51.3571		11.9914
1.8_KO_1_ProjMax.tif	red channel puncta	343	35.2828		green channel puncta	427	16.4145		colocalized puncta	74	57.9392		9.61039
1.8_KO_2_ProjMax001.tif	red channel puncta	442	39.6561		green channel puncta	433	21.806		colocalized puncta	83	77.2349		9.48571
1.8_KO_3_ProjMax001.tif	red channel puncta	341	41.0674		green channel puncta	565	19.1274		colocalized puncta	103	77.0437		11.3687
1.8_KO_4_ProjMax001.tif	red channel puncta	355	36.0197		green channel puncta	561	16.7184		colocalized puncta	108	64.2593		11.7904
1.8_KO_5_ProjMax001.tif	red channel puncta	375	41		green channel puncta	584	29.2277		colocalized puncta	145	116.028		15.1199
1.8_KO_6_ProjMax001.tif	red channel puncta	361	40.3102		green channel puncta	577	20.8492		colocalized puncta	117	115.004		12.4733
1.8_KO_7_ProjMax001.tif	red channel puncta	167	26.2156		green channel puncta	190	20.2158		colocalized puncta	24	40.4583		6.72269
1.8_KO_8_ProjMax001.tif	red channel puncta	385	38.5506		green channel puncta	618	18.7184		colocalized puncta	140	55.8286		13.9581
1.8_KO_9_ProjMax001.tif	red channel puncta	527	48.3226		green channel puncta	955	17.3613		colocalized puncta	254	104.463		17.139
1.8_KO_10_ProjMax001.tif	red channel puncta	447	41.396		green channel puncta	734	17.0041		colocalized puncta	168	74.1399		14.2252
1.5_KO_1_ProjMax001.tif	red channel puncta	331	33.3021		green channel puncta	706	16.0368		colocalized puncta	186	48.0349		17.9364
1.5_KO_2_ProjMax001.tif	red channel puncta	270	29.3037		green channel puncta	677	18.9498		colocalized puncta	132	44.7538		13.9388
1.5_KO_3_ProjMax001.tif	red channel puncta	284	33.0458		green channel puncta	598	19.1338		colocalized puncta	134	58.8321		15.1927
1.5_KO_4_ProjMax001.tif	red channel puncta	184	36.4565		green channel puncta	528	15.2576		colocalized puncta	95	51.8579		13.3427
1.5_KO_5_ProjMax001.tif	red channel puncta	323	41.9412		green channel puncta	519	14.21		colocalized puncta	125	166.512		14.8456
1.5_KO_6_ProjMax001.tif	red channel puncta	481	40.5988		green channel puncta	554	15.5578		colocalized puncta	174	66.6724		16.8116
1.5_KO_7_ProjMax001.tif	red channel puncta	244	29.5		green channel puncta	632	13.9921		colocalized puncta	123	38.4187		14.0411
1.5_KO_8_ProjMax001.tif	red channel puncta	281	38.1352		green channel puncta	580	17.9379		colocalized puncta	122	66.541		14.1696
1.5_KO_9_ProjMax001.tif	red channel puncta	242	32.5785		green channel puncta	673	14.5721		colocalized puncta	105	59.5333		11.4754
1.5_KO_10_ProjMax001.tif	red channel puncta	337	37.3234		green channel puncta	706	15.9788		colocalized puncta	181	71.3564		17.3538
avg		352.323	35.2373			590.516	18.9354			130.452	73.015		13.3494
sd		95.7463	5.55359			145.126	3.4552			48.4354	30.9275		2.99144
sem			0.997455				0.620572						0.537278
ttest		0.0631156	0.00283288			0.0928966	0.153453			0.00659688	0.0779716		0.0144913
			PSD-95				SYNAPSIN						Colocalized puncta/PSD95+SYNAPSIN puncta
			(Area average in pixels)				(Area in pixels)						(Percent)
	avg	WT	41.6394		avg	WT	17.8718				avg	WT	15.4939
	sd		1.78431		sem		0.392275				sem		0.66227
	avg	KO	35.2373		avg	KO	18.9354				avg	KO	13.3494
	sd		0.997455		sem		0.620572				sem		0.537278
	ttest		0.00283288		ttest		0.153453				ttest		0.0144913
87.87 um = 1024 pixels..		PSD-95					SYNAPSIN
		(um2)					(um2)
		0.306599				WT	0.131594
		0.077727					0.017088
1 pixels2 = 0.0073632 um2		0.259459				KO	0.139425
		0.0408922					0.0254413
		0.00283288					0.153453

## Sheet: Figure 4M
Rotarod: D014D11 (41 animals)												Rotarod: D014D11 (41 animals)
																																						f		m
mouse_id	mouse_line	sex	genotype	measurement	bw_rod	Rod_mean	mice_run_rotarod	LatFall	PassRot			mouse_id	mouse_line	sex	genotype	measurement	bw_rod	Rod_mean	mice_run_rotarod	LatFall	PassRot	PassRot				mouse_id	mouse_line	sex	genotype	measurement	bw_rod	Rod_mean	mice_run_rotarod	LatFall	PassRot			wt	-/-	wt	-/-	wt	-/-
30226666	D014D11	m	control	1	49	69	5	38	f			30226666	D014D11	m	control	1	49	69	5	38	f			f	m	30226677	D014D11	f	control	1	50.8	20	5	3	f		all	6	15	7	12		27
30226666	D014D11	m	control	2	49	69	5	82	f			30226666	D014D11	m	control	2	49	69	5	82	f		pass			30226682	D014D11	f	control	1	29.2	53	5	10	f		active	6	5	7	3	13	8
30226666	D014D11	m	control	3	49	69	5	87	f			30226666	D014D11	m	control	3	49	69	5	87	f	0				30226683	D014D11	f	control	1	46.3	15	5	21	f		passive	0	10	0	9	0	19
30226667	D014D11	m	mutant	1	22.9	83	5	67	p			30226670	D014D11	m	mutant	1	24.5	59	5	38	f					30226687	D014D11	f	control	1	34.5	47	4	3	f
30226667	D014D11	m	mutant	2	22.9	83	5	90	p			30226670	D014D11	m	mutant	2	24.5	59	5	37	f					30226700	D014D11	f	control	1	42.5	22	2	34	f			f wt	f -/-	m wt	m -/-	wt	-/-
30226667	D014D11	m	mutant	3	22.9	83	5	93	p			30226670	D014D11	m	mutant	3	24.5	59	5	103	f	0				30226701	D014D11	f	control	3	31.5	6	2	7	f		active	100	33.33	100	25	100	29.6296
30226669	D014D11	m	mutant	1	19.8	91	5	79	p			30226671	D014D11	m	mutant	1	24	38	5	29	f					30226672	D014D11	f	mutant	1	43.9	49	5	28	f		passive	0	66.66	0	75	0	70.3704
30226669	D014D11	m	mutant	2	19.8	91	5	95	p			30226671	D014D11	m	mutant	2	24	38	5	35	f					30226673	D014D11	f	mutant	3	26.9	91	5	166	p
30226669	D014D11	m	mutant	3	19.8	91	5	99	p			30226671	D014D11	m	mutant	3	24	38	5	49	p	1				30226674	D014D11	f	mutant	3	27	55	5	90	f
30226670	D014D11	m	mutant	1	24.5	59	5	38	f			30226672	D014D11	f	mutant	1	43.9	49	5	28	f					30226675	D014D11	f	mutant	1	23.5	64	5	70	p
30226670	D014D11	m	mutant	2	24.5	59	5	37	f			30226672	D014D11	f	mutant	2	43.9	49	5	58	f					30226676	D014D11	f	mutant	3	20.5	64	5	72	p											active	passive
30226670	D014D11	m	mutant	3	24.5	59	5	103	f			30226672	D014D11	f	mutant	3	43.9	49	5	61	f	0				30226678	D014D11	f	mutant	1	21.5	35	5	7	f										wt	1	0
30226671	D014D11	m	mutant	1	24	38	5	29	f			30226673	D014D11	f	mutant	1	26.9	91	5	16	f					30226679	D014D11	f	mutant	3	21.3	32	5	54	p										-/-	0.2963	0.7037
30226671	D014D11	m	mutant	2	24	38	5	35	f			30226673	D014D11	f	mutant	2	26.9	91	5	92	p					30226680	D014D11	f	mutant	3	20.4	63	5	80	p
30226671	D014D11	m	mutant	3	24	38	5	49	p			30226673	D014D11	f	mutant	3	26.9	91	5	166	p	1				30226681	D014D11	f	mutant	1	20.2	22	5	23	f
30226672	D014D11	f	mutant	1	43.9	49	5	28	f			30226674	D014D11	f	mutant	1	27	55	5	32	f					30226684	D014D11	f	mutant	3	21.8	25	5	34	f
30226672	D014D11	f	mutant	2	43.9	49	5	58	f			30226674	D014D11	f	mutant	2	27	55	5	43	f					30226685	D014D11	f	mutant	1	20.2	90	5	80	p
30226672	D014D11	f	mutant	3	43.9	49	5	61	f			30226674	D014D11	f	mutant	3	27	55	5	90	f	0				30226686	D014D11	f	mutant	1	18.6	110	5	91	p
30226673	D014D11	f	mutant	1	26.9	91	5	16	f			30226675	D014D11	f	mutant	1	23.5	64	5	70	p					30226688	D014D11	f	mutant	3	19.3	99	4	107	p
30226673	D014D11	f	mutant	2	26.9	91	5	92	p			30226675	D014D11	f	mutant	2	23.5	64	5	44	f					30226689	D014D11	f	mutant	2	17.4	113	4	130	p
30226673	D014D11	f	mutant	3	26.9	91	5	166	p			30226675	D014D11	f	mutant	3	23.5	64	5	78	f	1				30226690	D014D11	f	mutant	3	20.3	78	4	77	p
30226674	D014D11	f	mutant	1	27	55	5	32	f			30226676	D014D11	f	mutant	1	20.5	64	5	49	f					30226666	D014D11	m	control	1	49	69	5	38	f
30226674	D014D11	f	mutant	2	27	55	5	43	f			30226676	D014D11	f	mutant	2	20.5	64	5	70	p					30226691	D014D11	m	control	3	50	43	5	57	f
30226674	D014D11	f	mutant	3	27	55	5	90	f			30226676	D014D11	f	mutant	3	20.5	64	5	72	p	1				30226692	D014D11	m	control	1	47.3	46	5	44	f
30226675	D014D11	f	mutant	1	23.5	64	5	70	p			30226677	D014D11	f	control	1	50.8	20	5	3	f					30226695	D014D11	m	control	1	29.5	50	5	33	f
30226675	D014D11	f	mutant	2	23.5	64	5	44	f			30226677	D014D11	f	control	2	50.8	20	5	25	f					30226696	D014D11	m	control	3	57.8	29	5	30	f
30226675	D014D11	f	mutant	3	23.5	64	5	78	f			30226677	D014D11	f	control	3	50.8	20	5	32	f	0				30226705	D014D11	m	control	1	36.7	38	5	28	f
30226676	D014D11	f	mutant	1	20.5	64	5	49	f			30226678	D014D11	f	mutant	1	21.5	35	5	7	f					30226708	D014D11	m	control	3	44.1	8	5	15	f
30226676	D014D11	f	mutant	2	20.5	64	5	70	p			30226678	D014D11	f	mutant	2	21.5	35	5	58	f					30226667	D014D11	m	mutant	1	22.9	83	5	67	p
30226676	D014D11	f	mutant	3	20.5	64	5	72	p			30226678	D014D11	f	mutant	3	21.5	35	5	40	f	0				30226669	D014D11	m	mutant	1	19.8	91	5	79	p
30226677	D014D11	f	control	1	50.8	20	5	3	f			30226679	D014D11	f	mutant	1	21.3	32	5	14	f					30226670	D014D11	m	mutant	1	24.5	59	5	38	f
30226677	D014D11	f	control	2	50.8	20	5	25	f			30226679	D014D11	f	mutant	2	21.3	32	5	27	f					30226671	D014D11	m	mutant	3	24	38	5	49	p
30226677	D014D11	f	control	3	50.8	20	5	32	f			30226679	D014D11	f	mutant	3	21.3	32	5	54	p	1				30226693	D014D11	m	mutant	3	29.7	102	5	131	p
30226678	D014D11	f	mutant	1	21.5	35	5	7	f			30226680	D014D11	f	mutant	1	20.4	63	5	55	f					30226697	D014D11	m	mutant	3	20.3	81	5	105	p
30226678	D014D11	f	mutant	2	21.5	35	5	58	f			30226680	D014D11	f	mutant	2	20.4	63	5	54	f					30226699	D014D11	m	mutant	3	24.1	93	5	107	p
30226678	D014D11	f	mutant	3	21.5	35	5	40	f			30226680	D014D11	f	mutant	3	20.4	63	5	80	p	1				30226706	D014D11	m	mutant	3	25.2	38	5	41	f
30226679	D014D11	f	mutant	1	21.3	32	5	14	f			30226681	D014D11	f	mutant	1	20.2	22	5	23	f					30226707	D014D11	m	mutant	1	28.2	66	5	83	p
30226679	D014D11	f	mutant	2	21.3	32	5	27	f			30226681	D014D11	f	mutant	2	20.2	22	5	28	f					30226709	D014D11	m	mutant	2	22.2	77	5	90	p
30226679	D014D11	f	mutant	3	21.3	32	5	54	p			30226681	D014D11	f	mutant	3	20.2	22	5	15	f	0				30226711	D014D11	m	mutant	1	24.1	81	5	141	f
30226680	D014D11	f	mutant	1	20.4	63	5	55	f			30226682	D014D11	f	control	1	29.2	53	5	10	f
30226680	D014D11	f	mutant	2	20.4	63	5	54	f			30226682	D014D11	f	control	2	29.2	53	5	71	f
30226680	D014D11	f	mutant	3	20.4	63	5	80	p			30226682	D014D11	f	control	3	29.2	53	5	79	f	0
30226681	D014D11	f	mutant	1	20.2	22	5	23	f			30226683	D014D11	f	control	1	46.3	15	5	21	f
30226681	D014D11	f	mutant	2	20.2	22	5	28	f			30226683	D014D11	f	control	2	46.3	15	5	4	f
30226681	D014D11	f	mutant	3	20.2	22	5	15	f			30226683	D014D11	f	control	3	46.3	15	5	20	f	0
30226682	D014D11	f	control	1	29.2	53	5	10	f			30226684	D014D11	f	mutant	1	21.8	25	5	20	f
30226682	D014D11	f	control	2	29.2	53	5	71	f			30226684	D014D11	f	mutant	2	21.8	25	5	21	f
30226682	D014D11	f	control	3	29.2	53	5	79	f			30226684	D014D11	f	mutant	3	21.8	25	5	34	f	0
30226683	D014D11	f	control	1	46.3	15	5	21	f			30226687	D014D11	f	control	1	34.5	47	4	3	f
30226683	D014D11	f	control	2	46.3	15	5	4	f			30226687	D014D11	f	control	2	34.5	47	4	68	f
30226683	D014D11	f	control	3	46.3	15	5	20	f			30226687	D014D11	f	control	3	34.5	47	4	70	f	0
30226684	D014D11	f	mutant	1	21.8	25	5	20	f			30226688	D014D11	f	mutant	1	19.3	99	4	84	f
30226684	D014D11	f	mutant	2	21.8	25	5	21	f			30226688	D014D11	f	mutant	2	19.3	99	4	105	p
30226684	D014D11	f	mutant	3	21.8	25	5	34	f			30226688	D014D11	f	mutant	3	19.3	99	4	107	p	1
30226685	D014D11	f	mutant	1	20.2	90	5	80	p			30226689	D014D11	f	mutant	1	17.4	113	4	94	f
30226685	D014D11	f	mutant	2	20.2	90	5	91	p			30226689	D014D11	f	mutant	2	17.4	113	4	130	p
30226685	D014D11	f	mutant	3	20.2	90	5	99	p			30226689	D014D11	f	mutant	3	17.4	113	4	116	f	1
30226686	D014D11	f	mutant	1	18.6	110	5	91	p			30226690	D014D11	f	mutant	1	20.3	78	4	86	f
30226686	D014D11	f	mutant	2	18.6	110	5	118	p			30226690	D014D11	f	mutant	2	20.3	78	4	72	f
30226686	D014D11	f	mutant	3	18.6	110	5	121	p			30226690	D014D11	f	mutant	3	20.3	78	4	77	p	1
30226687	D014D11	f	control	1	34.5	47	4	3	f			30226691	D014D11	m	control	1	50	43	5	7	f
30226687	D014D11	f	control	2	34.5	47	4	68	f			30226691	D014D11	m	control	2	50	43	5	66	f
30226687	D014D11	f	control	3	34.5	47	4	70	f			30226691	D014D11	m	control	3	50	43	5	57	f	0
30226688	D014D11	f	mutant	1	19.3	99	4	84	f			30226692	D014D11	m	control	1	47.3	46	5	44	f
30226688	D014D11	f	mutant	2	19.3	99	4	105	p			30226692	D014D11	m	control	2	47.3	46	5	41	f
30226688	D014D11	f	mutant	3	19.3	99	4	107	p			30226692	D014D11	m	control	3	47.3	46	5	53	f	0
30226689	D014D11	f	mutant	1	17.4	113	4	94	f			30226695	D014D11	m	control	1	29.5	50	5	33	f
30226689	D014D11	f	mutant	2	17.4	113	4	130	p			30226695	D014D11	m	control	2	29.5	50	5	73	f
30226689	D014D11	f	mutant	3	17.4	113	4	116	f			30226695	D014D11	m	control	3	29.5	50	5	43	f	0
30226690	D014D11	f	mutant	1	20.3	78	4	86	f			30226696	D014D11	m	control	1	57.8	29	5	32	f
30226690	D014D11	f	mutant	2	20.3	78	4	72	f			30226696	D014D11	m	control	2	57.8	29	5	26	f
30226690	D014D11	f	mutant	3	20.3	78	4	77	p			30226696	D014D11	m	control	3	57.8	29	5	30	f	0
30226691	D014D11	m	control	1	50	43	5	7	f			30226697	D014D11	m	mutant	1	20.3	81	5	53	f
30226691	D014D11	m	control	2	50	43	5	66	f			30226697	D014D11	m	mutant	2	20.3	81	5	85	p
30226691	D014D11	m	control	3	50	43	5	57	f			30226697	D014D11	m	mutant	3	20.3	81	5	105	p	1
30226692	D014D11	m	control	1	47.3	46	5	44	f			30226700	D014D11	f	control	1	42.5	22	2	34	f
30226692	D014D11	m	control	2	47.3	46	5	41	f			30226700	D014D11	f	control	2	42.5	22	2	9	f
30226692	D014D11	m	control	3	47.3	46	5	53	f			30226700	D014D11	f	control	3	42.5	22	2	22	f	0
30226693	D014D11	m	mutant	1	29.7	102	5	77	p			30226701	D014D11	f	control	1	31.5	6	2	7	f
30226693	D014D11	m	mutant	2	29.7	102	5	97	p			30226701	D014D11	f	control	2	31.5	6	2	4	f
30226693	D014D11	m	mutant	3	29.7	102	5	131	p			30226701	D014D11	f	control	3	31.5	6	2	7	f	0
30226695	D014D11	m	control	1	29.5	50	5	33	f			30226705	D014D11	m	control	1	36.7	38	5	28	f
30226695	D014D11	m	control	2	29.5	50	5	73	f			30226705	D014D11	m	control	2	36.7	38	5	48	f
30226695	D014D11	m	control	3	29.5	50	5	43	f			30226705	D014D11	m	control	3	36.7	38	5	38	f	0
30226696	D014D11	m	control	1	57.8	29	5	32	f			30226706	D014D11	m	mutant	1	25.2	38	5	30	f
30226696	D014D11	m	control	2	57.8	29	5	26	f			30226706	D014D11	m	mutant	2	25.2	38	5	43	f
30226696	D014D11	m	control	3	57.8	29	5	30	f			30226706	D014D11	m	mutant	3	25.2	38	5	41	f	0
30226697	D014D11	m	mutant	1	20.3	81	5	53	f			30226707	D014D11	m	mutant	1	28.2	66	5	83	p	p
30226697	D014D11	m	mutant	2	20.3	81	5	85	p			30226707	D014D11	m	mutant	2	28.2	66	5	72	p	p
30226697	D014D11	m	mutant	3	20.3	81	5	105	p			30226707	D014D11	m	mutant	3	28.2	66	5	42	f	f
30226699	D014D11	m	mutant	1	24.1	93	5	84	p			30226708	D014D11	m	control	1	44.1	8	5	2	f	f
30226699	D014D11	m	mutant	2	24.1	93	5	88	p			30226708	D014D11	m	control	2	44.1	8	5	7	f	f
30226699	D014D11	m	mutant	3	24.1	93	5	107	p			30226708	D014D11	m	control	3	44.1	8	5	15	f	f
30226700	D014D11	f	control	1	42.5	22	2	34	f			30226709	D014D11	m	mutant	1	22.2	77	5	61	f	f
30226700	D014D11	f	control	2	42.5	22	2	9	f			30226709	D014D11	m	mutant	2	22.2	77	5	90	p	p
30226700	D014D11	f	control	3	42.5	22	2	22	f			30226709	D014D11	m	mutant	3	22.2	77	5	81	f	f
30226701	D014D11	f	control	1	31.5	6	2	7	f			30226711	D014D11	m	mutant	1	24.1	81	5	141	f	f
30226701	D014D11	f	control	2	31.5	6	2	4	f			30226711	D014D11	m	mutant	2	24.1	81	5	59	f	f
30226701	D014D11	f	control	3	31.5	6	2	7	f			30226711	D014D11	m	mutant	3	24.1	81	5	43	f	f
30226705	D014D11	m	control	1	36.7	38	5	28	f
30226705	D014D11	m	control	2	36.7	38	5	48	f			animal with only passive rotations excluded
30226705	D014D11	m	control	3	36.7	38	5	38	f
30226706	D014D11	m	mutant	1	25.2	38	5	30	f
30226706	D014D11	m	mutant	2	25.2	38	5	43	f
30226706	D014D11	m	mutant	3	25.2	38	5	41	f
30226707	D014D11	m	mutant	1	28.2	66	5	83	p
30226707	D014D11	m	mutant	2	28.2	66	5	72	p
30226707	D014D11	m	mutant	3	28.2	66	5	42	f
30226708	D014D11	m	control	1	44.1	8	5	2	f
30226708	D014D11	m	control	2	44.1	8	5	7	f
30226708	D014D11	m	control	3	44.1	8	5	15	f
30226709	D014D11	m	mutant	1	22.2	77	5	61	f
30226709	D014D11	m	mutant	2	22.2	77	5	90	p
30226709	D014D11	m	mutant	3	22.2	77	5	81	f
30226710	D014D11	m	mutant	1	20.7	112	5	121	p
30226710	D014D11	m	mutant	2	20.7	112	5	126	p
30226710	D014D11	m	mutant	3	20.7	112	5	89	p
30226711	D014D11	m	mutant	1	24.1	81	5	141	f
30226711	D014D11	m	mutant	2	24.1	81	5	59	f
30226711	D014D11	m	mutant	3	24.1	81	5	43	f

## Sheet: Figure 4N
Rotarod: D014D11 (41 animals)												Rotarod: D014D11 (41 animals)
																																						f		m
mouse_id	mouse_line	sex	genotype	measurement	bw_rod	Rod_mean	mice_run_rotarod	LatFall	PassRot			mouse_id	mouse_line	sex	genotype	measurement	bw_rod	Rod_mean	mice_run_rotarod	LatFall	PassRot	PassRot				mouse_id	mouse_line	sex	genotype	measurement	bw_rod	Rod_mean	mice_run_rotarod	LatFall	PassRot			wt	-/-	wt	-/-	wt	-/-
30226666	D014D11	m	control	1	49	69	5	38	f			30226666	D014D11	m	control	1	49	69	5	38	f			f	m	30226677	D014D11	f	control	1	50.8	20	5	3	f		all	6	15	7	12		27
30226666	D014D11	m	control	2	49	69	5	82	f			30226666	D014D11	m	control	2	49	69	5	82	f		pass			30226682	D014D11	f	control	1	29.2	53	5	10	f		active	6	5	7	3	13	8
30226666	D014D11	m	control	3	49	69	5	87	f			30226666	D014D11	m	control	3	49	69	5	87	f	0				30226683	D014D11	f	control	1	46.3	15	5	21	f		passive	0	10	0	9	0	19
30226667	D014D11	m	mutant	1	22.9	83	5	67	p			30226670	D014D11	m	mutant	1	24.5	59	5	38	f					30226687	D014D11	f	control	1	34.5	47	4	3	f
30226667	D014D11	m	mutant	2	22.9	83	5	90	p			30226670	D014D11	m	mutant	2	24.5	59	5	37	f					30226700	D014D11	f	control	1	42.5	22	2	34	f			f wt	f -/-	m wt	m -/-	wt	-/-
30226667	D014D11	m	mutant	3	22.9	83	5	93	p			30226670	D014D11	m	mutant	3	24.5	59	5	103	f	0				30226701	D014D11	f	control	3	31.5	6	2	7	f		active	100	33.33	100	25	100	29.6296
30226669	D014D11	m	mutant	1	19.8	91	5	79	p			30226671	D014D11	m	mutant	1	24	38	5	29	f					30226672	D014D11	f	mutant	1	43.9	49	5	28	f		passive	0	66.66	0	75	0	70.3704
30226669	D014D11	m	mutant	2	19.8	91	5	95	p			30226671	D014D11	m	mutant	2	24	38	5	35	f					30226673	D014D11	f	mutant	3	26.9	91	5	166	p
30226669	D014D11	m	mutant	3	19.8	91	5	99	p			30226671	D014D11	m	mutant	3	24	38	5	49	p	1				30226674	D014D11	f	mutant	3	27	55	5	90	f
30226670	D014D11	m	mutant	1	24.5	59	5	38	f			30226672	D014D11	f	mutant	1	43.9	49	5	28	f					30226675	D014D11	f	mutant	1	23.5	64	5	70	p
30226670	D014D11	m	mutant	2	24.5	59	5	37	f			30226672	D014D11	f	mutant	2	43.9	49	5	58	f					30226676	D014D11	f	mutant	3	20.5	64	5	72	p											active	passive
30226670	D014D11	m	mutant	3	24.5	59	5	103	f			30226672	D014D11	f	mutant	3	43.9	49	5	61	f	0				30226678	D014D11	f	mutant	1	21.5	35	5	7	f										wt	1	0
30226671	D014D11	m	mutant	1	24	38	5	29	f			30226673	D014D11	f	mutant	1	26.9	91	5	16	f					30226679	D014D11	f	mutant	3	21.3	32	5	54	p										-/-	0.2963	0.7037
30226671	D014D11	m	mutant	2	24	38	5	35	f			30226673	D014D11	f	mutant	2	26.9	91	5	92	p					30226680	D014D11	f	mutant	3	20.4	63	5	80	p
30226671	D014D11	m	mutant	3	24	38	5	49	p			30226673	D014D11	f	mutant	3	26.9	91	5	166	p	1				30226681	D014D11	f	mutant	1	20.2	22	5	23	f
30226672	D014D11	f	mutant	1	43.9	49	5	28	f			30226674	D014D11	f	mutant	1	27	55	5	32	f					30226684	D014D11	f	mutant	3	21.8	25	5	34	f
30226672	D014D11	f	mutant	2	43.9	49	5	58	f			30226674	D014D11	f	mutant	2	27	55	5	43	f					30226685	D014D11	f	mutant	1	20.2	90	5	80	p
30226672	D014D11	f	mutant	3	43.9	49	5	61	f			30226674	D014D11	f	mutant	3	27	55	5	90	f	0				30226686	D014D11	f	mutant	1	18.6	110	5	91	p
30226673	D014D11	f	mutant	1	26.9	91	5	16	f			30226675	D014D11	f	mutant	1	23.5	64	5	70	p					30226688	D014D11	f	mutant	3	19.3	99	4	107	p
30226673	D014D11	f	mutant	2	26.9	91	5	92	p			30226675	D014D11	f	mutant	2	23.5	64	5	44	f					30226689	D014D11	f	mutant	2	17.4	113	4	130	p
30226673	D014D11	f	mutant	3	26.9	91	5	166	p			30226675	D014D11	f	mutant	3	23.5	64	5	78	f	1				30226690	D014D11	f	mutant	3	20.3	78	4	77	p
30226674	D014D11	f	mutant	1	27	55	5	32	f			30226676	D014D11	f	mutant	1	20.5	64	5	49	f					30226666	D014D11	m	control	1	49	69	5	38	f
30226674	D014D11	f	mutant	2	27	55	5	43	f			30226676	D014D11	f	mutant	2	20.5	64	5	70	p					30226691	D014D11	m	control	3	50	43	5	57	f
30226674	D014D11	f	mutant	3	27	55	5	90	f			30226676	D014D11	f	mutant	3	20.5	64	5	72	p	1				30226692	D014D11	m	control	1	47.3	46	5	44	f
30226675	D014D11	f	mutant	1	23.5	64	5	70	p			30226677	D014D11	f	control	1	50.8	20	5	3	f					30226695	D014D11	m	control	1	29.5	50	5	33	f
30226675	D014D11	f	mutant	2	23.5	64	5	44	f			30226677	D014D11	f	control	2	50.8	20	5	25	f					30226696	D014D11	m	control	3	57.8	29	5	30	f
30226675	D014D11	f	mutant	3	23.5	64	5	78	f			30226677	D014D11	f	control	3	50.8	20	5	32	f	0				30226705	D014D11	m	control	1	36.7	38	5	28	f
30226676	D014D11	f	mutant	1	20.5	64	5	49	f			30226678	D014D11	f	mutant	1	21.5	35	5	7	f					30226708	D014D11	m	control	3	44.1	8	5	15	f
30226676	D014D11	f	mutant	2	20.5	64	5	70	p			30226678	D014D11	f	mutant	2	21.5	35	5	58	f					30226667	D014D11	m	mutant	1	22.9	83	5	67	p
30226676	D014D11	f	mutant	3	20.5	64	5	72	p			30226678	D014D11	f	mutant	3	21.5	35	5	40	f	0				30226669	D014D11	m	mutant	1	19.8	91	5	79	p
30226677	D014D11	f	control	1	50.8	20	5	3	f			30226679	D014D11	f	mutant	1	21.3	32	5	14	f					30226670	D014D11	m	mutant	1	24.5	59	5	38	f
30226677	D014D11	f	control	2	50.8	20	5	25	f			30226679	D014D11	f	mutant	2	21.3	32	5	27	f					30226671	D014D11	m	mutant	3	24	38	5	49	p
30226677	D014D11	f	control	3	50.8	20	5	32	f			30226679	D014D11	f	mutant	3	21.3	32	5	54	p	1				30226693	D014D11	m	mutant	3	29.7	102	5	131	p
30226678	D014D11	f	mutant	1	21.5	35	5	7	f			30226680	D014D11	f	mutant	1	20.4	63	5	55	f					30226697	D014D11	m	mutant	3	20.3	81	5	105	p
30226678	D014D11	f	mutant	2	21.5	35	5	58	f			30226680	D014D11	f	mutant	2	20.4	63	5	54	f					30226699	D014D11	m	mutant	3	24.1	93	5	107	p
30226678	D014D11	f	mutant	3	21.5	35	5	40	f			30226680	D014D11	f	mutant	3	20.4	63	5	80	p	1				30226706	D014D11	m	mutant	3	25.2	38	5	41	f
30226679	D014D11	f	mutant	1	21.3	32	5	14	f			30226681	D014D11	f	mutant	1	20.2	22	5	23	f					30226707	D014D11	m	mutant	1	28.2	66	5	83	p
30226679	D014D11	f	mutant	2	21.3	32	5	27	f			30226681	D014D11	f	mutant	2	20.2	22	5	28	f					30226709	D014D11	m	mutant	2	22.2	77	5	90	p
30226679	D014D11	f	mutant	3	21.3	32	5	54	p			30226681	D014D11	f	mutant	3	20.2	22	5	15	f	0				30226711	D014D11	m	mutant	1	24.1	81	5	141	f
30226680	D014D11	f	mutant	1	20.4	63	5	55	f			30226682	D014D11	f	control	1	29.2	53	5	10	f
30226680	D014D11	f	mutant	2	20.4	63	5	54	f			30226682	D014D11	f	control	2	29.2	53	5	71	f
30226680	D014D11	f	mutant	3	20.4	63	5	80	p			30226682	D014D11	f	control	3	29.2	53	5	79	f	0
30226681	D014D11	f	mutant	1	20.2	22	5	23	f			30226683	D014D11	f	control	1	46.3	15	5	21	f
30226681	D014D11	f	mutant	2	20.2	22	5	28	f			30226683	D014D11	f	control	2	46.3	15	5	4	f
30226681	D014D11	f	mutant	3	20.2	22	5	15	f			30226683	D014D11	f	control	3	46.3	15	5	20	f	0
30226682	D014D11	f	control	1	29.2	53	5	10	f			30226684	D014D11	f	mutant	1	21.8	25	5	20	f
30226682	D014D11	f	control	2	29.2	53	5	71	f			30226684	D014D11	f	mutant	2	21.8	25	5	21	f
30226682	D014D11	f	control	3	29.2	53	5	79	f			30226684	D014D11	f	mutant	3	21.8	25	5	34	f	0
30226683	D014D11	f	control	1	46.3	15	5	21	f			30226687	D014D11	f	control	1	34.5	47	4	3	f
30226683	D014D11	f	control	2	46.3	15	5	4	f			30226687	D014D11	f	control	2	34.5	47	4	68	f
30226683	D014D11	f	control	3	46.3	15	5	20	f			30226687	D014D11	f	control	3	34.5	47	4	70	f	0
30226684	D014D11	f	mutant	1	21.8	25	5	20	f			30226688	D014D11	f	mutant	1	19.3	99	4	84	f
30226684	D014D11	f	mutant	2	21.8	25	5	21	f			30226688	D014D11	f	mutant	2	19.3	99	4	105	p
30226684	D014D11	f	mutant	3	21.8	25	5	34	f			30226688	D014D11	f	mutant	3	19.3	99	4	107	p	1
30226685	D014D11	f	mutant	1	20.2	90	5	80	p			30226689	D014D11	f	mutant	1	17.4	113	4	94	f
30226685	D014D11	f	mutant	2	20.2	90	5	91	p			30226689	D014D11	f	mutant	2	17.4	113	4	130	p
30226685	D014D11	f	mutant	3	20.2	90	5	99	p			30226689	D014D11	f	mutant	3	17.4	113	4	116	f	1
30226686	D014D11	f	mutant	1	18.6	110	5	91	p			30226690	D014D11	f	mutant	1	20.3	78	4	86	f
30226686	D014D11	f	mutant	2	18.6	110	5	118	p			30226690	D014D11	f	mutant	2	20.3	78	4	72	f
30226686	D014D11	f	mutant	3	18.6	110	5	121	p			30226690	D014D11	f	mutant	3	20.3	78	4	77	p	1
30226687	D014D11	f	control	1	34.5	47	4	3	f			30226691	D014D11	m	control	1	50	43	5	7	f
30226687	D014D11	f	control	2	34.5	47	4	68	f			30226691	D014D11	m	control	2	50	43	5	66	f
30226687	D014D11	f	control	3	34.5	47	4	70	f			30226691	D014D11	m	control	3	50	43	5	57	f	0
30226688	D014D11	f	mutant	1	19.3	99	4	84	f			30226692	D014D11	m	control	1	47.3	46	5	44	f
30226688	D014D11	f	mutant	2	19.3	99	4	105	p			30226692	D014D11	m	control	2	47.3	46	5	41	f
30226688	D014D11	f	mutant	3	19.3	99	4	107	p			30226692	D014D11	m	control	3	47.3	46	5	53	f	0
30226689	D014D11	f	mutant	1	17.4	113	4	94	f			30226695	D014D11	m	control	1	29.5	50	5	33	f
30226689	D014D11	f	mutant	2	17.4	113	4	130	p			30226695	D014D11	m	control	2	29.5	50	5	73	f
30226689	D014D11	f	mutant	3	17.4	113	4	116	f			30226695	D014D11	m	control	3	29.5	50	5	43	f	0
30226690	D014D11	f	mutant	1	20.3	78	4	86	f			30226696	D014D11	m	control	1	57.8	29	5	32	f
30226690	D014D11	f	mutant	2	20.3	78	4	72	f			30226696	D014D11	m	control	2	57.8	29	5	26	f
30226690	D014D11	f	mutant	3	20.3	78	4	77	p			30226696	D014D11	m	control	3	57.8	29	5	30	f	0
30226691	D014D11	m	control	1	50	43	5	7	f			30226697	D014D11	m	mutant	1	20.3	81	5	53	f
30226691	D014D11	m	control	2	50	43	5	66	f			30226697	D014D11	m	mutant	2	20.3	81	5	85	p
30226691	D014D11	m	control	3	50	43	5	57	f			30226697	D014D11	m	mutant	3	20.3	81	5	105	p	1
30226692	D014D11	m	control	1	47.3	46	5	44	f			30226700	D014D11	f	control	1	42.5	22	2	34	f
30226692	D014D11	m	control	2	47.3	46	5	41	f			30226700	D014D11	f	control	2	42.5	22	2	9	f
30226692	D014D11	m	control	3	47.3	46	5	53	f			30226700	D014D11	f	control	3	42.5	22	2	22	f	0
30226693	D014D11	m	mutant	1	29.7	102	5	77	p			30226701	D014D11	f	control	1	31.5	6	2	7	f
30226693	D014D11	m	mutant	2	29.7	102	5	97	p			30226701	D014D11	f	control	2	31.5	6	2	4	f
30226693	D014D11	m	mutant	3	29.7	102	5	131	p			30226701	D014D11	f	control	3	31.5	6	2	7	f	0
30226695	D014D11	m	control	1	29.5	50	5	33	f			30226705	D014D11	m	control	1	36.7	38	5	28	f
30226695	D014D11	m	control	2	29.5	50	5	73	f			30226705	D014D11	m	control	2	36.7	38	5	48	f
30226695	D014D11	m	control	3	29.5	50	5	43	f			30226705	D014D11	m	control	3	36.7	38	5	38	f	0
30226696	D014D11	m	control	1	57.8	29	5	32	f			30226706	D014D11	m	mutant	1	25.2	38	5	30	f
30226696	D014D11	m	control	2	57.8	29	5	26	f			30226706	D014D11	m	mutant	2	25.2	38	5	43	f
30226696	D014D11	m	control	3	57.8	29	5	30	f			30226706	D014D11	m	mutant	3	25.2	38	5	41	f	0
30226697	D014D11	m	mutant	1	20.3	81	5	53	f			30226707	D014D11	m	mutant	1	28.2	66	5	83	p	p
30226697	D014D11	m	mutant	2	20.3	81	5	85	p			30226707	D014D11	m	mutant	2	28.2	66	5	72	p	p
30226697	D014D11	m	mutant	3	20.3	81	5	105	p			30226707	D014D11	m	mutant	3	28.2	66	5	42	f	f
30226699	D014D11	m	mutant	1	24.1	93	5	84	p			30226708	D014D11	m	control	1	44.1	8	5	2	f	f
30226699	D014D11	m	mutant	2	24.1	93	5	88	p			30226708	D014D11	m	control	2	44.1	8	5	7	f	f
30226699	D014D11	m	mutant	3	24.1	93	5	107	p			30226708	D014D11	m	control	3	44.1	8	5	15	f	f
30226700	D014D11	f	control	1	42.5	22	2	34	f			30226709	D014D11	m	mutant	1	22.2	77	5	61	f	f
30226700	D014D11	f	control	2	42.5	22	2	9	f			30226709	D014D11	m	mutant	2	22.2	77	5	90	p	p
30226700	D014D11	f	control	3	42.5	22	2	22	f			30226709	D014D11	m	mutant	3	22.2	77	5	81	f	f
30226701	D014D11	f	control	1	31.5	6	2	7	f			30226711	D014D11	m	mutant	1	24.1	81	5	141	f	f
30226701	D014D11	f	control	2	31.5	6	2	4	f			30226711	D014D11	m	mutant	2	24.1	81	5	59	f	f
30226701	D014D11	f	control	3	31.5	6	2	7	f			30226711	D014D11	m	mutant	3	24.1	81	5	43	f	f
30226705	D014D11	m	control	1	36.7	38	5	28	f
30226705	D014D11	m	control	2	36.7	38	5	48	f			animal with only passive rotations excluded
30226705	D014D11	m	control	3	36.7	38	5	38	f
30226706	D014D11	m	mutant	1	25.2	38	5	30	f
30226706	D014D11	m	mutant	2	25.2	38	5	43	f
30226706	D014D11	m	mutant	3	25.2	38	5	41	f
30226707	D014D11	m	mutant	1	28.2	66	5	83	p
30226707	D014D11	m	mutant	2	28.2	66	5	72	p
30226707	D014D11	m	mutant	3	28.2	66	5	42	f
30226708	D014D11	m	control	1	44.1	8	5	2	f
30226708	D014D11	m	control	2	44.1	8	5	7	f
30226708	D014D11	m	control	3	44.1	8	5	15	f
30226709	D014D11	m	mutant	1	22.2	77	5	61	f
30226709	D014D11	m	mutant	2	22.2	77	5	90	p
30226709	D014D11	m	mutant	3	22.2	77	5	81	f
30226710	D014D11	m	mutant	1	20.7	112	5	121	p
30226710	D014D11	m	mutant	2	20.7	112	5	126	p
30226710	D014D11	m	mutant	3	20.7	112	5	89	p
30226711	D014D11	m	mutant	1	24.1	81	5	141	f
30226711	D014D11	m	mutant	2	24.1	81	5	59	f
30226711	D014D11	m	mutant	3	24.1	81	5	43	f

[truncated: 3 more sheets: Figure 4O, Figure 4P, Figure 4Q]
