# Supplementary material for: Aberrant methylation of tRNAs links cellular stress to neuro-developmental disorders
Source: EMBO J. 2014 Jul 25;33(18):2020–39. doi: 10.15252/embj.201489282 (PMC4195770; doi:10.15252/embj.201489282)
Supplement: Supplementary file 9 [file embj0033-2020-sd9.xlsx]

## Sheet: Figure 5A
See Supplementary table 1: Actively transcribed tRNA genes in wild-type (wt) and NSun2 knockout (ko) mouse skin and brain

## Sheet: Figure 5B
NSun2-targeted tRNA isotype 5'tRNA fragments in WT versus NSun2 -/- (ko) mouse embryonic brains
tRNA gene	fragment sequence	normalized countswt1	normalized counts wt2	normalized counts wt3	normalized counts wt4	normalized counts ko1	normalized counts ko2	normalized counts ko3	normalized counts ko4	log2FC	pvalue
chr1.trna1547-GluTTC	--------------------TCCCATATGGTCTAGCGGTTAGGATTCCTGGTT-----------------------------------------------------------	833.9	673.5	333.6	560	435.1	393.1	283.1	336.8	-0.73	0.04
chr1.trna1547-GluTTC	--------------------TCCCATATGGTCTAGCGGTTAGGATTCCTGGTTTTCACCCAGGCGGCCCGGGTTCGACTCCCGGTATGGGAACCA-----------------	271.6	265.3	373.4	367.4	198.5	199.4	143.6	181.4	-0.82	0.03
chr1.trna1547-GluTTC	--------------------TCCCATATGGTCTAGCGGTTAGGATTCCTGGT------------------------------------------------------------	180.3	134.6	62.1	137.6	67	56.6	41.8	56.1	-1.22	0.01
chr1.trna1547-GluTTC	--------------------TCCCATATGGTCTAGCGGTTAGGATTCCTGGTTTTCACCCAGGCGGCCCGGGT---------------------------------------	156.5	161.2	109	148.7	88.1	66.8	63.5	109.6	-0.81	0.05
chr1.trna1547-GluTTC	--------------------TCCCATATTGTCTAGCGGTTAGGATTCCTGGTT-----------------------------------------------------------	127.1	87.1	59.9	83.3	74.9	51	47.6	61.3	-0.61	0.19
chr1.trna1547-GluTTC	-----------------------------------------------------------CAGGCGGCCCGGGTTCGACTCCCGGTATGGGAACCA-----------------	87.4	55.3	63.6	61	42.1	55.5	40.1	84.8	-0.26	0.55
chr1.trna1547-GluTTC	--------------------------------TAGCGGTTAGGATTCCTGGTTTTCACCCAGGCGGCCCGGGTTCGACTCCCGGTATGGGAACCA-----------------	65.9	101.4	57.1	93.7	47.3	30.6	42.6	71.8	-0.73	0.12
chr1.trna1547-GluTTC	--------------------TCCCATATGGTCTAGCGGTTAGGATTCCTG--------------------------------------------------------------	62.7	43.6	33.9	51.3	10.5	12.5	5	31.3	-1.69	0
chr1.trna1547-GluTTC	----------------------------------GCGGTTAGGATTCCTGGTTTTCACCCAGGCGGCCCGGGTTCGACTCCCGGTATGGGAACCA-----------------	52.4	34.5	28.9	35.7	11.8	23.8	8.4	28.7	-1.06	0.07
chr1.trna1547-GluTTC	--------------------TCCCATCTGGTCTAGCGGTTAGGATTCCTGGTT-----------------------------------------------------------	49.2	27.3	18.8	32.7	22.3	26.1	15	19.6	-0.63	0.31
chr1.trna1547-GluTTC	---------------------------------------TAGGATTCCTGGTTTTCACCCAGGCGGCCCGGGTTCGACTCCCGGTATGGGAACCA-----------------	41.3	36.4	40.4	47.6	19.7	21.5	26.7	44.4	-0.56	0.32
chr1.trna1547-GluTTC	-------------------------------CTAGCGGTTAGGATTCCTGGTTTTCACCCAGGCGGCCCGGGTTCGACTCCCGGTATGGGAACCA-----------------	41.3	54.6	30.3	49.1	17.1	17	29.2	48.3	-0.65	0.25
chr1.trna1547-GluTTC	--------------------TCCCATATGGTCTAGCGGTTAGGATTCC----------------------------------------------------------------	40.5	28	63.6	40.9	77.6	151.8	131.1	43.1	1.22	0.02
chr1.trna1547-GluTTC	-----------------------------------CGGTTAGGATTCCTGGTTTTCACCCAGGCGGCCCGGGTTCGACTCCCGGTATGGGAACCA-----------------	40.5	47.5	34.7	65.4	17.1	21.5	25.9	35.2	-0.91	0.11
chr1.trna1547-GluTTC	--------------------TCCCATATCGTCTAGCGGTTAGGATTCCTGGTT-----------------------------------------------------------	32.6	16.9	10.8	27.5	17.1	19.3	10.9	14.4	-0.51	0.46
chr1.trna1547-GluTTC	-------------------------------------GTTAGGATTCCTGGTTTTCACCCAGGCGGCCCGGGTTCGACTCCCGGTATGGGAACCA-----------------	32.6	48.1	39	62.5	34.2	19.3	25.9	19.6	-0.88	0.13
chr1.trna1547-GluTTC	-------------------------------------------------------CACCCAGGCGGCCCGGGTTCGACTCCCGGTATGGGAACCA-----------------	29.4	35.8	18.8	15.6	42.1	56.6	35.1	39.2	0.8	0.19
chr1.trna1547-GluTTC	------------------------------------------------------TCACCCAGGCGGCCCGGGTTCGACTCCCGGTATGGGAACCA-----------------	27.8	26	22.4	23.8	27.6	38.5	31.7	37.9	0.44	0.47
chr1.trna1547-GluTTC	---------------------------------AGCGGTTAGGATTCCTGGTTTTCACCCAGGCGGCCCGGGTTCGACTCCCGGTATGGGAACCA-----------------	27	42.3	29.6	43.9	10.5	14.7	14.2	18.3	-1.31	0.04
chr1.trna1547-GluTTC	--------------------------------------TTAGGATTCCTGGTTTTCACCCAGGCGGCCCGGGTTCGACTCCCGGTATGGGAACCA-----------------	26.2	39	20.9	39.4	9.2	15.9	13.4	37.9	-0.72	0.22
chr1.trna1547-GluTTC	--------------------TCCCATATTGTCTAGCGGTTAGGATTCCTGGT------------------------------------------------------------	26.2	16.3	6.5	22.3	7.9	11.3	7.5	5.2	-1.16	0.18
chr1.trna1547-GluTTC	--------------------TCCCATATGGTCTAGCGGTTAGGATTCCTGGTTT----------------------------------------------------------	24.6	21.5	7.2	12.6	22.3	13.6	5.8	9.1	-0.37	0.56
chr1.trna1547-GluTTC	--------------------TCCCATATGGTCTAGCGGTTAGGATTCCTGGTTTTCACCCAG--------------------------------------------------	19.1	8.5	10.1	8.9	23.7	20.4	11.7	77	1.51	0.19
chr1.trna1547-GluTTC	--------------------TCCCATATAGTCTAGCGGTTAGGATTCCTGGTT-----------------------------------------------------------	19.1	17.6	7.2	20.8	13.1	17	8.4	7.8	-0.48	0.54
chr1.trna1547-GluTTC	--------------------------------------------------------------GCGGCCCGGGTTCGACTCCCGGTATGGGAACCA-----------------	19.1	29.3	4.3	16.4	7.9	5.7	5.8	17	-0.92	0.22
chr1.trna1547-GluTTC	--------------------TCCCATCTGGTCTAGCGGTTAGGATTCCTGGTTTTCACCCAGGCGGCCCGGGT---------------------------------------	18.3	13	5.8	9.7	2.6	4.5	8.4	2.6	-1.37	0.2
chr1.trna1547-GluTTC	----------------------------------------AGGATTCCTGGTTTTCACCCAGGCGGCCCGGGTTCGACTCCCGGTATGGGAACCA-----------------	16.7	13.7	10.8	8.2	5.3	4.5	9.2	17	-0.46	0.61
chr1.trna1547-GluTTC	--------------------TCCCATATGGTCTAGCGGTTAGGATTCCTGGTTTT---------------------------------------------------------	15.9	15.6	5.1	12.6	25	13.6	3.3	9.1	0.05	0.93
chr1.trna1547-GluTTC	----------------------CCATATGGTCTAGCGGTTAGGATTCCTG--------------------------------------------------------------	15.1	9.1	28.2	31.2	7.9	17	8.4	3.9	-1.17	0.15
chr1.trna1547-GluTTC	--------------------TCCCATATGGTCTAGCGGTTAGGATTCCTGGTTTTCACCCAGGCGGCCCGGG----------------------------------------	14.3	18.9	8.7	8.2	5.3	10.2	3.3	15.7	-0.54	0.47
chr1.trna1547-GluTTC	--------------------TCCCATCTGGTCTAGCGGTTAGGATTCCTGGT------------------------------------------------------------	13.5	9.1	2.2	5.9	2.6	4.5	5	3.9	-0.93	0.34
chr1.trna1547-GluTTC	--------------------------------------------TTCCTGGTTTTCACCCAGGCGGCCCGGGTTCGACTCCCGGTATGGGAACCA-----------------	12.7	26.7	15.2	31.2	14.5	2.3	11.7	19.6	-0.84	0.23
chr1.trna1547-GluTTC	--------------------TCCCATATGGTCTAGCGGTTAGGATTCCTGGTTTTCACCCAGGCGGCCCGGGG---------------------------------------	12.7	8.5	5.8	6.7	1.3	2.3	2.5	3.9	-1.75	0.06
chr1.trna1547-GluTTC	-----------------------------GTCTAGCGGTTAGGATTCCTGGTTTTCACCCAGGCGGCCCGGGTTCGACTCCCGGTATGGGAACCA-----------------	11.9	13	7.9	7.4	7.9	13.6	5.8	17	0.14	0.98
chr1.trna1547-GluTTC	------------------------------TCTAGCGGTTAGGATTCCTGGTTTTCACCCAGGCGGCCCGGGTTCGACTCCCGGTATGGGAACCA-----------------	11.1	16.9	6.5	13.4	2.6	9.1	12.5	7.8	-0.58	0.61
chr1.trna1547-GluTTC	--------------------TCCCATATGGTCTAGCGGTTAGGATTCCT---------------------------------------------------------------	11.1	11.1	4.3	8.2	9.2	15.9	5.8	30	0.81	0.43
chr1.trna1547-GluTTC	----------------------CCATATGGTCTAGCGGTTAGGATTCCTGGTT-----------------------------------------------------------	11.1	9.1	2.9	7.4	3.9	5.7	1.7	2.6	-1.14	0.18
chr1.trna1547-GluTTC	-------------------------------------------ATTCCTGGTTTTCACCCAGGCGGCCCGGGTTCGACTCCCGGTATGGGAACCA-----------------	10.3	12.4	7.2	16.4	3.9	4.5	10	7.8	-0.81	0.44
chr1.trna1547-GluTTC	--------------------TCCCATATGGTCTAGCGGTTAGGATT------------------------------------------------------------------	9.5	6.5	3.6	7.4	3.9	1.1	3.3	7.8	-0.74	0.38
chr1.trna1547-GluTTC	--------------------TCCCATATGGTCTAGCGGTTAGGATTCCTGG-------------------------------------------------------------	9.5	12.4	6.5	12.6	6.6	3.4	4.2	5.2	-1.08	0.23
chr1.trna1547-GluTTC	---------------------------TGGTCTAGCGGTTAGGATTCCTGGTTTTCACCCAG--------------------------------------------------	4.8	3.9	7.2	5.9	15.8	28.3	17.5	14.4	1.8	0.03
chr1.trna1547-GluTTC	-----------------------CATATGGTCTAGCGGTTAGGATTCCTGGTT-----------------------------------------------------------	8.7	5.2	2.2	13.4	6.6	4.5	1.7	1.3	-1.07	0.21
chr1.trna1547-GluTTC	----------------------------------------------------------CCAGGCGGCCCGGGTTCGACTCCCGGTATGGGAACCA-----------------	7.9	9.8	6.5	9.7	10.5	6.8	12.5	17	0.47	0.63
chr1.trna1547-GluTTC	--------------------TCCCATATGGTCTAGCGGTTAGGATTCCTGGTTTTCACCCAGGCGGCCCGGGTA--------------------------------------	7.1	8.5	2.2	3	5.3	1.1	0.8	1.3	-1.28	0.1
chr1.trna1547-GluTTC	--------------------TCCCATATTGTCTAGCGGTTAGGATTCCTGGTTTTCACCCAGGCGGCCCGGGT---------------------------------------	6.4	7.2	9.4	11.9	10.5	5.7	6.7	9.1	-0.12	0.89
chr1.trna1547-GluTTC	--------------------TCCCATATGGTCTAGCGGTTAGGATTCCTGGTTTTCACCCAGGCGGCCCGGGTT--------------------------------------	6.4	5.9	2.9	6.7	3.9	5.7	2.5	14.4	0.28	0.91
chr1.trna1547-GluTTC	--------------------TCCCATATGGTCTAGCGGTTAGGATTCCTGGTTTTCACCCAGGCGGCCCG------------------------------------------	6.4	6.5	2.9	2.2	2.6	4.5	2.5	18.3	0.64	0.69
chr1.trna1547-GluTTC	--------------------TCCCATCTTGTCTAGCGGTTAGGATTCCTGGTT-----------------------------------------------------------	6.4	3.3	4.3	6.7	2.6	3.4	2.5	3.9	-0.73	0.39
chr1.trna1547-GluTTC	--------------------TCCCATATTGTCTAGCGGTTAGGATTCC----------------------------------------------------------------	5.6	1.3	5.8	3	11.8	9.1	17.5	7.8	1.57	0.07
chr1.trna1547-GluTTC	----------------------CCATATGGTCTAGCGGTTAGGATTCCTGGTTTTCACCCAG--------------------------------------------------	5.6	2	0.7	4.5	14.5	14.7	8.4	7.8	1.84	0.05
chr1.trna1547-GluTTC	--------------------TCCCATATCGTCTAGCGGTTAGGATTCCTGGT------------------------------------------------------------	4.8	2.6	2.2	10.4	1.3	3.4	2.5	1.3	-1.23	0.23
chr1.trna1547-GluTTC	-------------------------TATGGTCTAGCGGTTAGGATTCCTGGTTTTCACCCAG--------------------------------------------------	4.8	2	2.9	2.2	9.2	14.7	12.5	9.1	1.95	0.03
chr1.trna1547-GluTTC	----------------------CCATATGGTCTAGCGGTTAGGATTCCTGGTTTTC--------------------------------------------------------	4	0.7	1.4	0.7	42.1	2.3	3.3	1.3	2.85	0.31
chr1.trna1547-GluTTC	--------------------TCCCATCTGGTCTAGCGGTTAGGATTCC----------------------------------------------------------------	3.2	2	0.7	2.2	2.6	12.5	8.4	1.3	1.61	0.09
chr1.trna1547-GluTTC	--------------------TCCCATATGGTCTAGCGGTTAGGATTCCTGGTTTTC--------------------------------------------------------	3.2	6.5	1.4	2.2	11.8	9.1	5	5.2	1.22	0.2
chr1.trna1547-GluTTC	--------------------TCCCATATGGTCTAGCGGTTAGGATTCCTGGTTTTCACCC----------------------------------------------------	3.2	2	2.2	2.2	1.3	1.1	5	27.4	1.87	0.37
chr1.trna1547-GluTTC	------------------------ATATGGTCTAGCGGTTAGGATTCCTGGTTTTCACCCAG--------------------------------------------------	3.2	2.6	2.9	1.5	9.2	7.9	5.8	10.4	1.72	0.06
chr1.trna1547-GluTTC	-----------------------CATATGGTCTAGCGGTTAGGATTCCTGGTTTTCACCCAG--------------------------------------------------	1.6	0.7	2.9	1.5	10.5	5.7	9.2	5.2	2.21	0.01
chr1.trna1547-GluTTC	--------------------TCCCATATGGTCTAGCGGTTAGGATTCCTGGTTTTCACCCA---------------------------------------------------	0.8	2.6	1.4	3	2.6	13.6	4.2	24.8	2.53	0.07
chr1.trna1547-GluTTC	-----------------TCCCATATTGTCTAGCGGTTAGGATTCCTGGTTTTCACCCAGGCGGCCCGGGTTCGACTCCCGGTATGGGAACCA--------------------	46.9	56.6	78.7	55.8	67	46.5	42.6	48.3	-0.22	0.62
chr1.trna1547-GluTTC	-----------------TCCCATCTGGTCTAGCGGTTAGGATTCCTGGTTTTCACCCAGGCGGCCCGGGTTCGACTCCCGGTATGGGAACCA--------------------	40.5	39.7	39.7	46.9	17.1	21.5	24.2	35.2	-0.77	0.19
chr1.trna1547-GluTTC	-----------------TCCCATATCGTCTAGCGGTTAGGATTCCTGGTTTTCACCCAGGCGGCCCGGGTTCGACTCCCGGTATGGGAACCA--------------------	15.1	13.7	29.6	20.1	17.1	7.9	10.9	11.7	-0.72	0.33
chr1.trna1547-GluTTC	-----------------TCCCATATAGTCTAGCGGTTAGGATTCCTGGTTTTCACCCAGGCGGCCCGGGTTCGACTCCCGGTATGGGAACCA--------------------	11.9	11.1	12.3	5.2	19.7	17	10.9	14.4	0.61	0.51
chr1.trna1547-GluTTC	----------------------------------GTTAGGCTTCCTGGTTTTCACCCAGGCGGCCCGGGTTCGACTCCCGGTATGGGAACCA--------------------	7.1	16.3	13.7	18.6	1.3	1.1	9.2	11.7	-1.25	0.2
chr1.trna1547-GluTTC	--------------------------------CAGTTAGGATTCCTGGTTTTCACCCAGGCGGCCCGGGTTCGACTCCCGGTATGGGAACCA--------------------	7.1	4.6	9.4	0.7	6.6	1.1	2.5	3.9	-0.63	0.41
chr1.trna1547-GluTTC	-----------------TCCCATATGGTCTAGCGGTTAGGATTCCTGGTTTTCACCCAGGCGGCCCGGGTTCGGCTCCCGGTATGGGAACCA--------------------	4	0.7	10.8	8.2	11.8	12.5	5.8	1.3	0.41	0.67
chr1.trna1547-GluTTC	----------------------------------GTTAGGATTCCTGGTTTTCACCCAGGCGGCCCGGGTTCGGCTCCCGGTATGGGAACCA--------------------	4	7.2	3.6	3.7	1.3	1.1	4.2	9.1	-0.23	0.8
chr1.trna1547-GluTTC	-----------------TCCCACATGGTCTAGCGGTTAGGATTCCTGGTTTTCACCCAGGCGGCCCGGGTTCGACTCCCGGTATGGGAACCA--------------------	5.6	0.7	5.1	0.7	25	1.1	5.8	9.1	1.77	0.21
chr1.trna1547-GluTTC	-----------------TCCCATATGGTCTAGCGGTTAGGATTCCTGGTTTTCACCCAGGCGGCCCGGGTTCGACTCCCGGTGTGGGAACCA--------------------	0.8	8.5	13.7	9.7	9.2	14.7	20.9	9.1	0.73	0.35
chr1.trna1392-GlyGCC	--------------------GCATTGGTGGTTCAGTGGTAGAATTCTCGCCTGCCACGCGGGAGGCCCGGGTTT-------------------------------------	46.9	54.6	54.9	43.1	64.4	66.8	44.3	105.7	0.5	0.42
chr1.trna1392-GlyGCC	--------------------GCATTGGTGGTTCAGTGGTAGAATTCTCGCCTGCCACGCGGGAGGCCCGGGTTTT------------------------------------	13.5	7.8	13	8.9	21	21.5	9.2	35.2	1.01	0.23
chr1.trna1392-GlyGCC	--------------------GCATTGGTGGTTCAGTGGTAGAATTCTCGCCTGCCACGCGGGAGGCCCGGGTTTTTT----------------------------------	4.8	5.2	5.8	5.9	9.2	9.1	8.4	7.8	0.67	0.48
chr1.trna1392-GlyGCC	--------------------GCATTGGTGGTTCAGTGGTAGAATTCTCGC-------------------------------------------------------------	89.7	109.9	55.6	35.7	122.2	71.4	39.3	30	-0.15	0.69
chr1.trna1392-GlyGCC	--------------------GCATTGGTGGTTCAGTGGTAGAATTCTCGCC------------------------------------------------------------	74.7	67	49.8	46.9	81.5	60	39.3	26.1	-0.2	0.64
chr1.trna1392-GlyGCC	--------------------GCATTGGTGGTTCAGTGGTAGAATTCTCGCCT-----------------------------------------------------------	52.4	42.3	24.6	36.4	25	20.4	10	10.4	-1.24	0.04
chr1.trna1392-GlyGCC	--------------------GCATTGGTGGTTCAGTGGTAGAATTCTCGCCTGCCACGCGGGAGGCCCGGGT---------------------------------------	23.8	22.1	47.7	29.7	30.2	28.3	24.2	36.5	-0.05	0.9
chr1.trna1392-GlyGCC	--------------------GCATTGGTGGTTCAGTGGTAGAATTCTCGCCTG----------------------------------------------------------	11.1	9.8	5.8	7.4	3.9	2.3	1.7	2.6	-1.7	0.05
chr1.trna1392-GlyGCC	--------------------GCATTGGTGGTTCAGTGGTAGAATTCTCGCCTGC---------------------------------------------------------	6.4	8.5	2.9	5.2	5.3	2.3	1.7	1.3	-1.13	0.14
chr1.trna1392-GlyGCC	-----------------------------------TGGTAGAATTCTCGCCTGCCACGCGGGAGGCCC-------------------------------------------	3.2	2	5.8	4.5	6.6	9.1	6.7	7.8	0.97	0.27
chr1.trna1392-GlyGCC	--------------------GCATTGGTCGTTCAGTGGTAGAATTCTCGCC------------------------------------------------------------	1.6	1.3	0.7	1.5	9.2	7.9	5.8	3.9	2.4	0
chr1.trna1392-GlyGCC	-----------------GCATCGGTGGTTCAGTGGTAGAATGCTCGCCA--------------------------------------------------------------	11.9	0.7	10.8	0.7	19.7	1.1	0.8	19.6	0.77	0.66
chr1.trna485-LysTTT	-----------------AGGGCCCGGATAGCTCAGTCGGTAGAGCATCAGACTTTT---------------------------------------------------------	54.8	43.6	44.1	44.6	53.9	53.2	38.4	79.6	0.27	0.7
chr1.trna485-LysTTT	-----------------AGGGCCCGGATAGCTCAGTCGGTAGAGCATCAGACTTT----------------------------------------------------------	27.8	9.1	18.8	12.6	13.1	18.1	14.2	24.8	0.04	0.98
chr1.trna485-LysTTT	----------------CAGGGCCCGGATAGCTCAGTCGGTAGAGCATCAGACTTTT---------------------------------------------------------	10.3	9.1	6.5	10.4	6.6	14.7	5	9.1	-0.04	0.96
chr1.trna485-LysTTT	-----------------AGGGCCCGGATAGCTCAGTCGGTAGAGCATCAGACTTTTA--------------------------------------------------------	9.5	11.1	10.8	3.7	5.3	9.1	10	20.9	0.36	0.74
chr1.trna485-LysTTT	-------------CACCAGGGCCCGGATAGCTCAGTCGGTAGAGCATCAGACTTTT---------------------------------------------------------	7.1	2.6	7.9	7.4	2.6	12.5	6.7	15.7	0.58	0.55
chr1.trna485-LysTTT	--------------ACCAGGGCCCGGATAGCTCAGTCGGTAGAGCATCAGACTTTT---------------------------------------------------------	6.4	6.5	10.8	17.1	5.3	17	6.7	20.9	0.29	0.82
chr1.trna485-LysTTT	--------------------GCCCGGATAGCTCAGTCGGTAGAGCATCAGAC-------------------------------------------------------------	123.1	65.7	76.5	75.1	117	66.8	61.8	41.8	-0.24	0.59
chr1.trna485-LysTTT	--------------------GCCCGGATAGCTCAGTCGGTAGAGCATCAGA--------------------------------------------------------------	87.4	46.8	122.8	84.8	169.6	174.5	130.3	45.7	0.61	0.17
chr1.trna485-LysTTT	----------------AGGGGCCCGGATAGCTCAGTCGGTAGAGCATCAGACTTTT---------------------------------------------------------	62.7	42.3	38.3	49.8	52.6	29.5	21.7	61.3	-0.23	0.55
chr1.trna485-LysTTT	--------------------------------CAGTCGGTAGAGCATCAGAC-------------------------------------------------------------	44.5	26.7	18.1	30.5	22.3	17	22.5	11.7	-0.7	0.33
chr1.trna485-LysTTT	-----------------------CGGATAGCTCAGTCGGTAGAGCATCAGAC-------------------------------------------------------------	23.8	11.7	9.4	17.8	7.9	10.2	5.8	9.1	-0.92	0.28
chr1.trna485-LysTTT	--------------------GCCCGGATAGCTCAGTCGGTAGAGCATCAGACT------------------------------------------------------------	14.3	13	10.8	17.1	13.1	11.3	12.5	9.1	-0.26	0.8
chr1.trna485-LysTTT	----------------------CCGGATAGCTCAGTCGGTAGAGCATCAGAC-------------------------------------------------------------	13.5	9.8	3.6	9.7	3.9	6.8	4.2	3.9	-0.96	0.32
chr1.trna485-LysTTT	----------------------CCGGATAGCTCAGTCGGTAGAGCATCAG---------------------------------------------------------------	12.7	5.9	5.8	3.7	3.9	13.6	4.2	9.1	0.14	0.94
chr1.trna485-LysTTT	-----------------------CGGATAGCTCAGTCGGTAGAGCATC-----------------------------------------------------------------	11.9	4.6	21.7	12.6	6.6	19.3	12.5	9.1	-0.1	1
chr1.trna485-LysTTT	----------------------------------------------------------TCTGAGGGTCCAGGGTTCAGGTCCCTGTTCGGGCGC-------------------	9.5	7.2	2.2	12.6	9.2	13.6	5	13.1	0.38	0.76
chr1.trna485-LysTTT	----------------------------------------------------------------GGTCCAGGGTTCAGGTCCCTGTTCGGGCGC-------------------	7.9	2.6	2.9	7.4	2.6	4.5	1.7	1.3	-1.04	0.21
chr1.trna485-LysTTT	----------------AGGGGCCCGGATAGCTCAGTCGGTAGAGCATCAGACTTT----------------------------------------------------------	14.3	5.2	11.6	13.4	13.1	11.3	10	28.7	0.51	0.59
chr1.trna485-LysTTT	----------------------CCGGATAGCTCAGTCGGTAGAGC--------------------------------------------------------------------	5.6	8.5	10.8	6.7	11.8	10.2	5.8	19.6	0.59	0.62
chr1.trna485-LysTTT	------------------------------------------------------------TGAGGGTCCAGGGTTCAGGTCCCTGTTCGGGCGC-------------------	4.8	2.6	5.1	4.5	13.1	10.2	9.2	7.8	1.26	0.17
chr1.trna485-LysTTT	-------------------------------------------------------------GAGGGTCCAGGGTTCAGGTCCCTGTTCGGGCGC-------------------	4.8	5.9	4.3	3	5.3	5.7	5	7.8	0.41	0.71
chr1.trna485-LysTTT	----------------------------------------------------------TCTGAGGGTCCAGGGTTCAAGT---------------------------------	4.8	5.2	4.3	5.9	6.6	5.7	4.2	1.3	-0.19	0.88
chr1.trna485-LysTTT	----------------AGGGGCCCGGATAGCTCAGTCGGTAGAGCATCAGACTTTTA--------------------------------------------------------	6.4	13	7.2	10.4	7.9	6.8	5	13.1	-0.18	0.79
chr1.trna485-LysTTT	------------------------------------------------------------------TCCAGGGTTCAGGTCCCTGTTCGGGCGC-------------------	2.4	5.2	2.9	5.2	7.9	6.8	5.8	13.1	1.1	0.26
chr1.trna485-LysTTT	----------------AGGGGCCCGGATAGCTCAGTCGGTAGAGCATCAGACTTTTAA-------------------------------------------------------	1.6	6.5	5.8	3	1.3	1.1	0.8	13.1	-0.04	0.87
chr1.trna485-LysTTT	--------------------GCCCGGCTAGCTCAGTCGGTAGAGCATCAGACTTTTAATCTGAGGGTCCAGGGTTCAGGTCCCTGTTCGGGCGCCA-----------------	15.1	12.4	0.7	0.7	17.1	35.1	0.8	17	1.28	0.27
chr1.trna1184-LysTTT	---------------AGAGCGCCCGGATAGCTCAGTCGGTAGAGCATCAGACTTTT---------------------------------------------------------	89	68.9	98.2	77.3	134.1	141.6	146.2	157.9	0.8	0.07
chr1.trna1184-LysTTT	---------------AGAGCGCCCGGATAGCTCAGTCGGTAGAGCATCAGACTTTTA--------------------------------------------------------	32.6	20.2	30.3	23.1	39.4	37.4	30.1	37.9	0.45	0.47
chr1.trna1184-LysTTT	---------------AGAGCGCCCGGATAGCTCAGTCGGTAGAGCATCAGACTTT----------------------------------------------------------	26.2	14.3	38.3	14.9	53.9	47.6	46.8	62.7	1.17	0.04
chr1.trna1184-LysTTT	---------------AGAGCGCCCGGATAGCTCAGTCGGTAGAGCATCAGACTTTTAA-------------------------------------------------------	8.7	3.9	9.4	11.2	6.6	12.5	15	9.1	0.38	0.6
chr1.trna1184-LysTTT	---------------AGAGCGCCCGGATAGCTCAGTCGGTAGA----------------------------------------------------------------------	6.4	3.9	5.1	2.2	7.9	10.2	10.9	11.7	1.21	0.17
chr1.trna1184-LysTTT	---------------AGAGCGCCCGGATAGCTCAGTCGGTAGAG---------------------------------------------------------------------	4	1.3	2.9	3	10.5	13.6	5	3.9	1.57	0.08
chr1.trna1184-LysTTT	---------------AGAGCGCCCGGATAGCTCAGTCGGTAGAGCATCAGACTTTTAAA------------------------------------------------------	4	3.3	4.3	3.7	6.6	5.7	5	15.7	1.11	0.26
chr1.trna1184-LysTTT	---------------AGAGCGCCCGGATAGCTCAGTCGGTAGAGCATCAGACTT-----------------------------------------------------------	1.6	3.9	8.7	4.5	10.5	5.7	12.5	14.4	1.21	0.19
chr1.trna1184-LysTTT	--------------------GCCCGGATAGCTCAGTCGGTAGAGCATCAGAC-------------------------------------------------------------	165.2	88.4	103.3	101.1	156.4	89.5	83.5	57.4	-0.24	0.57
chr1.trna1184-LysTTT	--------------------GCCCGGATAGCTCAGTCGGTAGAGCATCAGA--------------------------------------------------------------	117.5	63.1	165.4	113.8	228.7	234.5	175.4	61.3	0.61	0.17
chr1.trna1184-LysTTT	--------------------------------CAGTCGGTAGAGCATCAGAC-------------------------------------------------------------	59.6	36.4	24.6	41.6	28.9	22.7	30.1	15.7	-0.74	0.25
chr1.trna1184-LysTTT	-----------------------CGGATAGCTCAGTCGGTAGAGCATCAGAC-------------------------------------------------------------	32.6	15.6	12.3	23.8	10.5	13.6	7.5	11.7	-0.96	0.2
chr1.trna1184-LysTTT	--------------------GCCCGGATAGCTCAGTCGGTAGAGCATCAGACT------------------------------------------------------------	19.1	17.6	14.4	22.3	18.4	15.9	16.7	11.7	-0.23	0.8
chr1.trna1184-LysTTT	----------------------CCGGATAGCTCAGTCGGTAGAGCATCAGAC-------------------------------------------------------------	18.3	13	4.3	12.6	3.9	9.1	5	3.9	-1.14	0.24
chr1.trna1184-LysTTT	----------------------CCGGATAGCTCAGTCGGTAGAGCATCAG---------------------------------------------------------------	16.7	7.8	7.9	4.5	3.9	17	5	11.7	0.03	1
chr1.trna1184-LysTTT	-----------------------CGGATAGCTCAGTCGGTAGAGCATC-----------------------------------------------------------------	15.9	5.9	29.6	17.1	7.9	26.1	16.7	11.7	-0.13	0.96
chr1.trna1184-LysTTT	-----------------------CGGATAGCTCAGTCGGTAGAGCATCAG---------------------------------------------------------------	11.1	2	4.3	1.5	1.3	5.7	2.5	1.3	-0.81	0.55
chr1.trna1184-LysTTT	----------------------CCGGATAGCTCAGTCGGTAGAGCA-------------------------------------------------------------------	7.1	3.3	2.2	5.9	3.9	10.2	0.8	2.6	-0.07	0.95
chr1.trna1184-LysTTT	----------------------CCGGATAGCTCAGTCGGTAGAGC--------------------------------------------------------------------	7.1	11.1	14.4	8.9	15.8	13.6	7.5	26.1	0.6	0.58
chr1.trna1184-LysTTT	----------------------------------------------------------TCTGAGGGTCCAGGGTTCAAGTCCCTGTTCGGGCGCC------------------	5.6	4.6	5.1	3	10.5	4.5	5.8	5.2	0.53	0.6
chr1.trna1184-LysTTT	----------------------CCGGATAGCTCAGTCGGTAGAGCATC-----------------------------------------------------------------	6.4	2	1.4	5.9	7.9	10.2	6.7	1.3	0.73	0.35
chr1.trna1184-LysTTT	----------------------------------------------------------TCTGAGGGTCCAGGGTTCAAGT---------------------------------	6.4	6.5	5.8	7.4	7.9	6.8	5	1.3	-0.31	0.77
chr1.trna1184-LysTTT	-----------------------CGGATAGCTCAGTCGGTAGAGC--------------------------------------------------------------------	4.8	2	5.8	6.7	9.2	5.7	4.2	3.9	0.26	0.84
chr1.trna1184-LysTTT	-----------------GCCCGGCTAGCTCAGTCGGTAGAGCATCAGACTTTTAATCTGAGGGTCCAGGGTTCAGGTCCCTGTTCGGGCGCCA--------------------	15.1	12.4	0.7	0.7	17.1	35.1	0.8	17	1.28	0.27
chr1.trna672-ProAGG	--------------------------------------------------------------------------CAAATCCCGGACGAGCCCTGTAGCTTT-----------	7.1	3.3	5.8	5.9	11.8	10.2	7.5	3.9	0.6	0.51
chr1.trna672-ProAGG	--------------------GGCTCGTTGGTCTAGGGGTATGATTCTCGCTTGGGGTGCGAGAGGTCCCGGGT---------------------------------------	233.5	180.1	188.5	240.2	46	58.9	40.9	43.1	-2.16	0
chr1.trna672-ProAGG	--------------------GGCTCGTTGGTCTAGGGGTATGATTCTCGCT-------------------------------------------------------------	193.8	190.5	195.7	179.2	118.3	155.2	126.1	124	-0.54	0.21
chr1.trna672-ProAGG	--------------------------------------------------TTGGGGTGCGAGAGGTCCCGGGTT--------------------------------------	130.3	91.7	95.3	92.2	103.8	122.4	71.8	80.9	-0.11	0.77
chr1.trna672-ProAGG	--------------------------------------------------TTGGGGTGCGAGAGGTCCCGGGT---------------------------------------	119.9	106.6	94.6	106.4	77.6	82.7	78.5	60	-0.52	0.29
chr1.trna672-ProAGG	--------------------GGCTCGTTGGTCTAGGGGTATGATTCTCGCTT------------------------------------------------------------	70.7	41	20.2	40.9	22.3	18.1	13.4	18.3	-1.26	0.03
chr1.trna672-ProAGG	---------------------------TGGTCTAGGGGTATGATTCTCGCT-------------------------------------------------------------	65.9	43.6	45.5	44.6	25	15.9	24.2	13.1	-1.35	0.03
chr1.trna672-ProAGG	--------------------GGCTCGTTGGTCTAGGGGTATGATTCTCGCTTGGGTTGCGAGAGGTCCCGGGT---------------------------------------	56.4	44.9	59.9	64	6.6	12.5	10	9.1	-2.56	0
chr1.trna672-ProAGG	--------------------GGCTCGTTGGTCTAGGGGTATGATTCTCGCTTGGGGTGCGAGAGGTCCCGGGTT--------------------------------------	42.9	34.5	33.9	43.9	11.8	11.3	8.4	13.1	-1.8	0.01
chr1.trna672-ProAGG	--------------------GGCTCGTTGGTCTAGGGGTATGATTCTCGC--------------------------------------------------------------	39.7	33.8	34.7	28.3	17.1	12.5	15.9	14.4	-1.19	0.07
chr1.trna672-ProAGG	--------------------------------------------------TTGGGTTGCGAGAGGTCCCGGGTT--------------------------------------	36.5	30.6	33.2	30.5	35.5	37.4	29.2	36.5	0.08	0.93
chr1.trna672-ProAGG	-----------------------TCGTTGGTCTAGGGGTATGATTCTCGCT-------------------------------------------------------------	35.7	21.5	31.8	29.7	27.6	29.5	20	13.1	-0.4	0.55
chr1.trna672-ProAGG	-----------------------TCTTTGGTCTAGGGGTATGATTCTCGCT-------------------------------------------------------------	34.2	13.7	19.5	11.9	18.4	24.9	24.2	18.3	0.12	0.81
chr1.trna672-ProAGG	--------------------GGCTCGTTGGTCTAGGGGTATGATTCTCGCTTG-----------------------------------------------------------	33.4	29.3	18.1	20.1	9.2	15.9	13.4	14.4	-0.93	0.2
chr1.trna672-ProAGG	------------------------TCTTGGTCTAGGGGTATGATTCTCGCT-------------------------------------------------------------	38.1	41.6	47.7	32	51.3	63.4	50.1	19.6	0.21	0.66
chr1.trna672-ProAGG	--------------------GGCTCGTTCGTCTAGGGGTATGATTCTCGCT-------------------------------------------------------------	28.6	33.8	33.9	34.2	22.3	29.5	20	24.8	-0.43	0.46
chr1.trna672-ProAGG	--------------------------------------------------TTGGGTTGCGAGAGGTCCCGGGT---------------------------------------	27	31.9	20.2	23.1	18.4	26.1	16.7	22.2	-0.29	0.63
chr1.trna672-ProAGG	--------------------GGCTCGTTGGTCTAGGGGTATGATTC------------------------------------------------------------------	23.8	20.8	7.9	11.2	6.6	20.4	10	6.5	-0.55	0.54
chr1.trna672-ProAGG	--------------------GGCTCGTTGGTCTAGGGGTATGATTCTCGCTTGGGGTGCGAGAGGTCCCGGG----------------------------------------	21.4	10.4	12.3	9.7	2.6	6.8	3.3	1.3	-1.93	0.05
chr1.trna672-ProAGG	--------------------GGCTCGTTAGTCTAGGGGTATGATTCTCGCT-------------------------------------------------------------	18.3	19.5	18.8	17.1	13.1	13.6	11.7	18.3	-0.38	0.59
chr1.trna672-ProAGG	--------------------GGCTCGTTTGTCTAGGGGTATGATTCTCGCT-------------------------------------------------------------	16.7	12.4	16.6	11.2	15.8	6.8	11.7	11.7	-0.3	0.72
chr1.trna672-ProAGG	--------------------------------------TATGATTCTCGCTTGGGGTGCGAGAGGTCCCGGGT---------------------------------------	15.9	6.5	15.2	5.9	25	15.9	20	20.9	0.91	0.23
chr1.trna672-ProAGG	-------------------------------------GTATGATTCTCGCTTGGGGTGCGAGAGGTCCCGGGT---------------------------------------	15.9	12.4	20.2	7.4	13.1	26.1	20.9	31.3	0.71	0.32
chr1.trna672-ProAGG	------------------------TCTTGGTCTAGGGGTATGATTCTCGC--------------------------------------------------------------	18.3	7.8	4.3	8.2	3.9	17	5.8	2.6	-0.39	0.75
chr1.trna672-ProAGG	--------------------GGCTCGTTCGTCTAGGGGTATGATTCTCGCTT------------------------------------------------------------	14.3	6.5	5.8	6.7	7.9	4.5	4.2	2.6	-0.79	0.4
chr1.trna672-ProAGG	--------------------GGCTCGTTGGTCTAGGGGTATGATTCTCGCTTGGGTTGCGAGAGGTCCCGGGTT--------------------------------------	13.5	9.1	7.2	7.4	3.9	3.4	2.5	3.9	-1.44	0.11
chr1.trna672-ProAGG	--------------------GGCTCGTTTGTCTAGGGGTATGATTCTCGCTTGGGGTGCGAGAGGTCCCGGGT---------------------------------------	13.5	9.8	16.6	14.9	2.6	3.4	2.5	2.6	-2.3	0.02
chr1.trna672-ProAGG	-----------------------TCGTTCGTCTAGGGGTATGATTCTCGCT-------------------------------------------------------------	10.3	6.5	3.6	5.2	5.3	6.8	3.3	5.2	-0.31	0.73
chr1.trna672-ProAGG	--------------------GGCTCGTTCGTCTAGGGGTATGATTCTCGCTTGGGGTGCGAGAGGTCCCGGGT---------------------------------------	10.3	6.5	7.2	7.4	5.3	4.5	7.5	6.5	-0.4	0.73
chr1.trna672-ProAGG	--------------------------TTGGTCTAGGGGTATGATTCTCGCT-------------------------------------------------------------	9.5	7.2	7.2	8.9	14.5	12.5	5.8	6.5	0.26	0.85
chr1.trna672-ProAGG	--------------------------------------------------TTGGGGTGCGAGAGGTCCCGGG----------------------------------------	7.9	7.2	6.5	3	2.6	5.7	3.3	7.8	-0.34	0.7
chr1.trna672-ProAGG	--------------------GGCTCGTTGGTCTAGGGGTATGATTCTCGCTTGGGATGCGAGAGGTCCCGGGT---------------------------------------	7.9	7.2	7.2	8.9	5.3	1.1	2.5	2.6	-1.44	0.1
chr1.trna672-ProAGG	---------------------------------------------------TGGGGTGCGAGAGGTCCCGGGT---------------------------------------	7.1	7.8	5.8	6.7	13.1	5.7	4.2	3.9	-0.03	0.94
chr1.trna672-ProAGG	--------------------GGCTCGTTGGTCTAGGGGTATGATTCTCGCTTGGGCTGCGAGAGGTCCCGGGT---------------------------------------	7.1	4.6	8.7	8.2	6.6	3.4	0.8	2.6	-1.09	0.17
chr1.trna672-ProAGG	--------------------------------------------------TTGGGGTGCGAGAGGTCCCGGGTTT-------------------------------------	6.4	8.5	8.7	9.7	11.8	9.1	12.5	7.8	0.32	0.72
chr1.trna672-ProAGG	---------------------------TGGTCTCGGGGTATGATTCTCGCT-------------------------------------------------------------	6.4	2	4.3	5.2	1.3	2.3	1.7	1.3	-1.44	0.06
chr1.trna672-ProAGG	-----------------------TCTTTTGTCTAGGGGTATGATTCTCGCT-------------------------------------------------------------	6.4	5.9	7.9	4.5	3.9	7.9	4.2	2.6	-0.4	0.7
chr1.trna672-ProAGG	-----------------------TCTTTGGTCTAGGGGTATGATTCTCGC--------------------------------------------------------------	6.4	3.9	6.5	5.2	5.3	9.1	2.5	5.2	0.01	1
chr1.trna672-ProAGG	-----------------------TCGTTGGTCTAGGGGTATGATTCTCGC--------------------------------------------------------------	6.4	5.9	8.7	7.4	6.6	2.3	10	7.8	-0.08	1
chr1.trna672-ProAGG	--------------------GGCTCGTTTGTCTAGGGGTATGATTCTCGCTT------------------------------------------------------------	6.4	7.2	4.3	4.5	2.6	1.1	4.2	2.6	-1.08	0.22
chr1.trna672-ProAGG	--------------------------------------------------TTGGGCTGCGAGAGGTCCCGGGT---------------------------------------	5.6	3.9	4.3	5.2	5.3	2.3	3.3	1.3	-0.64	0.46
chr1.trna672-ProAGG	---------------------------TGGTCTAGGGGTATGATTCTCGC--------------------------------------------------------------	5.6	8.5	2.2	3	5.3	4.5	1.7	2.6	-0.44	0.53
chr1.trna672-ProAGG	-------------------------------------GTATGATTCTCGCTTGGGTTGCGAGAGGTCCCGGGT---------------------------------------	5.6	4.6	5.1	3.7	9.2	7.9	6.7	5.2	0.62	0.5
chr1.trna672-ProAGG	--------------------GGCTCGTTGGTCTAGGGGTATGATTCTC----------------------------------------------------------------	5.6	5.2	5.8	4.5	2.6	6.8	5.8	6.5	0.05	0.98
chr1.trna672-ProAGG	--------------------GGCTCGTTCGTCTAGGGGTATGATTCTCGCTTG-----------------------------------------------------------	5.6	7.8	7.2	6.7	3.9	5.7	1.7	2.6	-0.97	0.24
chr1.trna672-ProAGG	--------------------------------------------------TTGGGCTGCGAGAGGTCCCGGGTT--------------------------------------	4.8	4.6	5.1	4.5	5.3	2.3	1.7	1.3	-0.84	0.25
chr1.trna672-ProAGG	------------------------------TCTAGGGGTATGATTCTCGCT-------------------------------------------------------------	4.8	5.2	8.7	4.5	1.3	5.7	5	2.6	-0.66	0.53
chr1.trna672-ProAGG	----------------------------------------TGATTCTCGCTTGGGGTGCGAGAGGTCCCGGGT---------------------------------------	4	5.9	4.3	3.7	9.2	4.5	5	5.2	0.42	0.71
chr1.trna672-ProAGG	------------------------------------GGTATGATTCTCGCTTGGGGTGCGAGAGGTCCCGGGT---------------------------------------	4	3.9	6.5	4.5	6.6	4.5	4.2	10.4	0.45	0.71
chr1.trna672-ProAGG	------------------------GCTTGGTCTAGGGGTATGATTCTCGCT-------------------------------------------------------------	4	3.9	5.8	4.5	2.6	4.5	0.8	3.9	-0.6	0.39
chr1.trna672-ProAGG	--------------------------------------------------TTGGGATGCGAGAGGTCCCGGGTT--------------------------------------	3.2	4.6	6.5	5.2	1.3	4.5	1.7	2.6	-0.94	0.22
chr1.trna672-ProAGG	--------------------------------------------------TTGGGATGCGAGAGGTCCCGGGT---------------------------------------	3.2	3.3	6.5	5.9	7.9	2.3	3.3	2.6	-0.23	0.79
chr1.trna672-ProAGG	--------------------------------------TATGATTCTCGCTTGGGTTGCGAGAGGTCCCGGGT---------------------------------------	2.4	2.6	8.7	2.2	13.1	14.7	4.2	9.1	1.37	0.17
chr1.trna672-ProAGG	------------------------------------------------------------------CCCGGGTTCATATCCCGGACGAGCCCCCA-----------------	34.2	55.3	10.8	32	1.3	17	0.8	37.9	-1.21	0.09
chr1.trna672-ProAGG	-------------------------------------------------------------------CCGGGTTCAGATCCCGGACGAGCCCCCA-----------------	23	28	20.9	0.7	19.7	48.7	47.6	1.3	0.69	0.32
chr1.trna672-ProAGG	------------------------------------------------------------------CCCGGGTTCAGATCCCGGACGAGCCCCCA-----------------	23	82.6	20.9	11.2	1.3	1.1	12.5	1.3	-3.08	0.05
chr1.trna672-ProAGG	-------------------------------------------------------------------CCGGGTTCATATCCCGGACGAGCCCCCA-----------------	11.9	9.8	0.7	0.7	1.3	17	12.5	1.3	0.47	0.58
chr1.trna1022-ProCGG	--------------------GGCTCGTTGGTCTAGGGGTATGATTCTCGCTTGGGGTGCGAGAGGTCCCGGGT---------------------------------------	230.3	177.5	185.6	237.2	44.7	57.8	40.1	41.8	-2.17	0
chr1.trna1022-ProCGG	--------------------GGCTCGTTGGTCTAGGGGTATGATTCTCGCT-------------------------------------------------------------	191.4	187.9	192.8	177	117	152.9	124.4	122.7	-0.53	0.21
chr1.trna1022-ProCGG	--------------------------------------------------TTGGGGTGCGAGAGGTCCCGGGTT--------------------------------------	128.7	90.4	93.9	91.5	102.5	121.2	71	79.6	-0.11	0.77
chr1.trna1022-ProCGG	--------------------------------------------------TTGGGGTGCGAGAGGTCCCGGGT---------------------------------------	118.3	105.3	93.2	104.9	76.2	81.6	77.7	58.7	-0.52	0.29
chr1.trna1022-ProCGG	--------------------------------------TATGATTCTCGCTTCGGGTGCGAGAGGTCCCGGGT---------------------------------------	82.6	52	72.9	58.8	130.1	95.2	92.7	129.2	0.75	0.12
chr1.trna1022-ProCGG	--------------------GGCTCGTTGGTCTAGGGGTATGATTCTCGCTT------------------------------------------------------------	69.9	40.3	19.5	40.2	21	17	12.5	17	-1.33	0.03
chr1.trna1022-ProCGG	---------------------------TGGTCTAGGGGTATGATTCTCGCT-------------------------------------------------------------	65.1	42.9	44.8	43.9	23.7	14.7	23.4	11.7	-1.42	0.02
chr1.trna1022-ProCGG	--------------------GGCTCGTTGGTCTAGGGGTATGATTCTCGCTTGGGTTGCGAGAGGTCCCGGGT---------------------------------------	55.6	44.2	59.2	63.2	5.3	11.3	9.2	7.8	-2.73	0
chr1.trna1022-ProCGG	--------------------GGCTCGTTGGTCTAGGGGTATGATTCTCGCTTCGGGTGCGAGAGGTCCCGGGT---------------------------------------	53.2	56.6	39	61.7	6.6	11.3	13.4	15.7	-2.17	0
chr1.trna1022-ProCGG	---------------------------------------------------TCGGGTGCGAGAGGTCCCGGGT---------------------------------------	49.2	31.9	44.1	48.3	27.6	40.8	23.4	6.5	-0.82	0.18
chr1.trna1022-ProCGG	--------------------GGCTCGTTGGTCTAGGGGTATGATTCTCGCTTGGGGTGCGAGAGGTCCCGGGTT--------------------------------------	42.1	33.8	33.2	43.1	10.5	10.2	7.5	11.7	-1.93	0
chr1.trna1022-ProCGG	--------------------GGCTCGTTGGTCTAGGGGTATGATTCTCGC--------------------------------------------------------------	38.9	33.2	33.9	27.5	15.8	11.3	15	13.1	-1.27	0.06
chr1.trna1022-ProCGG	--------------------------------------------------TTGGGTTGCGAGAGGTCCCGGGTT--------------------------------------	35.7	29.9	32.5	29.7	34.2	36.3	28.4	35.2	0.07	0.95
chr1.trna1022-ProCGG	-----------------------TCGTTGGTCTAGGGGTATGATTCTCGCT-------------------------------------------------------------	34.9	20.8	31.1	29	26.3	28.3	19.2	11.7	-0.44	0.51
chr1.trna1022-ProCGG	-----------------------TCTTTGGTCTAGGGGTATGATTCTCGCT-------------------------------------------------------------	33.4	13	18.8	11.2	17.1	23.8	23.4	17	0.09	0.83
chr1.trna1022-ProCGG	--------------------GGCTCGTTGGTCTAGGGGTATGATTCTCGCTTG-----------------------------------------------------------	32.6	28.6	17.3	19.3	7.9	14.7	12.5	13.1	-1.02	0.17
chr1.trna1022-ProCGG	------------------------TCTTGGTCTAGGGGTATGATTCTCGCT-------------------------------------------------------------	37.3	41	47.7	31.2	50	62.3	49.3	19.6	0.2	0.67
chr1.trna1022-ProCGG	---------------------------------------------------TCGGGTGCGAGAGGTCCCGGGTT--------------------------------------	28.6	22.8	23.1	22.3	22.3	24.9	18.4	13.1	-0.3	0.68
chr1.trna1022-ProCGG	--------------------GGCTCGTTCGTCTAGGGGTATGATTCTCGCT-------------------------------------------------------------	27.8	33.2	33.2	33.5	21	28.3	19.2	23.5	-0.47	0.43
chr1.trna1022-ProCGG	--------------------------------------------------TTGGGTTGCGAGAGGTCCCGGGT---------------------------------------	26.2	31.2	19.5	22.3	17.1	24.9	15.9	20.9	-0.33	0.6
chr1.trna1022-ProCGG	--------------------GGCTCGTTGGTCTAGGGGTATGATTC------------------------------------------------------------------	23.8	20.8	7.9	11.2	6.6	19.3	10	6.5	-0.59	0.51
chr1.trna1022-ProCGG	--------------------GGCTCGTTGGTCTAGGGGTATGATTCTCGCTTGGGGTGCGAGAGGTCCCGGG----------------------------------------	20.6	9.8	11.6	8.9	1.3	5.7	2.5	1.3	-2.24	0.03
chr1.trna1022-ProCGG	-------------------------------------GTATGATTCTCGCTTCGGGTGCGAGAGGTCCCGGGT---------------------------------------	19.1	15	23.1	19.3	21	19.3	16.7	31.3	0.21	0.83
chr1.trna1022-ProCGG	--------------------GGCTCGTTAGTCTAGGGGTATGATTCTCGCT-------------------------------------------------------------	17.5	18.9	18.1	16.4	11.8	12.5	10.9	17	-0.44	0.55
chr1.trna1022-ProCGG	--------------------GGCTCGTTTGTCTAGGGGTATGATTCTCGCT-------------------------------------------------------------	15.9	11.7	15.9	10.4	14.5	5.7	10.9	10.4	-0.38	0.67
chr1.trna1022-ProCGG	--------------------------------------TATGATTCTCGCTTGGGGTGCGAGAGGTCCCGGGT---------------------------------------	15.1	5.9	14.4	5.2	23.7	14.7	19.2	19.6	0.93	0.23
chr1.trna1022-ProCGG	--------------------------------------TATGATTCTCGCTTCGGGTGCGAGAGGTCCCGGGTT--------------------------------------	15.1	2	13.7	7.4	44.7	35.1	36.7	32.6	1.97	0
chr1.trna1022-ProCGG	-------------------------------------GTATGATTCTCGCTTGGGGTGCGAGAGGTCCCGGGT---------------------------------------	15.1	11.7	19.5	6.7	11.8	24.9	20	30	0.71	0.33
chr1.trna1022-ProCGG	------------------------TCTTGGTCTAGGGGTATGATTCTCGC--------------------------------------------------------------	18.3	7.8	4.3	8.2	3.9	17	5.8	2.6	-0.39	0.75
chr1.trna1022-ProCGG	--------------------GGCTCGTTCGTCTAGGGGTATGATTCTCGCTT------------------------------------------------------------	13.5	5.9	5.1	5.9	6.6	3.4	3.3	1.3	-1.05	0.25
chr1.trna1022-ProCGG	--------------------GGCTCGTTGGTCTAGGGGTATGATTCTCGCTTGGGTTGCGAGAGGTCCCGGGTT--------------------------------------	12.7	8.5	6.5	6.7	2.6	2.3	1.7	2.6	-1.9	0.04
chr1.trna1022-ProCGG	--------------------GGCTCGTTTGTCTAGGGGTATGATTCTCGCTTGGGGTGCGAGAGGTCCCGGGT---------------------------------------	12.7	9.1	15.9	14.1	1.3	2.3	1.7	1.3	-2.98	0
chr1.trna1022-ProCGG	--------------------GGCTCGTTGGTCTAGGGGTATGATTCTCGCTTCGGTTGCGAGAGGTCCCGGGT---------------------------------------	10.3	9.8	6.5	10.4	5.3	2.3	2.5	2.6	-1.55	0.09
chr1.trna1022-ProCGG	-----------------------TCGTTCGTCTAGGGGTATGATTCTCGCT-------------------------------------------------------------	9.5	5.9	2.9	4.5	3.9	5.7	2.5	3.9	-0.5	0.56
chr1.trna1022-ProCGG	--------------------GGCTCGTTGGTCTAGGGGTATGATTCTCGCTTCGGGTGCGAGAGGTCCCGGGTT--------------------------------------	9.5	5.9	7.9	8.9	2.6	1.1	2.5	1.3	-2.09	0.02
chr1.trna1022-ProCGG	--------------------GGCTCGTTCGTCTAGGGGTATGATTCTCGCTTGGGGTGCGAGAGGTCCCGGGT---------------------------------------	9.5	5.9	6.5	6.7	3.9	3.4	6.7	5.2	-0.57	0.61
chr1.trna1022-ProCGG	--------------------------TTGGTCTAGGGGTATGATTCTCGCT-------------------------------------------------------------	8.7	6.5	6.5	8.2	13.1	11.3	5	5.2	0.21	0.9
chr1.trna1022-ProCGG	--------------------------------------------------TTGGGGTGCGAGAGGTCCCGGG----------------------------------------	7.1	6.5	5.8	2.2	1.3	4.5	2.5	6.5	-0.54	0.51
chr1.trna1022-ProCGG	--------------------GGCTCGTTGGTCTAGGGGTATGATTCTCGCTTGGGATGCGAGAGGTCCCGGGT---------------------------------------	7.1	6.5	6.5	8.2	3.9	1.1	1.7	1.3	-1.81	0.03
chr1.trna1022-ProCGG	---------------------------------------------------TGGGGTGCGAGAGGTCCCGGGT---------------------------------------	6.4	7.2	5.1	5.9	11.8	4.5	3.3	2.6	-0.14	0.84
chr1.trna1022-ProCGG	--------------------GGCTCGTTGGTCTAGGGGTATGATTCTCGCTTGGGCTGCGAGAGGTCCCGGGT---------------------------------------	6.4	3.9	7.9	7.4	5.3	2.3	0.8	1.3	-1.41	0.08
chr1.trna1022-ProCGG	--------------------------------------------------TTGGGGTGCGAGAGGTCCCGGGTTT-------------------------------------	5.6	7.8	7.9	8.9	10.5	7.9	11.7	6.5	0.28	0.75
chr1.trna1022-ProCGG	-----------------------TCTTTTGTCTAGGGGTATGATTCTCGCT-------------------------------------------------------------	5.6	5.2	7.2	3.7	2.6	6.8	3.3	1.3	-0.62	0.51
chr1.trna1022-ProCGG	-----------------------TCTTTGGTCTAGGGGTATGATTCTCGC--------------------------------------------------------------	5.6	3.3	5.8	4.5	3.9	7.9	1.7	3.9	-0.13	0.89
chr1.trna1022-ProCGG	-----------------------TCGTTGGTCTAGGGGTATGATTCTCGC--------------------------------------------------------------	5.6	5.2	7.9	6.7	5.3	1.1	9.2	6.5	-0.2	0.95
chr1.trna1022-ProCGG	--------------------GGCTCGTTTGTCTAGGGGTATGATTCTCGCTT------------------------------------------------------------	5.6	6.5	3.6	3.7	1.3	1.1	3.3	1.3	-1.45	0.07
chr1.trna1022-ProCGG	--------------------GGCTCGTTTGTCTAGGGGTATGATTCTCGCTTCGGGTGCGAGAGGTCCCGGGT---------------------------------------	4.8	5.2	1.4	5.9	1.3	1.1	0.8	1.3	-1.92	0.01
chr1.trna1022-ProCGG	--------------------GGCTCGTTGGTCTAGGGGTATGATTCTC----------------------------------------------------------------	5.6	5.2	5.8	4.5	2.6	6.8	5.8	6.5	0.05	0.98
chr1.trna1022-ProCGG	--------------------GGCTCGTTCGTCTAGGGGTATGATTCTCGCTTG-----------------------------------------------------------	4.8	7.2	6.5	5.9	2.6	4.5	0.8	1.3	-1.39	0.08
chr1.trna1022-ProCGG	------------------------------TCTAGGGGTATGATTCTCGCT-------------------------------------------------------------	4	4.6	7.9	3.7	1.3	4.5	4.2	1.3	-0.83	0.38
chr1.trna1022-ProCGG	--------------------------------------TATGATTCTCGCTTCGGTTGCGAGAGGTCCCGGGT---------------------------------------	3.2	7.2	12.3	3.7	7.9	10.2	11.7	7.8	0.51	0.56
chr1.trna1022-ProCGG	------------------------------------GGTATGATTCTCGCTTCGGGTGCGAGAGGTCCCGGGT---------------------------------------	2.4	5.9	6.5	2.2	2.6	1.1	3.3	1.3	-1.01	0.18
chr1.trna1022-ProCGG	--------------------------------------TATGATTCTCGCTTGGGTTGCGAGAGGTCCCGGGT---------------------------------------	1.6	2	7.9	1.5	11.8	13.6	3.3	7.8	1.5	0.13
chr1.trna1022-ProCGG	-------------------------------------GTATGATTCTCGCTTCGGGTGCGAGAGGTCCCGGGTT--------------------------------------	0.8	1.3	7.9	3	10.5	7.9	4.2	5.2	1.1	0.24
chr1.trna1022-ProCGG	---------------------------------------------------------------CCCGGGTTCATATCCCGGACGAGCCCCCA--------------------	34.2	55.3	10.8	32	1.3	17	0.8	37.9	-1.21	0.09
chr1.trna1022-ProCGG	----------------------------------------------------------------CCGGGTTCAGATCCCGGACGAGCCCCCA--------------------	23	28	20.9	0.7	19.7	48.7	47.6	1.3	0.69	0.32
chr1.trna1022-ProCGG	---------------------------------------------------------------CCCGGGTTCAGATCCCGGACGAGCCCCCA--------------------	23	82.6	20.9	11.2	1.3	1.1	12.5	1.3	-3.08	0.05
chr1.trna1022-ProCGG	----------------------------------------------------------------CCGGGTTCATATCCCGGACGAGCCCCCA--------------------	11.9	9.8	0.7	0.7	1.3	17	12.5	1.3	0.47	0.58
chr1.trna1006-AsnGTT	------------------------------------------CTTTCGGCTGTTAACCGAAAGGTTGGTGGTTCGGGCCCACCCAGGGACGCCA--------------------	372.5	369.3	293.2	469.3	226.1	225.5	324	342	-0.43	0.3
chr1.trna1006-AsnGTT	------------------------------------------CTTTCGGCTGTTAACCGAAAGGTTGGTGGTTCGTGCCCACCCAGGGACGCCA--------------------	372.5	451.2	371.2	335.4	190.6	256	466.8	318.5	-0.31	0.56
chr1.trna1006-AsnGTT	----------------------------------------CGCTTTCGGCTGTTAACCGAAAGGTTGGTGGTTCGTGCCCACCCAGGGACGCCA--------------------	200.9	234.7	163.2	214.9	119.6	113.3	188.7	236.3	-0.31	0.47
chr1.trna1006-AsnGTT	----------------------------------------CGCTTTCGGCTGTTAACCGAAAGGTTGGTGGTTCGGGCCCACCCAGGGACGCCA--------------------	122.3	123.5	85.2	148	36.8	72.5	173.7	142.3	-0.17	0.9
chr1.trna1006-AsnGTT	-----------------------------------------GCTTTCGGCTGTTAACCGAAAGGTTGGTGGTTCGGGCCCACCCAGGGACGCCA--------------------	79.4	100.1	72.2	74.4	84.1	62.3	83.5	154	0.24	0.7
chr1.trna1006-AsnGTT	-------------------------------------------TTTCGGCTGTTAACCGAAAGGTTGGTGGTTCGGGCCCACCCAGGGACGCCA--------------------	72.3	123.5	59.2	67.7	84.1	31.7	38.4	48.3	-0.67	0.13
chr1.trna1006-AsnGTT	-----------------------------------------GCTTTCGGCTGTTAACCGAAAGGTTGGTGGTTCGTGCCCACCCAGGGACGCCA--------------------	58	82.6	104.7	67.7	36.8	52.1	68.5	107	-0.24	0.6
chr1.trna1006-AsnGTT	--------------------------------------------------------ACGAAAGGTTGGTGGTTCGGGCCCACCCAGGGACGCCA--------------------	58	47.5	33.2	40.9	13.1	41.9	15.9	13.1	-1.1	0.07
chr1.trna1006-AsnGTT	------------------------------------------CATTCGGCTGTTAACCGAAAGGTTGGTGGTTCGTGCCCACCCAGGGACGCCA--------------------	43.7	29.9	26.7	14.1	1.3	1.1	30.9	24.8	-0.98	0.26
chr1.trna1006-AsnGTT	--------------------------------------AGCGCTTTCGGCTGTTAACCGAAAGGTTGGTGGTTCGTGCCCACCCAGGGACGCCA--------------------	43.7	12.4	7.2	40.9	25	52.1	45.9	13.1	0.39	0.43
chr1.trna1006-AsnGTT	-------------------------------------------TTTCGGCTGTTAACCGAAAGGTTGGTGGTTCGTGCCCACCCAGGGACGCCA--------------------	36.5	53.3	13.7	67.7	25	21.5	45.9	48.3	-0.28	0.67
chr1.trna1006-AsnGTT	---------------------------------------GCGCTTTCGGCTGTTAACCGAAAGGTTGGTGGTTCGTGCCCACCCAGGGACGCCA--------------------	36.5	0.7	0.7	7.4	1.3	11.3	0.8	24.8	-0.24	0.85
chr1.trna1006-AsnGTT	-------------------------------------------CTTCGGCTGTTAACCGAAAGGTTGGTGGTTCGTGCCCACCCAGGGACGCCA--------------------	29.4	47.5	91.7	20.8	36.8	11.3	30.9	13.1	-1.04	0.18
chr1.trna1006-AsnGTT	------------------------------------------CATTCGGCTGTTAACCGAAAGGTTGGTGGTTCGGGCCCACCCAGGGACGCCA--------------------	29.4	12.4	7.2	20.8	13.1	11.3	15.9	13.1	-0.39	0.69
chr1.trna1006-AsnGTT	-------------------------------------------------------ACCGAACGGTTGGTGGTTCGGGCCCACCCAGGGACGCCA--------------------	29.4	6.5	0.7	0.7	1.3	41.9	15.9	1.3	0.69	0.58
chr1.trna1006-AsnGTT	--------------------------------------------------------ACGAAAGGTTGGTGGTTCGTGCCCACCCAGGGACGCCA--------------------	29.4	35.8	72.2	54.3	13.1	62.3	45.9	13.1	-0.51	0.5
chr1.trna1006-AsnGTT	-----------------------------------------------------TAACCGCAAGGTTGGTGGTTCGTGCCCACCCAGGGACGCCA--------------------	22.2	41.6	7.2	0.7	1.3	31.7	0.8	1.3	-1.03	0.45
chr1.trna1006-AsnGTT	--------------------------------------AGCGCTTTCGGCTGTTAACCGAAAGGTTGGTGGTTCGGGCCCACCCAGGGACGCCA--------------------	22.2	6.5	33.2	0.7	13.1	31.7	23.4	48.3	0.89	0.22
chr1.trna1006-AsnGTT	---------------------------------------------------------TGAAAGGTTGGTGGTTCGGGCCCACCCAGGGACGCCA--------------------	15.1	6.5	0.7	0.7	13.1	1.1	8.4	1.3	0.05	0.95
chr1.trna1006-AsnGTT	--------------------------------------------------------GCGAAAGGTTGGTGGTTCGGGCCCACCCAGGGACGCCA--------------------	15.1	0.7	13.7	7.4	13.1	1.1	0.8	1.3	-1.17	0.24
chr1.trna1006-AsnGTT	------------------------------------------CTTTCGGCTGTTAACCGAAAGGTTGGTGGTTCGCGCCCACCCAGGGACGCCA--------------------	15.1	12.4	0.7	0.7	1.3	21.5	8.4	24.8	0.95	0.37
chr1.trna1006-AsnGTT	-------------------------------------------CTTCGGCTGTTAACCGAAAGGTTGGTGGTTCGGGCCCACCCAGGGACGCCA--------------------	15.1	53.3	26.7	40.9	1.3	1.1	30.9	48.3	-0.74	0.39
chr1.trna1006-AsnGTT	----------------------------------------CGCTTTCGGCTGTTAACCGAAAGGTTGGTGGTTCGCGCCCACCCAGGGACGCCA--------------------	15.1	0.7	0.7	14.1	25	11.3	0.8	1.3	0.33	0.89
chr1.trna1006-AsnGTT	----------------------------------------CGCATTCGGCTGTTAACCGAAAGGTTGGTGGTTCGTGCCCACCCAGGGACGCCA--------------------	15.1	12.4	7.2	14.1	1.3	11.3	8.4	13.1	-0.52	0.6
chr1.trna1006-AsnGTT	---------------------------------------------------------CAAAAGGTTGGTGGTTCGTGCCCACCCAGGGACGCCA--------------------	16.7	13.7	7.9	8.2	1.3	1.1	0.8	1.3	-3.34	0
chr1.trna1006-AsnGTT	-----------------------------------------------------TAACCGCAAGGTTGGTGGTTCGGGCCCACCCAGGGACGCCA--------------------	7.9	18.2	0.7	7.4	36.8	1.1	8.4	1.3	0.47	0.84
chr1.trna1006-AsnGTT	---------------------------------------------------------NGAAAGGTTGGTGGTTCGGGCCCACCCAGGGACGCCA--------------------	7.9	6.5	0.7	0.7	13.1	1.1	0.8	24.8	1.33	0.46
chr1.trna1006-AsnGTT	-----------------GTCTCTGTGGCGCAATCGGTTAGCGCTTTCGGCTGTTAACCGAAAGGTTGGTGGTTCGTGCCCACCCAGGGACGCCA--------------------	7.9	6.5	0.7	7.4	1.3	21.5	0.8	1.3	0.14	0.96
chr1.trna1006-AsnGTT	---------------------------------------------------------CGAAAGGTTGGTGGTTCGTGCCNACCCAGGGACGCCA--------------------	7.9	6.5	7.2	7.4	1.3	11.3	0.8	13.1	-0.13	0.81
chr1.trna1006-AsnGTT	---------------------------------------------------------CGAAAGGTTGGTGGGTCGTGCCCACCCAGGGACGCCA--------------------	7.9	6.5	7.2	20.8	1.3	21.5	8.4	1.3	-0.39	0.8
chr1.trna1006-AsnGTT	---------------------------------------------------------CGAAAGGTTGATGGTTCGTGCCCACCCAGGGACGCCA--------------------	7.9	0.7	7.2	7.4	1.3	1.1	8.4	1.3	-0.94	0.52
chr1.trna1006-AsnGTT	---------------------------------------------------------CGAAAGCTTGGTGGTTCGTGCCCACCCAGGGACGCCA--------------------	7.9	0.7	7.2	7.4	1.3	1.1	8.4	1.3	-0.94	0.52
chr1.trna1006-AsnGTT	------------------------------------------CCTTCGGCTGTTAACCGAAAGGTTGGTGGTTCGTGCCCACCCAGGGACGCCA--------------------	7.9	6.5	7.2	7.4	25	1.1	0.8	1.3	-0.04	0.86
chr1.trna1006-AsnGTT	------------------------------------------CCTTCGGCTGTTAACCGAAAGGTTGGTGGTTCGGGCCCACCCAGGGACGCCA--------------------	7.9	6.5	20.2	0.7	1.3	11.3	0.8	1.3	-1.26	0.31
chr1.trna1006-AsnGTT	-------------------------------------------ATTCGGCTGTTAACCGAAAGGTTGGTGGTTCGTGCCCACCCAGGGACGCCA--------------------	7.9	24.1	0.7	7.4	1.3	11.3	8.4	1.3	-0.85	0.53
chr1.trna1006-AsnGTT	-------------------------------------------------------ACCGAACGGTTGGTGGTTCGTGCCCACCCAGGGACGCCA--------------------	7.9	12.4	7.2	7.4	13.1	1.1	15.9	13.1	0.31	0.73
chr1.trna1006-AsnGTT	-------------------------------------------------------ACCGAAAGTTTGGTGGTTCGTGCCCACCCAGGGACGCCA--------------------	7.9	6.5	0.7	7.4	1.3	1.1	0.8	13.1	-0.47	0.6
chr1.trna1006-AsnGTT	---------------------------------------------------------CGAAAGGTTGGTGGTTCGTGCCCACCCATGGACGCCA--------------------	0.8	18.2	7.2	0.7	25	11.3	8.4	1.3	0.77	0.59
chr1.trna1006-AsnGTT	-------------------------------------------TTTCGGCTGTTAACCGAAAGGTTGGTGGTTCGCGCCCACCCAGGGACGCCA--------------------	0.8	6.5	0.7	0.7	1.3	11.3	8.4	13.1	1.96	0.04
chr1.trna1006-AsnGTT	------------------------------------TTAGCGCTTTCGGCTGTTAACCGAAAGGTTGGTGGTTCGGGCCCACCCAGGGACGCCA--------------------	0.8	6.5	0.7	7.4	13.1	1.1	15.9	1.3	1.03	0.33
chr1.trna1006-AsnGTT	------------------------------------------GCTTCGGCTGTTAACCGAAAGGTTGGTGGTTCGAGCCCACCCAGGGACGCCA--------------------	0.8	6.5	20.2	0.7	1.3	1.1	8.4	13.1	-0.24	0.89
chr1.trna1006-AsnGTT	---------------------------------------GCGCTTTCGGCTGTTAACCGAAAGGTTGGTGGTTCGGGCCCACCCAGGGACGCCA--------------------	0.8	6.5	7.2	7.4	1.3	11.3	0.8	1.3	-0.57	0.58
chr1.trna1006-AsnGTT	--------------------------------------------------------CCGAAAGGTTGGTGGGTCGGGCCCACCCAGGGACGCCA--------------------	0.8	6.5	0.7	7.4	1.3	11.3	15.9	13.1	1.43	0.1
chr1.trna1006-AsnGTT	-------------------------------------------ATTCGGCTGTTAACCGAAAGGTTGGTGGTTCGGGCCCACCCAGGGACGCCA--------------------	0.8	6.5	7.2	7.4	13.1	1.1	0.8	1.3	-0.42	0.6
chr1.trna1006-AsnGTT	---------------------------------------------------------CGAAAGGTTGGTGGGTCGGGCCCACCCAGGGACGCCA--------------------	0.8	0.7	7.2	14.1	1.3	11.3	0.8	24.8	0.75	0.68
chr1.trna1005-AspGTC	-------------------------------------------------------CACGCGGGAGACCGGGGTTCGATTCCCCGACGGGGAGCCA-----------------	2206.4	1585	1619.8	1276.2	2027	2826.7	1906.6	1747.8	0.35	0.37
chr1.trna1005-AspGTC	----------------------------------------------------------GCGGGAGACCGGGGTTCGATTCCCCGACGGGGAGCCA-----------------	228.7	226.9	242.6	229.8	172.2	192.6	157.8	191.9	-0.38	0.33
chr1.trna1005-AspGTC	-----------------------------------------------------------CGGGAGACCGGGGTTCGATTCCCCGACGGGGAGCCA-----------------	177.9	172.9	130.7	144.3	130.1	138.2	132.8	165.8	-0.14	0.72
chr1.trna1005-AspGTC	-----------------------------------------------------------CGGGAGACCGGGGTTCGATTCCCCGACGGGGA---------------------	157.3	116.4	148	100.4	123.6	131.4	139.5	133.1	0.02	0.94
chr1.trna1005-AspGTC	----------------------------------------------CCCGCCTGTCACGCGGGAGACCGGGGTTCGATTCCCCGACGGGGAGCCA-----------------	148.5	99.5	110.5	81.1	99.9	92.9	55.1	83.5	-0.41	0.32
chr1.trna1005-AspGTC	-----------------------------------------------------------CGGGAGACCGGGGTTCGATTCCCCGACGGGGAG--------------------	108.8	70.2	109	83.3	113	134.8	124.4	103.1	0.36	0.39
chr1.trna1005-AspGTC	--------------------TCCTCGTTAGTATAGTGGTGAGTATCCCCGCCTGTCACGCGGGAGACCGGGGTTCGATTCCCCGACGGGGAGCCA-----------------	89	40.3	85.2	54.3	34.2	45.3	24.2	45.7	-0.85	0.09
chr1.trna1005-AspGTC	------------------------------------------------CGCCTGTCACGCGGGAGACCGGGGTTCGATTCCCCGACGGGGAGCCA-----------------	61.2	29.9	23.8	28.3	34.2	31.7	21.7	24.8	-0.35	0.55
chr1.trna1005-AspGTC	---------------------------------------------------------CGCGGGAGACCGGGGTTCGATTCCCCGACGGGGAGCCA-----------------	59.6	41.6	43.3	40.9	31.5	39.7	30.1	40.5	-0.39	0.48
chr1.trna1005-AspGTC	--------------------------------------------------------ACGCGGGAGACCGGGGTTCGATTCCCCGACGGGGAGCCA-----------------	50.8	42.3	32.5	29.7	34.2	55.5	35.9	41.8	0.11	0.86
chr1.trna1005-AspGTC	------------------------------------------------------------GGGAGACCGGGGTTCGATTCCCCGACGGGGAGCCA-----------------	45.3	20.8	20.9	11.2	9.2	24.9	20.9	17	-0.45	0.59
chr1.trna1005-AspGTC	------------------------------------------------------------GGGAGACCGGGGTTCGATTCCCCGACGGGGA---------------------	40.5	28	46.2	26	31.5	19.3	33.4	18.3	-0.46	0.51
chr1.trna1005-AspGTC	---------------------CCTCGTTAGTATAGTGGTGAGTATCCCCGCCTGTCACGCGGGAGACCGGGGTTCGATTCCCCGACGGGGAGCCA-----------------	34.9	24.7	33.9	26.8	17.1	29.5	10.9	15.7	-0.72	0.25
chr1.trna1005-AspGTC	-----------------------------------------------------------CGGGAGACCGGGGTTCGATTCCCCGACGGGGAGC-------------------	30.2	24.1	23.1	23.1	34.2	38.5	46.8	15.7	0.43	0.39
chr1.trna1005-AspGTC	---------------------------------------------CCCCGCCTGTCACGCGGGAGACCGGGGTTCGATTCCCCGACGGGGAGCCA-----------------	28.6	29.9	23.1	17.1	13.1	20.4	10	18.3	-0.67	0.3
chr1.trna1005-AspGTC	-----------------------TCCTTGGTATAGTGGTGAGTATCCCCGCCTGTCACGCGGGAGACCGGGGT---------------------------------------	27.8	24.1	11.6	11.2	6.6	4.5	0.8	5.2	-2.12	0.01
chr1.trna1005-AspGTC	-----------------------------------------------CCGCCTGTCACGCGGGAGACCGGGGTTCGATTCCCCGACGGGGAGCCA-----------------	27	30.6	23.8	30.5	11.8	22.7	15.9	24.8	-0.57	0.37
chr1.trna1005-AspGTC	------------------------------------------------------------GGGAGACCGGGGTTCGATTCCCCGACGGGGAG--------------------	25.4	20.2	26.7	20.1	19.7	30.6	23.4	20.9	0.03	0.95
chr1.trna1005-AspGTC	--------------------TCCTCGTTAGTATAGTGGTGAGTATCCCCGCC------------------------------------------------------------	27	22.1	28.9	20.1	13.1	34	25.9	22.2	-0.04	1
chr1.trna1005-AspGTC	--------------------------------------------------CCTGTCACGCGGGAGACCGGGGTTCGATTCCCCGACGGGGAGCCA-----------------	23.8	22.8	15.9	20.8	11.8	23.8	23.4	27.4	0.05	0.92
chr1.trna1005-AspGTC	------------------------------------------------------TCACGCGGGAGACCGGGGTTCGATTCCCCGACGGGGAGCCA-----------------	23	28.6	22.4	20.8	17.1	27.2	20.9	22.2	-0.12	0.87
chr1.trna1005-AspGTC	--------------------TCCTCGTTAGTATAGTGGTGAGTATCCCCGCCTGTCACGCGGGAGACCGGGGT---------------------------------------	21.4	16.3	20.9	15.6	2.6	6.8	1.7	3.9	-2.31	0.01
chr1.trna1005-AspGTC	-----------------------TCCTTGGTATAGTGGTGAGTATCCCCGCC------------------------------------------------------------	18.3	24.1	15.2	11.9	23.7	26.1	23.4	20.9	0.44	0.54
chr1.trna1005-AspGTC	-------------------------------------------------GCCTGTCACGCGGGAGACCGGGGTTCGATTCCCCGACGGGGAGCCA-----------------	13.5	6.5	5.1	1.5	11.8	12.5	7.5	5.2	0.48	0.61
chr1.trna1005-AspGTC	-----------------------------------------------------------CGGGAGCCCGGGGTTCGATTCCCCGACGGGGA---------------------	12.7	13.7	30.3	21.6	19.7	21.5	17.5	10.4	-0.18	0.84
chr1.trna1005-AspGTC	-----------------------------------------------------------CGGGAGCCCGGGGTTCGATTCCCCGACGGGGAG--------------------	11.1	11.1	15.9	4.5	11.8	14.7	12.5	14.4	0.33	0.72
chr1.trna1005-AspGTC	-----------------------TCCTTGGTATAGTGGTGAGTATCCCCG--------------------------------------------------------------	11.1	5.2	5.8	4.5	14.5	10.2	5	3.9	0.34	0.78
chr1.trna1005-AspGTC	---------------------------------------------------CTGTCACGCGGGAGACCGGGGTTCGATTCCCCGACGGGGAGCCA-----------------	9.5	5.9	7.9	5.2	9.2	6.8	4.2	13.1	0.22	0.93
chr1.trna1005-AspGTC	-----------------------------------------------------------CGGGAGACCGGGGTTCGTTTCCCCGACGGGGA---------------------	7.9	4.6	5.1	3.7	13.1	26.1	19.2	18.3	1.85	0.03
chr1.trna1005-AspGTC	--------------------TCCTCGTTTGTATAGTGGTGAGTATCCCCGCC------------------------------------------------------------	7.1	11.1	8.7	3.7	7.9	9.1	6.7	5.2	-0.08	0.95
chr1.trna1005-AspGTC	--------------------------------TAGTGGTGAGTATCCCCGCCTGTCACGCGGGAGACCGGGGTTCGATTCCCCGACGGGGAGCCA-----------------	6.4	18.9	9.4	5.2	6.6	6.8	5.8	3.9	-0.78	0.39
chr1.trna1005-AspGTC	-------------------------------------------------------------------------TCGATTCCCCGACGGGGAGCCA-----------------	5.6	5.2	11.6	10.4	2.6	4.5	5.8	2.6	-1.07	0.29
chr1.trna1005-AspGTC	--------------------TCCTCCTTGGTATAGTGGTGAGTATCCCCGCCTGTCACGCGGGAGACCGGGGT---------------------------------------	5.6	11.1	2.9	7.4	2.6	2.3	1.7	1.3	-1.78	0.03
chr1.trna1005-AspGTC	--------------------TCCTCCTTGGTATAGTGGTGAGTATCCCCGCC------------------------------------------------------------	5.6	8.5	8.7	7.4	5.3	6.8	7.5	7.8	-0.14	0.93
chr1.trna1005-AspGTC	-----------------------------GTATAGTGGTGAGTATCCCCGCCTGTCACGCGGGAGACCGGGGTTCGATTCCCCGACGGGGAGCCA-----------------	4.8	5.9	2.9	5.9	1.3	5.7	3.3	1.3	-0.74	0.42
chr1.trna1005-AspGTC	-----------------------------------------------------------CGGGAGACCGGGGTTCGTTTCCCCGACGGGGAG--------------------	4.8	2	0.7	1.5	3.9	10.2	7.5	3.9	1.52	0.04
chr1.trna1005-AspGTC	-----------------------TCCTTGGTATAGTGGTGAGTATCCCCGC-------------------------------------------------------------	4.8	10.4	5.8	8.9	6.6	3.4	3.3	3.9	-0.79	0.34
chr1.trna1005-AspGTC	--------------------TCCTCGTTAGTATAGTGGTGAGTATCCCCGC-------------------------------------------------------------	4	7.2	7.2	9.7	3.9	6.8	3.3	9.1	-0.27	0.73
chr1.trna1005-AspGTC	--------------------TCCTCGTTTGTATAGTGGTGAGTATCCCCGCCTGTCACGCGGGAGACCGGGGT---------------------------------------	3.2	3.9	9.4	6.7	1.3	1.1	0.8	1.3	-2.34	0
chr1.trna1005-AspGTC	--------------------------------------------------------------------GGGGTTCGATTCCCCGACGGGGAGCCA-----------------	3.2	13	3.6	9.7	1.3	1.1	0.8	6.5	-1.59	0.06
chr1.trna1005-AspGTC	------------------------------TATAGTGGTGAGTATCCCCGCCTGTCACGCGGGAGACCGGGGTTCGATTCCCCGACGGGGAGCCA-----------------	1.6	5.2	5.1	5.2	2.6	2.3	2.5	1.3	-0.97	0.19
chr1.trna1005-AspGTC	--------------------TCCTCGTTAGTATAGTGGTGAGTATCCCCG--------------------------------------------------------------	0.8	7.8	14.4	8.2	5.3	4.5	3.3	6.5	-0.67	0.42
chr1.trna1005-AspGTC	----------------------------------------------------CACGCGGGAGACCGGGGTTCGTTTCCCCGACGGGGAGCCA--------------------	4141.1	2409.4	2676.3	2398.5	9639.3	11813.3	9468	8315.9	1.75	0
chr1.trna1005-AspGTC	--------------------------------------------------------CGGGAGCCCGGGGTTCGATTCCCCGACGGGGAGCCA--------------------	403.5	161.2	188.5	126.4	257.6	236.8	185.4	306.7	0.17	0.75
chr1.trna1005-AspGTC	----------------------------------------------------CACGCGGGAGACCGGGGTTCGGTTCCCCGACGGGGAGCCA--------------------	403.5	304.9	235.4	0.7	872.8	958.5	869.4	747.9	1.87	0
chr1.trna1005-AspGTC	--------------------TCCTTGGTATAGTGGTGAGTATCCCCGCCTGTCACGCGGGAGACCGGGGTTCGATTCCCCGACGGGGAGCCA--------------------	413.8	127.4	122.8	165.1	138	207.3	98.5	323.7	-0.11	0.8
chr1.trna1005-AspGTC	-----------------TCCTCCTTGGTATAGTGGTGAGTATCCCCGCCTGTCACGCGGGAGACCGGGGTTCGATTCCCCGACGGGGAGCCA--------------------	351.8	296.5	273	213.4	240.6	310.4	315.7	289.8	0.03	0.89
chr1.trna1005-AspGTC	-----------------TCCTCTTTTGTATAGTGGTGAGTATCCCCGCCTGTCACGCGGGAGACCGGGGTTCGATTCCCCGACGGGGAGCCA--------------------	351.8	169.7	188.5	116.8	240.6	310.4	185.4	52.2	-0.07	0.96
chr1.trna1005-AspGTC	-------------------------------------------------------GCGGGAGACCGGGGTTCGTTTCCCCGACGGGGAGCCA--------------------	341.5	296.5	310.5	310.1	753.2	752.3	826	798.8	1.31	0
chr1.trna1005-AspGTC	--------------------------------------------------------CGGGAGACCGGGGTTCGTTTCCCCGACGGGGAGCCA--------------------	279.6	203.5	122.8	223.1	291.8	619.7	446	510.4	1.17	0
chr1.trna1005-AspGTC	-----------------TCCTCGTTTGTATAGTGGTGAGTATCCCCGCCTGTCACGCGGGAGACCGGGGTTCGATTCCCCGACGGGGAGCCA--------------------	207.3	135.9	104	49.1	138	148.4	109.4	103.1	0.01	1
chr1.trna1005-AspGTC	-------------------------------------------CCCGCCTGTCACGCGGGAGACCGGGGTTCGTTTCCCCGACGGGGAGCCA--------------------	186.6	68.3	122.8	116.8	377.3	428.3	315.7	204.9	1.42	0
chr1.trna1005-AspGTC	------------------------------------------------------CGCGGGAGACCGGGGTTCGTTTCCCCGACGGGGAGCCA--------------------	176.3	110.5	38.3	97.4	274.7	354.6	250.5	171	1.31	0
chr1.trna1005-AspGTC	----------------------------------------------------CACGCGGGAGACCGGGGTTCGATTCCCCTACGGGGAGCCA--------------------	176.3	135.9	47.7	58.8	172.2	192.6	109.4	86.1	0.42	0.41
chr1.trna1005-AspGTC	-----------------TCCTCGTTAGTATAGTGGTGAGTATCCCCGCCTGTCACGCGGGAGACCGGGGTTCGTTTCCCCGACGGGGAGCCA--------------------	166	85.2	150.9	49.1	138	177.9	76.8	221.9	0.45	0.44
chr1.trna1005-AspGTC	-------------------------------------------------------CCGGGAGACCGGGGTTCGATTCCCCGACGGGGAGCCA--------------------	155.7	186.6	179.1	145.8	52.6	104.2	120.3	188	-0.52	0.22
chr1.trna1005-AspGTC	-----------------------------------------------------ACGCGGGAGACCGGGGTTCGTTTCCCCGACGGGGAGCCA--------------------	155.7	59.8	75.8	29.7	274.7	339.9	196.3	188	1.64	0
chr1.trna1005-AspGTC	-------------------------------------------------------TCGGGAGACCGGGGTTCGATTCCCCGACGGGGAGCCA--------------------	124.7	26	75.8	39.4	69.7	1.1	55.1	103.1	-0.22	0.76
chr1.trna1005-AspGTC	-------------------CTCCTTGGTATAGTGGTGAGTATCCCCGCCTGTCACGCGGGAGACCGGGGTTCGATTCCCCGACGGGGAGCCA--------------------	114.4	169.7	395	126.4	120.9	266.2	55.1	18.3	-0.81	0.31
chr1.trna1005-AspGTC	---------------------------------------------CGCCTGTCACGCGGGAGACCGGGGTTCGTTTCCCCGACGGGGAGCCA--------------------	114.4	34.5	28.9	49.1	86.8	74.8	76.8	154	0.79	0.15
chr1.trna1005-AspGTC	-----------------TCCTCTTTAGTATAGTGGTGAGTATCCCCGCCTGTCACGCGGGAGACCGGGGTTCGATTCCCCGACGGGGAGCCA--------------------	104	26	57.1	39.4	69.7	60	11.7	1.3	-0.67	0.37
chr1.trna1005-AspGTC	--------------------TCCTTTGTATAGTGGTGAGTATCCCCGCCTGTCACGCGGGAGACCGGGGTTCGATTCCCCGACGGGGAGCCA--------------------	104	42.9	10.1	20.1	1.3	89.5	11.7	52.2	-0.2	0.84
chr1.trna1005-AspGTC	-----------------TCCTCGTTGGTATAGTGGTGAGTATCCCCGCCTGTCACGCGGGAGACCGGGGTTCGATTCCCCGACGGGGAGCCA--------------------	93.7	34.5	19.5	29.7	1.3	1.1	44.3	1.3	-1.89	0.2
chr1.trna1005-AspGTC	------------------CCTCGTTTGTATAGTGGTGAGTATCCCCGCCTGTCACGCGGGAGACCGGGGTTCGATTCCCCGACGGGGAGCCA--------------------	93.7	59.8	66.4	49.1	86.8	104.2	55.1	35.2	0.06	0.91
chr1.trna1005-AspGTC	------------------------------------------CCCCGCCTGTCACGCGGGAGACCGGGGTTCGTTTCCCCGACGGGGAGCCA--------------------	93.7	42.9	28.9	29.7	52.6	30.6	44.3	35.2	-0.26	0.68
chr1.trna1005-AspGTC	------------------------------------------------------CGCGGGCGACCGGGGTTCGATTCCCCGACGGGGAGCCA--------------------	83.4	76.7	75.8	116.8	69.7	74.8	55.1	1.3	-0.81	0.12
chr1.trna1005-AspGTC	-----------------------------------------------CCTGTCACGCGGGAGACCGGGGTTCGTTTCCCCGACGGGGAGCCA--------------------	83.4	68.3	94.6	39.4	103.8	60	109.4	238.9	0.84	0.2
chr1.trna1005-AspGTC	----------------------------------------------------CACGCGCGAGACCGGGGTTCGATTCCCCGACGGGGAGCCA--------------------	83.4	76.7	57.1	58.8	69.7	207.3	22.5	171	0.77	0.37
chr1.trna1005-AspGTC	------------------CCTCGTTAGTATAGTGGTGAGTATCCCCGCCTGTCACGCGGGAGACCGGGGTTCGTTTCCCCGACGGGGAGCCA--------------------	73.1	34.5	19.5	10.4	18.4	119	44.3	18.3	0.54	0.54
chr1.trna1005-AspGTC	-----------------TCCTCTTTCGTATAGTGGTGAGTATCCCCGCCTGTCACGCGGGAGACCGGGGTTCGATTCCCCGACGGGGAGCCA--------------------	62.7	26	57.1	20.1	18.4	45.3	44.3	35.2	-0.21	0.83
chr1.trna1005-AspGTC	-----------------TCCTCCTTTGTATAGTGGTGAGTATCCCCGCCTGTCACGCGGGAGACCGGGGTTCGATTCCCCGACGGGGAGCCA--------------------	62.7	34.5	28.9	49.1	52.6	30.6	44.3	35.2	-0.11	0.89
chr1.trna1005-AspGTC	-----------------TCCTCCTTCGTATAGTGGTGAGTATCCCCGCCTGTCACGCGGGAGACCGGGGTTCGATTCCCCGACGGGGAGCCA--------------------	52.4	51.4	19.5	20.1	18.4	60	33.4	18.3	-0.14	0.89
chr1.trna1005-AspGTC	----------------------------------------------------NACGCGGGAGACCGGGGTTCGATTCCCCGACGGGGAGCCA--------------------	52.4	34.5	38.3	29.7	52.6	45.3	22.5	18.3	-0.16	0.73
chr1.trna1005-AspGTC	--------------------------------------------------------CGGGAGCCCGGGGTTCGTTTCCCCGACGGGGAGCCA--------------------	52.4	26	19.5	10.4	69.7	74.8	22.5	69.2	1.12	0.06
chr1.trna1005-AspGTC	-----------------TCCTCTTTGGTATAGTGGTGAGTATCCCCGCCTGTCACGCGGGAGACCGGGGTTCGATTCCCCGACGGGGAGCCA--------------------	42.1	17.6	28.9	10.4	1.3	15.9	33.4	18.3	-0.52	0.66
chr1.trna1005-AspGTC	---------------------------------------------------------GGGAGACCGGGGTTCGTTTCCCCGACGGGGAGCCA--------------------	42.1	17.6	0.7	10.4	35.5	30.6	11.7	35.2	0.68	0.4
chr1.trna1005-AspGTC	----------------------------------------------------GACGCGGGAGACCGGGGTTCGATTCCCCGACGGGGAGCCA--------------------	42.1	0.7	19.5	0.7	18.4	1.1	11.7	1.3	-0.95	0.57
chr1.trna1005-AspGTC	--------------------------------------------------------CGGGAGACCGGGGTTCGATTCCCCGCCGGGGAGCCA--------------------	42.1	17.6	10.1	29.7	18.4	1.1	11.7	18.3	-1.01	0.15
chr1.trna1005-AspGTC	------------------CCTCGTTTGTATAGTGGTGAGTATCCCCGCCTGTCACGCGGGAGACCGGGGTTCGTTTCCCCGACGGGGAGCCA--------------------	42.1	0.7	0.7	0.7	18.4	15.9	22.5	1.3	0.39	0.67
chr1.trna1005-AspGTC	----------------------------------------------------CACGCGGGAGACCGGGGTTCGANTCCCCGACGGGGAGCCA--------------------	42.1	17.6	38.3	20.1	69.7	89.5	55.1	18.3	0.98	0.07
chr1.trna1005-AspGTC	-------------------------------------------------------ACGGGAGACCGGGGTTCGATTCCCCGACGGGGAGCCA--------------------	42.1	51.4	57.1	49.1	35.5	45.3	22.5	52.2	-0.36	0.42
chr1.trna1005-AspGTC	-----------------TCCTCGTTCGTATAGTGGTGAGTATCCCCGCCTGTCACGCGGGAGACCGGGGTTCGATTCCCCGACGGGGAGCCA--------------------	31.8	17.6	0.7	49.1	18.4	60	22.5	18.3	0.27	0.72
chr1.trna1005-AspGTC	-----------------TCCTCGTTAGTATAGTGGTGAGTATCCCCGCCTGTCACGCGGGAGACCGGGGTTCGGTTCCCCGACGGGGAGCCA--------------------	31.8	34.5	10.1	20.1	18.4	60	0.8	1.3	-0.26	0.75
chr1.trna1005-AspGTC	-----------------TCCTCGTTTGTATAGTGGTGAGTATCCCCGCCTGTCACGCGGGAGACCGGGGTTCGTTTCCCCGACGGGGAGCCA--------------------	31.8	26	10.1	29.7	18.4	1.1	0.8	18.3	-1.34	0.04
chr1.trna1005-AspGTC	-------------------------------------------------------GCGGGAGACCGGGGTTCGGTTCCCCGACGGGGAGCCA--------------------	31.8	26	10.1	10.4	35.5	1.1	66	120.1	1.51	0.16
chr1.trna1005-AspGTC	-------------------CTCCTTTGTATAGTGGTGAGTATCCCCGCCTGTCACGCGGGAGACCGGGGTTCGATTCCCCGACGGGGAGCCA--------------------	31.8	26	47.7	20.1	18.4	104.2	44.3	18.3	0.56	0.45
chr1.trna1005-AspGTC	------------------CCTCCTTGGTATAGTGGTGAGTATCCCCGCCTGTCACGCGGGAGACCGGGGTTCGATTCCCCGACGGGGAGCCA--------------------	31.8	34.5	19.5	20.1	35.5	30.6	22.5	35.2	0.23	0.8
chr1.trna1005-AspGTC	--------------------------------------------CCGCCTGTCACGCGGGAGACCGGGGTTCGTTTCCCCGACGGGGAGCCA--------------------	31.8	17.6	19.5	10.4	18.4	74.8	22.5	35.2	0.93	0.2
chr1.trna1005-AspGTC	-------------------------------------------CCCGCCTGTCACGCGGGAGACCGGGGTTCGGTTCCCCGACGGGGAGCCA--------------------	31.8	9.1	19.5	0.7	52.6	15.9	11.7	69.2	1.29	0.22
chr1.trna1005-AspGTC	-------------------------------------------CCCGCCTGTCACGCGGGAGACCGGGGTTCGATTCCCCGCCGGGGAGCCA--------------------	31.8	9.1	0.7	10.4	18.4	1.1	0.8	1.3	-1.26	0.32
chr1.trna1005-AspGTC	----------------------------------------------------CACGCGGGAGACCGGTGTTCGATTCCCCGACGGGGAGCCA--------------------	31.8	9.1	28.9	10.4	18.4	15.9	33.4	35.2	0.36	0.52
chr1.trna1005-AspGTC	----------------------------------------------------CACGCGGGAGACCGGGGGTCGATTCCCCGACGGGGAGCCA--------------------	31.8	17.6	19.5	39.4	18.4	45.3	87.7	35.2	0.79	0.13
chr1.trna1005-AspGTC	-----------------TCCTCTTTAGTATAGTGGTGAGTATCCCCGCCTGTCACGCGGGAGACCGGGGTTCGTTTCCCCGACGGGGAGCCA--------------------	21.4	0.7	10.1	10.4	1.3	30.6	11.7	1.3	0.08	0.85
chr1.trna1005-AspGTC	-----------------------------------------------------------------GGGGTTCGTTTCCCCGACGGGGAGCCA--------------------	21.4	26	0.7	20.1	52.6	1.1	0.8	35.2	0.4	0.93
chr1.trna1005-AspGTC	----------------------------------------------GCCTGTCACGCGGGAGACCGGGGTTCGTTTCCCCGACGGGGAGCCA--------------------	21.4	26	0.7	20.1	1.3	30.6	22.5	35.2	0.39	0.58
chr1.trna1005-AspGTC	------------------------------------------------------CTCGGGAGACCGGGGTTCGATTCCCCGACGGGGAGCCA--------------------	21.4	34.5	38.3	39.4	18.4	15.9	11.7	1.3	-1.5	0.03
chr1.trna1005-AspGTC	------------------------------------------CCCCGCCTTTCACGCGGGAGACCGGGGTTCGATTCCCCGACGGGGAGCCA--------------------	21.4	17.6	0.7	10.4	18.4	1.1	0.8	1.3	-1.21	0.22
chr1.trna1005-AspGTC	----------------------------------------------------CACGCGGGAGACCGGGGTTCGATTCCCCGCCGGGGAGCCA--------------------	21.4	9.1	0.7	0.7	18.4	30.6	11.7	18.3	1.3	0.11
chr1.trna1005-AspGTC	----------------------------------------------------CACGCGGGAGACCGGGGTTCGATTCCCCAACGGGGAGCCA--------------------	21.4	0.7	10.1	10.4	1.3	30.6	0.8	18.3	0.26	0.87
chr1.trna1005-AspGTC	-------------------------------------------------TGTCACGCGGGAGACCGGGGTTCGTTTCCCCGACGGGGAGCCA--------------------	11.1	9.1	0.7	0.7	1.3	1.1	11.7	18.3	0.58	0.61
chr1.trna1005-AspGTC	---------------------------------------------------TCACGCGGTAGACCGGGGTTCGATTCCCCGACGGGGAGCCA--------------------	11.1	9.1	10.1	0.7	1.3	1.1	0.8	18.3	-0.53	0.56
chr1.trna1005-AspGTC	---------------------------------------------------TCACGCGGGAGACCGGGGTTCGTTTCCCCGACGGGGAGCCA--------------------	11.1	42.9	28.9	39.4	69.7	60	142	171	1.86	0
chr1.trna1005-AspGTC	---------------------------TATAGTGGTGAGTATCCCCGCCTGTCACGCGGGAGACCGGGGTTCGTTTCCCCGACGGGGAGCCA--------------------	11.1	9.1	10.1	10.4	18.4	1.1	0.8	18.3	-0.08	0.75
chr1.trna1005-AspGTC	----------------------------------------------------NACGCGGGAGACCGGGGTTCGTTTCCCCGACGGGGAGCCA--------------------	11.1	0.7	0.7	10.4	1.3	1.1	11.7	18.3	0.5	0.62
chr1.trna1005-AspGTC	--------------------------GTATAGTGGTGAGTATCCCCGCCTGTCACGCGGGAGACCGGGGTTCGTTTCCCCGACGGGGAGCCA--------------------	11.1	9.1	10.1	20.1	18.4	15.9	22.5	1.3	0.21	0.69
chr1.trna1005-AspGTC	---------------------------------------------------------GGGAGACCTGGGTTCGATTCCCCGACGGGGAGCCA--------------------	11.1	9.1	10.1	10.4	1.3	1.1	0.8	1.3	-3.15	0
chr1.trna1005-AspGTC	-------------------------------------------------------GCGGGACACCGGGGTTCGATTCCCCGACGGGGAGCCA--------------------	11.1	0.7	10.1	29.7	1.3	1.1	11.7	1.3	-1.74	0.29
chr1.trna1005-AspGTC	------------------------------------------------CTGTCACGCGGGAGACCGGGGTTCGTTTCCCCGACGGGGAGCCA--------------------	11.1	26	10.1	0.7	1.3	45.3	44.3	1.3	0.94	0.35
chr1.trna1005-AspGTC	-------------------CTCTTTTGTATAGTGGTGAGTATCCCCGCCTGTCACGCGGGAGACCGGGGTTCGATTCCCCGACGGGGAGCCA--------------------	11.1	9.1	10.1	0.7	1.3	1.1	11.7	18.3	0.06	0.94
chr1.trna1005-AspGTC	-------------------CTCGTTTGTATAGTGGTGAGTATCCCCGCCTGTCACGCGGGAGACCGGGGTTCGATTCCCCGACGGGGAGCCA--------------------	11.1	9.1	10.1	20.1	18.4	30.6	11.7	52.2	1.16	0.13
chr1.trna1005-AspGTC	-------------------CTCGTTAGTATAGTGGTGAGTATCCCCGCCTGTCACGCGGGAGACCGGGGTTCGTTTCCCCGACGGGGAGCCA--------------------	11.1	9.1	0.7	20.1	18.4	1.1	11.7	35.2	0.7	0.54
chr1.trna1005-AspGTC	--------------------------------------------------------CGGGAGACCGGGGGTCGATTCCCCGACGGGGAGCCA--------------------	11.1	0.7	10.1	10.4	1.3	1.1	44.3	18.3	1.01	0.33
chr1.trna1005-AspGTC	------------------------------------------------------CGCGGGAGACCGGGGTTCGGTTCCCCGACGGGGAGCCA--------------------	11.1	9.1	0.7	20.1	1.3	45.3	11.7	1.3	0.54	0.66
chr1.trna1005-AspGTC	-----------------------------------------------CCTGTCACTCGGGAGACCGGGGTTCGATTCCCCGACGGGGAGCCA--------------------	11.1	9.1	0.7	10.4	18.4	15.9	11.7	1.3	0.59	0.5
chr1.trna1005-AspGTC	------------------CCTCGTTGGTATAGTGGTGAGTATCCCCGCCTGTCACGCGGGAGACCGGGGTTCGATTCCCCGACGGGGAGCCA--------------------	11.1	76.7	19.5	10.4	18.4	60	66	1.3	0.31	0.68
chr1.trna1005-AspGTC	------------------CCTCGTTCGTATAGTGGTGAGTATCCCCGCCTGTCACGCGGGAGACCGGGGTTCGATTCCCCGACGGGGAGCCA--------------------	11.1	9.1	28.9	0.7	1.3	15.9	22.5	1.3	-0.28	1
chr1.trna1005-AspGTC	------------------CCTCGTTATTATAGTGGTGAGTATCCCCGCCTGTCACGCGGGAGACCGGGGTTCGATTCCCCGACGGGGAGCCA--------------------	11.1	26	0.7	20.1	1.3	15.9	0.8	1.3	-1.58	0.14
chr1.trna1005-AspGTC	-------------------------------------------------------CCGGGAGACCGGGGTTCGTTTCCCCGACGGGGAGCCA--------------------	11.1	26	104	20.1	18.4	133.7	55.1	69.2	0.78	0.39
chr1.trna1005-AspGTC	----------------------------------------------------CACGCGTGAGACCGGGGTTCGATTCCCCGACGGGGAGCCA--------------------	11.1	0.7	10.1	10.4	18.4	1.1	44.3	1.3	1.01	0.32
chr1.trna1005-AspGTC	----------------------------------------------------CACGCGGGAGACGGGGGTTCGATTCCCCGACGGGGAGCCA--------------------	11.1	0.7	10.1	0.7	18.4	1.1	11.7	1.3	0.52	0.62
chr1.trna1005-AspGTC	----------------------------------------------------CACGCGGGAGACCGGGGTTCGTNTCCCCGACGGGGAGCCA--------------------	11.1	0.7	0.7	0.7	18.4	15.9	22.5	1.3	2.13	0.01
chr1.trna1005-AspGTC	----------------------------------------------------CACGCGGGAGACCGGGGTTCGTTTCCCCTACGGGGAGCCA--------------------	11.1	17.6	10.1	0.7	18.4	45.3	0.8	1.3	0.74	0.65
chr1.trna1005-AspGTC	----------------------------------------------------CACGCGGGAGACCGGGGTTCGATTCCCCGACGGGGGGCCA--------------------	11.1	17.6	38.3	20.1	1.3	30.6	11.7	1.3	-0.95	0.32
chr1.trna1005-AspGTC	----------------------------------------------------CACGCGGGAGACCGGGGTTCGATTCCCCCACGGGGAGCCA--------------------	11.1	0.7	0.7	10.4	18.4	15.9	0.8	1.3	0.67	0.64
chr1.trna1005-AspGTC	----------------------------------------------------CACGCGAGAGACCGGGGTTCGATTCCCCGACGGGGAGCCA--------------------	11.1	9.1	10.1	20.1	18.4	30.6	0.8	1.3	0.02	0.95
chr1.trna1005-AspGTC	----------------------------------------------------CACGCGCGAGACCGGGGTTCGTTTCCCCGACGGGGAGCCA--------------------	11.1	17.6	19.5	0.7	103.8	30.6	0.8	69.2	2.06	0.12
chr1.trna1005-AspGTC	-----------------------------------------------------ACGCGGGATACCGGGGTTCGATTCCCCGACGGGGAGCCA--------------------	11.1	0.7	10.1	0.7	18.4	30.6	22.5	1.3	1.69	0.04
chr1.trna1005-AspGTC	-----------------------------------------------------ACGCGGGAGACCGGGGTTCGGTTCCCCGACGGGGAGCCA--------------------	11.1	0.7	10.1	0.7	18.4	45.3	22.5	1.3	1.95	0.06
chr1.trna1005-AspGTC	-----------------------------TAGTGGTGAGTATCCCCGCCTGTCACGCGGGAGACCGGGGTTCGTTTCCCCGACGGGGAGCCA--------------------	0.8	51.4	10.1	10.4	18.4	1.1	0.8	1.3	-1.75	0.25
chr1.trna1005-AspGTC	-------------------CTCCTTCGTATAGTGGTGAGTATCCCCGCCTGTCACGCGGGAGACCGGGGTTCGATTCCCCGACGGGGAGCCA--------------------	0.8	26	10.1	10.4	1.3	45.3	0.8	1.3	0.04	0.99
chr1.trna1005-AspGTC	----------------------------------------------------CACGCGGGAGACCGGGGCTCGATTCCCCGACGGGGAGCCA--------------------	0.8	17.6	0.7	20.1	1.3	15.9	0.8	18.3	-0.11	0.83
chr1.trna1005-AspGTC	-------------------------------------------------------GCGGGAGACCGGGGTTCGATTCNCCGACGGGGAGCCA--------------------	0.8	9.1	19.5	10.4	18.4	1.1	0.8	18.3	-0.04	0.78
chr1.trna1005-AspGTC	-------------------------------------------------------GCGGGAGACCGGGGTTCGATTCCCCGACTGGGAGCCA--------------------	0.8	9.1	10.1	20.1	18.4	1.1	0.8	18.3	-0.05	0.78
chr1.trna1005-AspGTC	--------------------------------------------------------CGGGAGACCGGGGTTCGGTTCCCCGACGGGGAGCCA--------------------	0.8	9.1	0.7	0.7	35.5	30.6	11.7	1.3	2.8	0.03
chr1.trna1005-AspGTC	--------------------------------------------------------CGGGAGACCGGGGTTCGATTCCNCGACGGGGAGCCA--------------------	0.8	9.1	10.1	10.4	1.3	1.1	11.7	1.3	-0.98	0.5
chr1.trna1005-AspGTC	------------------------------------------------------CGCGGGCGACCGGGGTTCGTTTCCCCGACGGGGAGCCA--------------------	0.8	9.1	10.1	20.1	1.3	15.9	11.7	35.2	0.68	0.54
chr1.trna1005-AspGTC	-----------------------------------------------CCTGTCCCGCGGGAGACCGGGGTTCGATTCCCCGACGGGGAGCCA--------------------	0.8	9.1	10.1	0.7	18.4	15.9	11.7	1.3	1.19	0.21
chr1.trna1005-AspGTC	----------------------------------------------------CACGCGGGAGACCTGGGTTCGATTCCCCGACGGGGAGCCA--------------------	0.8	9.1	0.7	0.7	1.3	30.6	11.7	18.3	2.45	0.04
chr1.trna1005-AspGTC	----------------------------------------------------CACGCGGGAGACCGGGGTTCGATTCCCCGACGGGGCGCCA--------------------	0.8	9.1	10.1	0.7	18.4	15.9	11.7	1.3	1.19	0.21
chr1.trna1005-AspGTC	-----------------TCCTCGTTAGTATAGGGGTGAGTATCCCCGCCTGTCACGCGGGAGACCGGGGTTCGATTCCCCGACGGGGAGCCA--------------------	0.8	0.7	10.1	20.1	18.4	15.9	0.8	1.3	0.2	0.98
chr1.trna1005-AspGTC	----------------------------------------------------CACGCGGGAGACCGGGGTTCGATTCCCCGACGGGGTGCCA--------------------	0.8	0.7	10.1	0.7	18.4	1.1	11.7	35.2	2.43	0.07
chr1.trna1005-AspGTC	----------------------------------------------------CACGCGGGAGACCGGGGGTCGTTTCCCCGACGGGGAGCCA--------------------	0.8	0.7	10.1	0.7	18.4	1.1	11.7	18.3	2.01	0.05
chr1.trna1005-AspGTC	-----------------------------------------------------ACGCGGGATACCGGGGTTCGTTTCCCCGACGGGGAGCCA--------------------	0.8	0.7	0.7	10.4	1.3	30.6	22.5	18.3	2.53	0.01
chr1.trna1004-GlyTCC	--------------------GCGTTGGTGGTATAGTGGTGAGCATAGCTGCCTTCCAAGCAGTTGACCCGGGT---------------------------------------	120.7	66.3	387.8	130.2	230	235.7	171.2	216.7	0.28	0.66
chr1.trna1004-GlyTCC	--------------------GCGTTGGTGGTATAGTGGTGAGCATAGCTGCCTTCCAAGCAGTTGACCCGGGTTT-------------------------------------	16.7	5.9	26	7.4	23.7	31.7	15	22.2	0.73	0.33
chr1.trna1004-GlyTCC	--------------------GCGTTGGTGGTATAGTGGTGAGCATAGCTGCCTTCCAAGCAGTTGACCCGGGTT--------------------------------------	16.7	10.4	29.6	10.4	25	37.4	21.7	15.7	0.57	0.39
chr1.trna1004-GlyTCC	--------------------GCGTTGGTGGTATAGTGGTGAGCATAGCTGCC------------------------------------------------------------	8.7	4.6	5.8	8.2	1.3	2.3	2.5	6.5	-1.11	0.19
chr1.trna1004-GlyTCC	------------------------GCGTGGTATAGTGGTGAGCATAGCTGCCTTCCAAGCAGTTGACCCGGGT---------------------------------------	8.7	15	30.3	16.4	47.3	64.6	30.1	57.4	1.5	0.02
chr1.trna1004-GlyTCC	--------------------------------------------------CCTTCCAAGCAGTTGACCCGGGT---------------------------------------	8.7	3.9	17.3	8.9	2.6	3.4	5	3.9	-1.38	0.16
chr1.trna1004-GlyTCC	--------------------GCGTTGGTGGTATAGTGGTGAGCATAGCTGCCTTCCAAGCAGTTGACCCGGG----------------------------------------	6.4	5.2	30.3	10.4	23.7	21.5	11.7	26.1	0.67	0.44
chr1.trna1004-GlyTCC	--------------------GCGTTGGTTGTATAGTGGTGAGCATAGCTGCCTTCCAAGCAGTTGACCCGGGT---------------------------------------	4.8	3.3	10.1	2.2	1.3	12.5	5	7.8	0.39	0.68
chr1.trna1004-GlyTCC	--------------------GCGTTGGTGGTATAGTGGTGAGCATAGCTGCCTTCCAAGCAGTTGACCCGGGTTTT------------------------------------	4	2.6	11.6	4.5	6.6	9.1	1.7	7.8	0.15	1
chr1.trna1004-GlyTCC	--------------------GCGTTTGTGGTATAGTGGTGAGCATAGCTGCCTTCCAAGCAGTTGACCCGGGT---------------------------------------	3.2	3.3	18.8	4.5	10.5	4.5	7.5	7.8	0.04	1
chr1.trna1004-GlyTCC	--------------------GCGTTGGTGGTATAGTGGTGAGCATAGCTGCCTTCCAAGCAGTTGACCCGGGG---------------------------------------	3.2	4.6	10.1	0.7	3.9	2.3	2.5	6.5	-0.29	0.7
chr1.trna1004-GlyTCC	-----------------------------TAGTGGTGAGCATAGCTGCCTTCCAAGCAGTTGACCCGGGTTCGTTTCCCGGCCAACGCACCA--------------------	918.1	997.3	1532.4	1343.9	921.5	849.7	1474	1180	-0.11	0.88
chr1.trna1004-GlyTCC	---------------------------------------------------------------CCCGGGTTCGTTTCCCGGCCAACGCACCA--------------------	573.4	337.4	799.4	422.4	673	770.4	778.4	321.1	0.25	0.39
chr1.trna1004-GlyTCC	-----------------------------------------------------------TTGACCCGGGTTCGTTTCCCGGCCAACGCACCA--------------------	173.1	191.8	223.1	245.4	74.9	72.5	82.7	138.4	-1.18	0.01
chr1.trna1004-GlyTCC	------------------------------AGTGGTGAGCATAGCTGCCTTCCAAGCAGTTGACCCGGGTTCGTTTCCCGGCCAACGCACCA--------------------	134.2	200.9	319.2	250.6	102.5	151.8	252.2	238.9	-0.28	0.58
chr1.trna1004-GlyTCC	------------------------------------------------------------TGACCCGGGTTCGTTTCCCGGCCAACGCACCA--------------------	84.2	119	81.6	99.7	38.1	32.9	47.6	37.9	-1.3	0.01
chr1.trna1004-GlyTCC	------------------------TGGTATAGTGGTGAGCATAGCTGCCTTCCAAGCAGTTGACCCGGGTTCGTTTCCCGGCCAACGCACCA--------------------	78.6	87.1	81.6	99.7	56.5	80.4	182.1	129.2	0.37	0.29
chr1.trna1004-GlyTCC	-------------------------------------------------------------GACCCGGGTTCGTTTCCCGGCCAACGCACCA--------------------	73.1	100.8	76.5	63.2	19.7	9.1	35.9	10.4	-2.06	0
chr1.trna1004-GlyTCC	--------------------------GTATAGTGGTGAGCATAGCTGCCTTCCAAGCAGTTGACCCGGGTTCGTTTCCCGGCCAACGCACCA--------------------	67.5	68.9	76.5	58	47.3	48.7	59.3	83.5	-0.18	0.7
chr1.trna1004-GlyTCC	---------------------------------------------TGCCTTCCAAGCAGTTGACCCGGGTTCGTTTCCCGGCCAACGCACCA--------------------	45.3	37.1	10.8	16.4	10.5	9.1	12.5	1.3	-1.71	0.03
chr1.trna1004-GlyTCC	--------------------------------------------CTGCCTTCCAAGCAGTTGACCCGGGTTCGTTTCCCGGCCAACGCACCA--------------------	45.3	50.7	66.4	73.6	10.5	24.9	24.2	37.9	-1.28	0.02
chr1.trna1004-GlyTCC	---------------------------------------CATAGCTGCCTTCCAAGCAGTTGACCCGGGTTCGTTTCCCGGCCAACGCACCA--------------------	45.3	37.1	91.7	58	56.5	80.4	176.2	74.4	0.74	0.12
chr1.trna1004-GlyTCC	-----------------GCGTTGGTGGTATAGTGGTGAGCATAGCTGCCTTCCAAGCAGTTGACCCGGGTTCGTTTCCCGGCCAACGCACCA--------------------	39.7	23.4	86.7	42.4	74.9	48.7	35.9	65.3	0.23	0.77
chr1.trna1004-GlyTCC	-----------------------------------------------CCTTCCAAGCAGTTGACCCGGGTTCGTTTCCCGGCCAACGCACCA--------------------	39.7	73.5	36.1	58	10.5	32.9	41.8	37.9	-0.75	0.21
chr1.trna1004-GlyTCC	----------------------------------GTGAGCATAGCTGCCTTCCAAGCAGTTGACCCGGGTTCGTTTCCCGGCCAACGCACCA--------------------	34.2	9.8	10.8	26.8	10.5	9.1	18.4	28.7	-0.29	0.74
chr1.trna1004-GlyTCC	------------------------------------------------CTTCCAAGCAGTTGACCCGGGTTCGTTTCCCGGCCAACGCACCA--------------------	34.2	32.5	20.9	32	10.5	17	18.4	1.3	-1.34	0.08
chr1.trna1004-GlyTCC	---------------------------------------------------------------CCCGGGTTCGGTTCCCGGCCAACGCACCA--------------------	38.9	0.7	29.6	12.6	22.3	28.3	14.2	32.6	0.25	0.74
chr1.trna1004-GlyTCC	--------------------------------------------------------CAGTTGACCCGGGTTCGTTTCCCGGCCAACGCACCA--------------------	34.2	37.1	31.1	26.8	10.5	1.1	18.4	10.4	-1.67	0.02
chr1.trna1004-GlyTCC	---------------------------TATAGTGGTGAGCATAGCTGCCTTCCAAGCAGTTGACCCGGGTTCGGTTCCCGGCCAACGCACCA--------------------	28.6	32.5	51.3	115.3	47.3	96.3	53.4	47	0.1	0.85
chr1.trna1004-GlyTCC	-----------------------------TAGTGGTGAGCATAGCTGCCTTCCAAGCAGTTGACCCGGGTTCGGTTCCCGGCCAACGCACCA--------------------	28.6	46.2	56.3	94.5	56.5	17	111.9	28.7	-0.07	0.89
chr1.trna1004-GlyTCC	-----------------------------------------------------------------CGGGTTCGTTTCCCGGCCAACGCACCA--------------------	23	23.4	26	11.2	38.1	96.3	53.4	47	1.49	0.01
chr1.trna1004-GlyTCC	----------------------------------------------------------------CCGGGTTCGTTTCCCGGCCAACGCACCA--------------------	23	23.4	46.2	21.6	56.5	199.4	59.3	37.9	1.63	0.11
chr1.trna1004-GlyTCC	----------------------------ATAGTGGTGAGCATAGCTGCCTTCCAAGCAGTTGACCCGGGTTCGTTTCCCGGCCAACGCACCA--------------------	23	68.9	106.9	99.7	28.9	88.4	71	37.9	-0.4	0.55
chr1.trna1004-GlyTCC	-----------------------------------------------------------TTGACCCGGGTTCGGTTCCCGGCCAACGCACCA--------------------	17.5	28	15.9	26.8	10.5	1.1	0.8	10.4	-1.94	0.01
chr1.trna1004-GlyTCC	-----------------------------TATTGGTGAGCATAGCTGCCTTCCAAGCAGTTGACCCGGGTTCGTTTCCCGGCCAACGCACCA--------------------	17.5	5.2	0.7	32	19.7	24.9	0.8	1.3	-0.24	0.79
chr1.trna1004-GlyTCC	-------------------------------GTGGTGAGCATAGCTGCCTTCCAAGCAGTTGACCCGGGTTCGTTTCCCGGCCAACGCACCA--------------------	17.5	9.8	10.8	5.9	1.3	9.1	6.7	10.4	-0.68	0.5
chr1.trna1004-GlyTCC	-------------------------GGTATAGTGGTGAGCATAGCTGCCTTCCAAGCAGTTGACCCGGGTTCGTTTCCCGGCCAACGCACCA--------------------	17.5	14.3	5.8	16.4	28.9	24.9	30.1	10.4	0.81	0.22
chr1.trna1004-GlyTCC	------------------------------------GAGCATAGCTGCCTTCCAAGCAGTTGACCCGGGTTCGTTTCCCGGCCAACGCACCA--------------------	17.5	9.8	0.7	11.2	19.7	17	24.2	19.6	1.04	0.16
chr1.trna1004-GlyTCC	----------------------------------------ATAGCTGCCTTCCAAGCAGTTGACCCGGGTTCGTTTCCCGGCCAACGCACCA--------------------	17.5	41.6	36.1	58	19.7	1.1	12.5	28.7	-1.3	0.03
chr1.trna1004-GlyTCC	-------------------------------------AGCATAGCTGCCTTCCAAGCAGTTGACCCGGGTTCGTTTCCCGGCCAACGCACCA--------------------	17.5	9.8	20.9	0.7	10.5	9.1	24.2	19.6	0.37	0.56
chr1.trna1004-GlyTCC	--------------------------------TGGTGAGCATAGCTGCCTTCCAAGCAGTTGACCCGGGTTCGTTTCCCGGCCAACGCACCA--------------------	11.9	5.2	10.8	0.7	10.5	1.1	0.8	1.3	-1.06	0.27
chr1.trna1004-GlyTCC	--------------------------GTATAGTGGTGAGCATAGCTGCCTTCCAAGCAGTTGACCCGGGTTCGGTTCCCGGCCAACGCACCA--------------------	11.9	14.3	10.8	5.9	1.3	1.1	12.5	1.3	-1.4	0.24
chr1.trna1004-GlyTCC	-------------------------------------------GCTGCCTTCCAAGCAGTTGACCCGGGTTCGTTTCCCGGCCAACGCACCA--------------------	11.9	9.8	5.8	0.7	1.3	1.1	0.8	10.4	-1.04	0.26
chr1.trna1004-GlyTCC	---------------------------------------------------CCAAGCAGTTGACCCGGGTTCGTTTCCCGGCCAACGCACCA--------------------	11.9	5.2	20.9	11.2	1.3	1.1	30.1	19.6	0.08	0.76
chr1.trna1004-GlyTCC	------------------------------------------AGCTGCCTTCCAAGCAGTTGACCCGGGTTCGTTTCCCGGCCAACGCACCA--------------------	11.9	0.7	5.8	11.2	10.5	9.1	6.7	1.3	-0.1	1
chr1.trna1004-GlyTCC	--------------------------------------------------------------ACCCGGGTTCGTTTCCCGGCCAACGCACCA--------------------	11.9	9.8	15.9	11.2	19.7	1.1	30.1	19.6	0.53	0.42
chr1.trna1004-GlyTCC	------------------------TTGTATAGTGGTGAGCATAGCTGCCTTCCAAGCAGTTGACCCGGGTTCGTTTCCCGGCCAACGCACCA--------------------	6.4	5.2	5.8	0.7	19.7	9.1	12.5	1.3	1.24	0.17
chr1.trna1004-GlyTCC	------------------------TGGTATAGTGGTGAGCATAGCTGCCTTCCAAGCAGTTGACCCGGGTTCGGTTCCCGGCCAACGCACCA--------------------	6.4	9.8	0.7	11.2	19.7	1.1	18.4	19.6	1.07	0.23
chr1.trna1004-GlyTCC	-----------------------------------------TAGCTGCCTTCCAAGCAGTTGACCCGGGTTCGTTTCCCGGCCAACGCACCA--------------------	6.4	0.7	26	5.9	10.5	1.1	18.4	10.4	0.05	0.87
chr1.trna1004-GlyTCC	-----------------------GTGGTATAGTGGTGAGCATAGCTGCCTTCCAAGCAGTTGACCCGGGTTCGTTTCCCGGCCAACGCACCA--------------------	6.4	18.9	15.9	5.9	1.3	24.9	53.4	56.1	1.53	0.08
chr1.trna1004-GlyTCC	----------------------GGTGGTATAGTGGTGAGCATAGCTGCCTTCCAAGCAGTTGACCCGGGTTCGTTTCCCGGCCAACGCACCA--------------------	6.4	32.5	26	26.8	1.3	1.1	6.7	10.4	-2.23	0.01
chr1.trna1004-GlyTCC	----------------------------------------------------CAAGCAGTTGACCCGGGTTCGTTTCCCGGCCAACGCACCA--------------------	6.4	23.4	10.8	11.2	1.3	9.1	12.5	28.7	0	0.97
chr1.trna1004-GlyTCC	------------------------------ATTGGTGAGCATAGCTGCCTTCCAAGCAGTTGACCCGGGTTCGTTTCCCGGCCAACGCACCA--------------------	6.4	5.2	0.7	5.9	1.3	1.1	0.8	10.4	-0.41	0.63
chr1.trna1004-GlyTCC	----------------------------------------ATAGCTGCCTTCCAAGCAGTTGACCCGGGTTCGGTTCCCGGCCAACGCACCA--------------------	6.4	5.2	0.7	5.9	1.3	1.1	6.7	1.3	-0.8	0.56
chr1.trna1004-GlyTCC	------------------------------AGTGGTGAGCATAGCTGCCTTCCAAGCAGTTGACCCGGGTTCGGTTCCCGGCCAACGCACCA--------------------	0.8	23.4	15.9	16.4	1.3	32.9	0.8	1.3	-0.64	0.59
chr1.trna1004-GlyTCC	------------------------------------------------------------TGACCCGGGTTCGGTTCCCGGCCAACGCACCA--------------------	0.8	14.3	0.7	26.8	10.5	17	0.8	1.3	-0.52	0.64
chr1.trna1004-GlyTCC	-----------------------------------TGAGCATAGCTGCCTTCCAAGCAGTTGACCCGGGTTCGTTTCCCGGCCAACGCACCA--------------------	0.8	9.8	15.9	11.2	28.9	17	12.5	1.3	0.67	0.47
chr1.trna1004-GlyTCC	------------------------TGGTATCGTGGTGAGCATAGCTGCCTTCCAAGCAGTTGACCCGGGTTCGTTTCCCGGCCAACGCACCA--------------------	0.8	5.2	5.8	0.7	10.5	9.1	6.7	1.3	1.14	0.19
chr1.trna1004-GlyTCC	-----------------------------------------------------------------CGGGTTCGGTTCCCGGCCAACGCACCA--------------------	0.8	5.9	6.5	0.7	1.3	28.3	20.9	1.3	1.9	0.15
chr1.trna1004-GlyTCC	----------------------------ATAGTGGTGAGCATAGCTGCCTTCCAAGCAGTTGACCCGGGTTCGGTTCCCGGCCAACGCACCA--------------------	0.8	5.2	5.8	0.7	1.3	9.1	0.8	19.6	1.3	0.45
chr1.trna1004-GlyTCC	---------------------------TATAGTGGTGAGCATAGCTGCCTTCCAAGCAGTTGACCCGGGTTCGTTTCCCGGCCAACGCACCA--------------------	0.8	0.7	637.7	542.2	369.4	199.4	550.4	503.8	0.46	0.52
chr1.trna1004-GlyTCC	---------------------------------------------------------------CCCGGGTTCGTTTCCCGGCCAANGCACCA--------------------	0.8	0.7	29.6	0.7	27.6	23.8	34.2	27.4	1.83	0.01
chr1.trna698-LeuCAG	--------------------GTCAGGATGGCCGAGCGGTCTAAGGC-----------------------------------------------------------------------------	1190.5	896.5	569.1	770.5	763.7	552.9	318.2	826.2	-0.48	0.13
chr1.trna698-LeuCAG	-----------------------AGGATGGCCGAGCGGTCTAAG-------------------------------------------------------------------------------	270	216.5	135.8	152.5	220.8	152.9	115.2	105.7	-0.38	0.31
chr1.trna698-LeuCAG	--------------------GTCAGGCTGGCCGAGCGGTCTAAGGC-----------------------------------------------------------------------------	114.4	82.6	44.1	78.1	89.4	52.1	25.9	125.3	-0.12	0.61
chr1.trna698-LeuCAG	--------------------GTCAGGATGGCCGAGCGGTCTAAG-------------------------------------------------------------------------------	104	59.8	39.7	61.7	77.6	60	38.4	74.4	-0.08	0.77
chr1.trna698-LeuCAG	-----------------------AGGATGGCCGAGCGGTCTAAGGC-----------------------------------------------------------------------------	34.9	11.7	17.3	11.9	21	5.7	9.2	18.3	-0.49	0.47
chr1.trna698-LeuCAG	--------------------GTCAGGATTGCCGAGCGGTCTAAGGC-----------------------------------------------------------------------------	29.4	15.6	23.8	29.7	18.4	27.2	7.5	28.7	-0.27	0.6
chr1.trna698-LeuCAG	---------------------------------------------------GTTCAGGTCGCAGTCTCCCTTGGAGGCGTGGGT---------------------------------------	28.6	29.3	12.3	21.6	22.3	21.5	18.4	15.7	-0.24	0.73
chr1.trna698-LeuCAG	--------------------GTCAGGATGGCCGAGCGGTCTA---------------------------------------------------------------------------------	21.4	34.5	10.1	29.7	21	18.1	7.5	20.9	-0.5	0.37
chr1.trna698-LeuCAG	--------------------GTCAGGATGGCCGAGCGGTCTAAGGCTCTGCGTTCAGGTCGCAGTCTCCCTTGGAGGCGTGGGT---------------------------------------	21.4	9.1	6.5	10.4	11.8	3.4	4.2	6.5	-0.87	0.32
chr1.trna698-LeuCAG	--------------------GTCAGGATGACCGAGCGGTCTAAGGC-----------------------------------------------------------------------------	17.5	14.3	6.5	2.2	6.6	7.9	4.2	3.9	-0.84	0.36
chr1.trna698-LeuCAG	----------------------------------------------------------------TCTCCCTTGGAGGCGTGGGT---------------------------------------	15.9	5.9	5.1	12.6	3.9	1.1	0.8	1.3	-2.45	0.01
chr1.trna698-LeuCAG	--------------------GTCAGGATGGCCGAGCGGTCTAAGG------------------------------------------------------------------------------	14.3	20.2	14.4	13.4	21	18.1	9.2	14.4	0.01	0.94
chr1.trna698-LeuCAG	--------------------GTCAGGATGGCCGAGCGGTCTAAGGCGCTGC------------------------------------------------------------------------	14.3	14.3	5.1	11.9	6.6	12.5	4.2	11.7	-0.38	0.63
chr1.trna698-LeuCAG	--------------------GTCAGGATGGCCGAGCGGTCTAAGGCTCTGCGTTC--------------------------------------------------------------------	12.7	5.9	2.2	0.7	6.6	1.1	0.8	1.3	-1.12	0.35
chr1.trna698-LeuCAG	----------------------CAGGATGGCCGAGCGGTCTAAGGC-----------------------------------------------------------------------------	12.7	9.1	10.1	10.4	38.1	30.6	27.6	20.9	1.47	0.04
chr1.trna698-LeuCAG	--------------------GTCAGGATGGCCGAGCGGTCTAAGGCGCTGCGTTC--------------------------------------------------------------------	11.1	10.4	0.7	2.2	1.3	1.1	0.8	3.9	-1.77	0.13
chr1.trna698-LeuCAG	--------------------GTCAGAATGGCCGAGCGGTCTAAGGC-----------------------------------------------------------------------------	11.1	26	7.9	11.9	6.6	12.5	4.2	11.7	-0.7	0.36
chr1.trna698-LeuCAG	--------------------GTCAGGATGGCCGAGCGGTCTAAGGTTCTGCG-----------------------------------------------------------------------	11.1	7.2	2.2	6.7	6.6	3.4	7.5	3.9	-0.34	0.81
chr1.trna698-LeuCAG	--------------------GTCAGGATGGCCGAGCGGTCTAAGGCTCTGC------------------------------------------------------------------------	7.1	7.2	3.6	2.2	6.6	1.1	2.5	6.5	-0.27	0.68
chr1.trna698-LeuCAG	--------------------GTCAGGATGGCCGAGCGGTCTAAGGCGCTGCGTTCAGGTCGCAGTCTCCCTTGGAGGCGTGGGT---------------------------------------	7.1	3.3	7.9	13.4	1.3	7.9	0.8	9.1	-0.72	0.38
chr1.trna698-LeuCAG	--------------------GTCAGCATGGCCGAGCGGTCTAAGGC-----------------------------------------------------------------------------	7.1	3.3	6.5	3.7	3.9	5.7	0.8	18.3	0.48	0.8
chr1.trna698-LeuCAG	-----------------------AGGATGACCGAGCGGTCTAAG-------------------------------------------------------------------------------	7.1	5.9	0.7	3.7	3.9	1.1	2.5	1.3	-0.97	0.23
chr1.trna698-LeuCAG	--------------------GTCAGGATAGCCGAGCGGTCTAAGGC-----------------------------------------------------------------------------	5.6	5.9	3.6	2.2	3.9	3.4	2.5	1.3	-0.63	0.43
chr1.trna698-LeuCAG	--------------------GTCAGGATGGCCGAGCGGTCTAAGGCACTGCGTTCAGGTCGCAGTCTCCCTTGGAGGCGTGGGT---------------------------------------	5.6	2	2.2	8.2	6.6	5.7	0.8	3.9	-0.07	0.9
chr1.trna698-LeuCAG	----------------------CAGGATGGCCGAGCGGTCTAAG-------------------------------------------------------------------------------	4	5.9	5.1	13.4	6.6	18.1	13.4	6.5	0.66	0.42
chr1.trna698-LeuCAG	----------------------------------------------------TTCAGGTCGCAGTCTCCCTTGGAGGCGTGGGT---------------------------------------	2.4	7.8	3.6	5.9	6.6	1.1	0.8	1.3	-1	0.16
chr1.trna698-LeuCAG	---------------------------------------------------GTTCAGGTCGCAGTCTCTCTTGGAGGCGTGGGT---------------------------------------	2.4	0.7	43.3	14.1	1.3	1.1	20	3.9	-1.2	0.61
chr1.trna698-LeuCAG	--------------------GTCAGGATTGCCGAGCGGTCTAAG-------------------------------------------------------------------------------	2.4	7.2	2.2	5.2	6.6	1.1	0.8	1.3	-0.78	0.31
chr1.trna698-LeuCAG	--------------------GTCAGGATGGCCGAGCGGTCTAAGGCACTGCG-----------------------------------------------------------------------	2.4	8.5	3.6	2.2	6.6	1.1	2.5	1.3	-0.53	0.52
chr1.trna698-LeuCAG	--------------------GTCAGGATGGCCGAGCGGTCTAA--------------------------------------------------------------------------------	2.4	7.2	2.2	5.2	1.3	5.7	2.5	6.5	-0.08	0.92
chr1.trna698-LeuCAG	--------------------GTCAGGATGGCCGAGCGGTCT----------------------------------------------------------------------------------	2.4	2	7.9	5.2	1.3	3.4	0.8	6.5	-0.53	0.48
chr1.trna698-LeuCAG	-------------------------------------------------------------------CCCTTGGAGGCGTGGGTTCGTATCCCACTTCTGACACCA-----------------	118.3	151.5	64.3	90	80.2	73.6	24.2	48.3	-0.91	0.03
chr1.trna698-LeuCAG	------------------------------------------------------------------TCCCTTGGAGGCGTGGGTTCGTATCCCACTTCTGACACCA-----------------	67.5	60.5	26.7	42.4	27.6	23.8	24.2	22.2	-1.01	0.08
chr1.trna698-LeuCAG	-------------------------------------------------------------------CCCTTGGAGGCGTGGGTTCGAATCCCACTTCTGACACCA-----------------	45.3	57.9	38.3	60.2	22.3	14.7	20.9	22.2	-1.33	0.02
chr1.trna698-LeuCAG	-------------------------------------------------------------------CCCTTGGAGGCGTGGGTTCGGATCCCACTTCTGACACCA-----------------	45.3	44.9	26.7	18.6	27.6	14.7	27.6	17	-0.64	0.33
chr1.trna698-LeuCAG	------------------------------------------------------------------TCCCTTGGAGGCGTGGGTTCGGATCCCACTTCTGACACCA-----------------	32.6	31.9	3.6	27.5	1.3	14.7	0.8	6.5	-2.03	0.01
chr1.trna698-LeuCAG	--------------------------------------------------------------------CCTTGGAGGCGTGGGTTCGTATCCCACTTCTGACACCA-----------------	32.6	57.9	18.1	45.4	6.6	5.7	10.9	6.5	-2.38	0
chr1.trna698-LeuCAG	---------------------------------------------------------------------CTTGGAGGCGTGGGTTCGTATCCCACTTCTGACACCA-----------------	16.7	18.9	9.4	30.5	6.6	10.2	10.9	17	-0.76	0.33
chr1.trna698-LeuCAG	----------------------------------------------------------------------TTGGAGGCGTGGGTTCGTATCCCACTTCTGACACCA-----------------	23	55.3	26	21.6	1.3	24.9	0.8	1.3	-2.15	0.01
chr1.trna698-LeuCAG	------------------------------------------------------------------TCCCTTGGAGGCGTGGGTTCGAATCCCACTTCTGACACCA-----------------	13.5	21.5	3.6	21.6	6.6	5.7	10.9	1.3	-1.3	0.2
chr1.trna698-LeuCAG	----------------------------------------------------------------------TTGGAGGCGTGGGTTCGGATCCCACTTCTGACACCA-----------------	17.5	18.9	5.8	11.2	10.5	9.1	6.7	10.4	-0.54	0.51
chr1.trna698-LeuCAG	--------------------------------------------------------------------CCTTGGAGGCGTGGGTTCGAATCCCACTTCTGACACCA-----------------	10.3	29.3	0.7	12.6	6.6	1.1	0.8	1.3	-2.43	0.05
chr1.trna698-LeuCAG	-------------------------------------------------------------------CCCATGGAGGCGTGGGTTCGTATCCCACTTCTGACACCA-----------------	10.3	34.5	3.6	15.6	6.6	10.2	0.8	6.5	-1.41	0.12
chr1.trna698-LeuCAG	------------------------------------------------------------------TCCCATGGAGGCGTGGGTTCGTATCCCACTTCTGACACCA-----------------	7.1	11.1	3.6	0.7	1.3	1.1	4.2	1.3	-1.51	0.19
chr1.trna698-LeuCAG	--------------------------------------------------------------------CCATGGAGGCGTGGGTTCGTATCCCACTTCTGACACCA-----------------	7.1	8.5	0.7	6.7	1.3	1.1	0.8	6.5	-1.23	0.13
chr1.trna698-LeuCAG	----------------------------------------------------------------TCTCCCTTGGAGGCGTGGGTTCGAATCCCACTTCTGACACCA-----------------	4	3.3	3.6	9.7	1.3	5.7	7.5	1.3	-0.38	0.9
chr1.trna698-LeuCAG	---------------------------------------------------------------------CTTGGAGGCGTGGGTTCGAATCCCACTTCTGACACCA-----------------	4	18.9	12.3	6.7	1.3	1.1	4.2	1.3	-2.4	0.02
chr1.trna698-LeuCAG	--------------------------------------------------------------------CCTTGGAGGCGTGGGTTCGGATCCCACTTCTGACACCA-----------------	4	16.3	6.5	15.6	6.6	14.7	0.8	6.5	-0.56	0.46
chr1.trna698-LeuCAG	-------------------------------------------------------------------CCCGTGGAGGCGTGGGTTCGAATCCCACTTCTGACACCA-----------------	4	8.5	3.6	3.7	1.3	1.1	4.2	1.3	-1.32	0.12
chr1.trna698-LeuCAG	-------------------------------------------------------------------CCCGTGGAGGCGTGGGTTCGTATCCCACTTCTGACACCA-----------------	4	18.9	6.5	6.7	11.8	5.7	0.8	1.3	-0.88	0.27
chr1.trna698-LeuCAG	----------------------------------------------------------------TCTCCCTTGGAGGCGTGGGTTCGTATCCCACTTCTGACACCA-----------------	0.8	39.7	18.1	6.7	1.3	1.1	4.2	6.5	-2.31	0.12
chr1.trna698-LeuCAG	-----------------------------------------------------------CGCAGTCTCCCTTGGAGGCGTGGGTTCGTATCCCACTTCTGACACCA-----------------	0.8	10.4	2.9	3	5.3	4.5	0.8	5.2	-0.11	0.78
chr1.trna699-GlyGCC	-------------------------------------GTAGAATTCTCGCCTGCCACGCGGGAGGCCCGGGTTCGTTTCCCGGCCAATGCACCA-----------------	2964	4074.4	3761.7	3941	1335.5	1284.8	1640.2	1974.9	-1.24	0
chr1.trna699-GlyGCC	------------------------------TTCAGTGGTAGAATTCTCGCCTGCCACGCGGGAGGCCCGGGTTCGTTTCCCGGCCAATGCACCA-----------------	1023	1351	2107.3	1847.4	797.9	836.1	1536.7	1108.2	-0.56	0.2
chr1.trna699-GlyGCC	--------------------GCATTGGTGGTTCAGTGGTAGAATTCTCGCCTGCCACGCGGGAGGCCCGGGTTCGTTTCCCGGCCAATGCACCA-----------------	887.1	615.7	1765	1349.1	1027.9	1103.5	706.5	1336.6	-0.15	0.61
chr1.trna699-GlyGCC	-------------------------------TCAGTGGTAGAATTCTCGCCTGCCACGCGGGAGGCCCGGGTTCGTTTCCCGGCCAATGCACCA-----------------	841.1	1137.1	1340.3	1288.9	539	616.3	960.4	721.8	-0.7	0.09
chr1.trna699-GlyGCC	-----------------------------------TGGTAGAATTCTCGCCTGCCACGCGGGAGGCCCGGGTTCGTTTCCCGGCCAATGCACCA-----------------	809.3	990.8	2193.9	1495.6	1008.2	1203.2	2026.1	1345.7	0.02	0.79
chr1.trna699-GlyGCC	--------------------------------CAGTGGTAGAATTCTCGCCTGCCACGCGGGAGGCCCGGGTTCGTTTCCCGGCCAATGCACCA-----------------	606	1034.4	1055.1	1123.8	266.8	281	561.2	429.4	-1.31	0
chr1.trna699-GlyGCC	-------------------------------------GTAGAATTCTCGCCTGCCACGCGGGAGGCCCGGGTTCGATTCCCGGCCAATGCACCA-----------------	501.9	668.3	598.7	609.9	72.3	74.8	93.5	112.3	-2.75	0
chr1.trna699-GlyGCC	-------------------------------------GTAGAATTCTCGCCTGCCACGCGGGAGGCCCGGGTTCGGTTCCCGGCCAATGCACCA-----------------	424.1	528.6	529.3	528	245.8	203.9	302.3	336.8	-0.88	0.02
chr1.trna699-GlyGCC	---------------------------------AGTGGTAGAATTCTCGCCTGCCACGCGGGAGGCCCGGGTTCGTTTCCCGGCCAATGCACCA-----------------	285.1	438.8	524.3	508	157.7	181.3	286.5	227.1	-1.04	0.01
chr1.trna699-GlyGCC	-----------------------------------TGGTAGAATTCTCGCCTGCCACGCGGGAGGCCCGGGTTCGATTCCCGGCCAATGCACCA-----------------	197	231.5	421.7	354	68.4	83.8	103.6	91.4	-1.79	0
chr1.trna699-GlyGCC	--------------------GCATTGGTGGTTCAGTGGTAGAATTCTCGCCTGCCACGCGGGAGGCCCGGGTTCGATTCCCGGCCAATGCACCA-----------------	166.8	135.9	313.4	243.2	47.3	47.6	37.6	82.2	-2	0
chr1.trna699-GlyGCC	-----------------------------GTTCAGTGGTAGAATTCTCGCCTGCCACGCGGGAGGCCCGGGTTCGTTTCCCGGCCAATGCACCA-----------------	166.8	230.8	169	235.8	101.2	133.7	116.9	184	-0.58	0.14
chr1.trna699-GlyGCC	------------------------------------GGTAGAATTCTCGCCTGCCACGCGGGAGGCCCGGGTTCGTTTCCCGGCCAATGCACCA-----------------	137.4	171.6	219.5	191.1	56.5	62.3	105.2	94	-1.18	0.01
chr1.trna699-GlyGCC	------------------------------TTCAGTGGTAGAATTCTCGCCTGCCACGCGGGAGGCCCGGGTTCGATTCCCGGCCAATGCACCA-----------------	128.7	201.5	285.3	265.5	43.4	40.8	86	58.7	-1.94	0
chr1.trna699-GlyGCC	-------------------------------TCAGTGGTAGAATTCTCGCCTGCCACGCGGGAGGCCCGGGTTCGATTCCCGGCCAATGCACCA-----------------	115.2	169.7	141.5	162.1	26.3	31.7	51.8	32.6	-2.05	0
chr1.trna699-GlyGCC	-----------------------------------TGGTAGAATTCTCGCCTGCCACGCGGGAGGCCCGGGTTCGGTTCCCGGCCAATGCACCA-----------------	108.8	149.5	325	234.3	140.7	209.6	339.9	248	0.2	0.51
chr1.trna699-GlyGCC	--------------------------------CAGTGGTAGAATTCTCGCCTGCCACGCGGGAGGCCCGGGTTCGATTCCCGGCCAATGCACCA-----------------	91.3	125.5	130	133.1	15.8	19.3	19.2	17	-2.75	0
chr1.trna699-GlyGCC	--------------------GCATTGGTGGTTCAGTGGTAGAATTCTCGCCTGCCACGCGGGAGGCCCGGGTTCGGTTCCCGGCCAATGCACCA-----------------	81.8	72.8	151.7	116	77.6	103.1	72.7	100.5	-0.26	0.55
chr1.trna699-GlyGCC	------------------------------TTCAGTGGTAGAATTCTCGCCTGCCACGCGGGAGGCCCGGGTTCGGTTCCCGGCCAATGCACCA-----------------	80.2	107.3	200	165.8	81.5	95.2	150.3	96.6	-0.39	0.48
chr1.trna699-GlyGCC	----------------------------------GTGGTAGAATTCTCGCCTGCCACGCGGGAGGCCCGGGTTCGTTTCCCGGCCAATGCACCA-----------------	77	116.4	155.3	130.9	43.4	60	96	58.7	-0.89	0.08
chr1.trna699-GlyGCC	------------------------------------------------------CACGCGGGAGGCCCGGGTTCGTTTCCCGGCCAATGCACCA-----------------	63.5	83.9	64.3	55.8	64.4	57.8	42.6	40.5	-0.38	0.41
chr1.trna699-GlyGCC	----------------------------------------------------------CGGGAGGCCCGGGTTCGTTTCCCGGCCAATGCACCA-----------------	61.2	68.9	62.8	49.1	26.3	26.1	20.9	7.8	-1.58	0.01
chr1.trna699-GlyGCC	-------------------------------TCAGTGGTAGAATTCTCGCCTGCCACGCGGGAGGCCCGGGTTCGGTTCCCGGCCAATGCACCA-----------------	60.4	76.1	88.8	84	51.3	47.6	91.9	54.8	-0.33	0.61
chr1.trna699-GlyGCC	---------------------------TGGTTCAGTGGTAGAATTCTCGCCTGCCACGCGGGAGGCCCGGGTTCGTTTCCCGGCCAATGCACCA-----------------	46.9	44.2	57.1	44.6	77.6	73.6	105.2	125.3	0.99	0.04
chr1.trna699-GlyGCC	---------------------------------AGTGGTAGAATTCTCGCCTGCCACGCGGGAGGCCCGGGTTCGATTCCCGGCCAATGCACCA-----------------	43.7	80.6	91	93.7	10.5	17	22.5	13.1	-2.29	0
chr1.trna699-GlyGCC	--------------------------------------TAGAATTCTCGCCTGCCACGCGGGAGGCCCGGGTTCGTTTCCCGGCCAATGCACCA-----------------	36.5	44.2	75.1	50.6	39.4	39.7	50.9	33.9	-0.33	0.6
chr1.trna699-GlyGCC	--------------------------------CAGTGGTAGAATTCTCGCCTGCCACGCGGGAGGCCCGGGTTCGGTTCCCGGCCAATGCACCA-----------------	35.7	60.5	56.3	58.8	23.7	18.1	34.2	31.3	-0.98	0.09
chr1.trna699-GlyGCC	-----------------------------------------------------------------CCCGGGTTCGTTTCCCGGCCAATGCACCA-----------------	31.8	15.6	40.4	20.8	38.1	41.9	34.2	23.5	0.34	0.54
chr1.trna699-GlyGCC	---------------------------------AGTGGTAGAATTCTCGCCTGCCACGCGGGAGGCCCGGGTTCGGTTCCCGGCCAATGCACCA-----------------	27.8	59.8	57.1	58	27.6	21.5	30.9	31.3	-0.86	0.12
chr1.trna699-GlyGCC	-----------------------------GTTCAGTGGTAGAATTCTCGCCTGCCACGCGGGAGGCCCGGGTTCGGTTCCCGGCCAATGCACCA-----------------	23	28	20.2	29	17.1	11.3	15	19.6	-0.67	0.32
chr1.trna699-GlyGCC	------------------------------------GGTAGAATTCTCGCCTGCCACGCGGGAGGCCCGGGTTCGATTCCCGGCCAATGCACCA-----------------	23	41	33.2	25.3	7.9	5.7	6.7	3.9	-2.34	0
chr1.trna699-GlyGCC	----------------------------------------------------------CGGGAGGCCCGGGTTCGATTCCCGGCCAATGCACCA-----------------	22.2	24.7	24.6	22.3	2.6	4.5	5	3.9	-2.54	0
chr1.trna699-GlyGCC	-------------------------------------GTAGAATTCTCGCCTGCCACGCGGGAGGCCCGGGTTCGATTCCCGGCCCATGCACCA-----------------	20.6	33.8	34.7	32	10.5	5.7	8.4	7.8	-1.9	0.01
chr1.trna699-GlyGCC	-----------------------------GTTCAGTGGTAGAATTCTCGCCTGCCACGCGGGAGGCCCGGGTTCGATTCCCGGCCAATGCACCA-----------------	19.1	31.9	14.4	25.3	6.6	6.8	10	11.7	-1.37	0.08
chr1.trna699-GlyGCC	--------------------------GTGGTTCAGTGGTAGAATTCTCGCCTGCCACGCGGGAGGCCCGGGTTCGTTTCCCGGCCAATGCACCA-----------------	18.3	14.3	15.2	14.1	25	24.9	34.2	45.7	1.07	0.1
chr1.trna699-GlyGCC	------------------------------------------------------CACGCGGGAGGCCCGGGTTCGATTCCCGGCCAATGCACCA-----------------	17.5	14.3	13	8.2	3.9	3.4	2.5	2.6	-2.09	0.03
chr1.trna699-GlyGCC	-------------------------------------GTAGAATTCTCGCCTGCCACGCGGGAGGCCCGGGGTCGATTCCCGGCCAATGCACCA-----------------	16.7	16.3	15.2	15.6	2.6	3.4	4.2	2.6	-2.31	0.02
chr1.trna699-GlyGCC	--------------------------------------------------CTGCCACGCGGGAGGCCCGGGTTCGTTTCCCGGCCAATGCACCA-----------------	16.7	22.1	23.1	14.9	3.9	3.4	9.2	5.2	-1.82	0.05
chr1.trna699-GlyGCC	----------------------------------GTGGTAGAATTCTCGCCTGCCACGCGGGAGGCCCGGGTTCGATTCCCGGCCAATGCACCA-----------------	15.1	22.1	23.8	23.8	6.6	5.7	7.5	3.9	-1.84	0.03
chr1.trna699-GlyGCC	-----------------------------------------------------CCACGCGGGAGGCCCGGGTTCGTTTCCCGGCCAATGCACCA-----------------	14.3	20.2	19.5	12.6	6.6	5.7	7.5	13.1	-1.02	0.21
chr1.trna699-GlyGCC	-------------------------------------------------------ACGCGGGAGGCCCGGGTTCGTTTCCCGGCCAATGCACCA-----------------	13.5	28.6	15.9	17.1	14.5	4.5	5.8	6.5	-1.26	0.1
chr1.trna699-GlyGCC	------------------------------------GGTAGAATTCTCGCCTGCCACGCGGGAGGCCCGGGTTCGGTTCCCGGCCAATGCACCA-----------------	12.7	20.8	26.7	32	9.2	7.9	11.7	6.5	-1.38	0.08
chr1.trna699-GlyGCC	------------------------------------------------------CACGCGGGAGGCCCGGGTTCGGTTCCCGGCCAATGCACCA-----------------	12.7	10.4	7.9	8.2	5.3	5.7	3.3	3.9	-1.11	0.23
chr1.trna699-GlyGCC	--------------------------------------TAGAATTCTCGCCTGCCACGCGGGAGGCCCGGGTTCGATTCCCGGCCAATGCACCA-----------------	11.9	7.2	19.5	12.6	2.6	2.3	6.7	5.2	-1.61	0.11
chr1.trna699-GlyGCC	--------------------------------------------------------CGCGGGAGGCCCGGGTTCGTTTCCCGGCCAATGCACCA-----------------	11.1	22.1	13.7	20.1	15.8	5.7	12.5	7.8	-0.68	0.41
chr1.trna699-GlyGCC	-------------------------------------------------CCTGCCACGCGGGAGGCCCGGGTTCGTTTCCCGGCCAATGCACCA-----------------	11.1	9.1	12.3	12.6	5.3	2.3	8.4	6.5	-1.01	0.32
chr1.trna699-GlyGCC	----------------------------------GTGGTAGAATTCTCGCCTGCCACGCGGGAGGCCCGGGTTCGGTTCCCGGCCAATGCACCA-----------------	10.3	7.8	24.6	16.4	9.2	6.8	12.5	10.4	-0.6	0.53
chr1.trna699-GlyGCC	----------------------------------------------------GCCACGCGGGAGGCCCGGGTTCGTTTCCCGGCCAATGCACCA-----------------	10.3	11.7	8.7	4.5	3.9	5.7	3.3	3.9	-1.06	0.24
chr1.trna699-GlyGCC	---------------------------------ATTGGTAGAATTCTCGCCTGCCACGCGGGAGGCCCGGGTTCGATTCCCGGCCAATGCACCA-----------------	10.3	3.3	3.6	3	1.3	1.1	1.7	1.3	-1.89	0.06
chr1.trna699-GlyGCC	---------------------------TGGTTCAGTGGTAGAATTCTCGCCTGCCACGCGGGAGGCCCGGGTTCGATTCCCGGCCAATGCACCA-----------------	9.5	7.8	9.4	8.9	6.6	7.9	5.8	7.8	-0.34	0.73
chr1.trna699-GlyGCC	-----------------------------------------------------------GGGAGGCCCGGGTTCGATTCCCGGCCAATGCACCA-----------------	9.5	5.2	5.8	1.5	2.6	1.1	0.8	1.3	-1.9	0.02
chr1.trna699-GlyGCC	------------------------------------------ATTCTCGCCTGCCACGCGGGAGGCCCGGGTTCGTTTCCCGGCCAATGCACCA-----------------	9.5	14.3	16.6	14.1	3.9	5.7	7.5	6.5	-1.21	0.21
chr1.trna699-GlyGCC	-----------------------------------TGGTAGAATTCTCGCCTGCCACGCGGGAGGCCCGGGTTCGATTCCCGGCCCATGCACCA-----------------	8.7	15	17.3	17.8	11.8	6.8	13.4	14.4	-0.35	0.69
chr1.trna699-GlyGCC	---------------------------------------------------TGCCACGCGGGAGGCCCGGGTTCGTTTCCCGGCCAATGCACCA-----------------	8.7	9.8	7.2	5.2	5.3	1.1	2.5	5.2	-1.13	0.17
chr1.trna699-GlyGCC	-------------------------GGTGGTTCAGTGGTAGAATTCTCGCCTGCCACGCGGGAGGCCCGGGTTCGTTTCCCGGCCAATGCACCA-----------------	8.7	8.5	7.2	3.7	17.1	12.5	13.4	6.5	0.81	0.37
chr1.trna699-GlyGCC	-----------------------------------------------------------------CCCGGGTTCGATTCCCGGCCAATGCACCA-----------------	8.7	4.6	10.8	3.7	1.3	2.3	1.7	2.6	-1.82	0.04
chr1.trna699-GlyGCC	---------------------------------------------------------GCGGGAGGCCCGGGTTCGTTTCCCGGCCAATGCACCA-----------------	7.9	8.5	12.3	5.2	5.3	6.8	3.3	2.6	-0.91	0.31
chr1.trna699-GlyGCC	-------------------------------------------------------------GAGGCCCGGGTTCGTTTCCCGGCCAATGCACCA-----------------	7.9	5.9	6.5	4.5	3.9	1.1	2.5	2.6	-1.28	0.12
chr1.trna699-GlyGCC	-----------------------------------------------CGCCTGCCACGCGGGAGGCCCGGGTTCGTTTCCCGGCCAATGCACCA-----------------	7.1	15	16.6	9.7	11.8	15.9	30.9	15.7	0.62	0.34
chr1.trna699-GlyGCC	-----------------------------------------AATTCTCGCCTGCCACGCGGGAGGCCCGGGTTCGTTTCCCGGCCAATGCACCA-----------------	7.1	8.5	14.4	11.2	5.3	4.5	9.2	7.8	-0.62	0.56
chr1.trna699-GlyGCC	-----------------------------------TGGTAGCATTCTCGCCTGCCACGCGGGAGGCCCGGGTTCGATTCCCGGCCAATGCACCA-----------------	6.4	4.6	16.6	5.2	6.6	6.8	3.3	6.5	-0.49	0.56
chr1.trna699-GlyGCC	-------------------------GGTGGTTCAGTGGTAGAATTCTCGCCTGCCACGCGGGAGGCCCGGGTTCGATTCCCGGCCAATGCACCA-----------------	6.4	6.5	4.3	4.5	2.6	2.3	0.8	2.6	-1.38	0.06
chr1.trna699-GlyGCC	----------------------------------------------------------CGGGAGGCCCGGGTTCGGTTCCCGGCCAATGCACCA-----------------	6.4	2.6	4.3	5.2	2.6	2.3	0.8	1.3	-1.39	0.05
chr1.trna699-GlyGCC	---------------------------------------AGAATTCTCGCCTGCCACGCGGGAGGCCCGGGTTCGTTTCCCGGCCAATGCACCA-----------------	6.4	20.2	22.4	23.1	10.5	13.6	18.4	11.7	-0.41	0.65
chr1.trna699-GlyGCC	------------------------------TTCAGTGGTAGAATTCTCGCCTGCCACGCGGGAGGCCCGGGTTCGATTCCCGGCCCATGCACCA-----------------	5.6	8.5	7.2	6.7	1.3	1.1	2.5	2.6	-1.88	0.03
chr1.trna699-GlyGCC	----------------------------------------------------------------------GTTCGATTCCCGGCCAATGCACCA-----------------	5.6	7.2	10.8	5.9	1.3	2.3	2.5	3.9	-1.56	0.07
chr1.trna699-GlyGCC	--------------------GCATTGGTTGTTCAGTGGTAGAATTCTCGCCTGCCACGCGGGAGGCCCGGGTTCGATTCCCGGCCAATGCACCA-----------------	5.6	3.3	9.4	7.4	1.3	2.3	0.8	1.3	-2.16	0.01
chr1.trna699-GlyGCC	---------------------------------------------CTCGCCTGCCACGCGGGAGGCCCGGGTTCGTTTCCCGGCCAATGCACCA-----------------	5.6	8.5	8.7	5.9	5.3	6.8	13.4	6.5	0.16	0.79
chr1.trna699-GlyGCC	-------------------------------------------TTCTCGCCTGCCACGCGGGAGGCCCGGGTTCGTTTCCCGGCCAATGCACCA-----------------	4.8	10.4	8.7	7.4	5.3	1.1	1.7	5.2	-1.24	0.13
chr1.trna699-GlyGCC	-----------------------------------TAGTAGAATTCTCGCCTGCCACGCGGGAGGCCCGGGTTCGATTCCCGGCCAATGCACCA-----------------	4.8	3.9	8.7	7.4	2.6	4.5	1.7	2.6	-1.11	0.18
chr1.trna699-GlyGCC	---------------------------TGGTTCAGTGGTAGAATTCTCGCCTGCCACGCGGGAGGCCCGGGTTCGGTTCCCGGCCAATGCACCA-----------------	4	3.9	8.7	5.2	5.3	9.1	22.5	26.1	1.53	0.07
chr1.trna699-GlyGCC	--------------------------GTGGTTCAGTGGTAGAATTCTCGCCTGCCACGCGGGAGGCCCGGGTTCGATTCCCGGCCAATGCACCA-----------------	4	4.6	7.2	3	1.3	3.4	0.8	2.6	-1.2	0.09
chr1.trna699-GlyGCC	----------------------------GGTTCAGTGGTAGAATTCTCGCCTGCCACGCGGGAGGCCCGGGTTCGTTTCCCGGCCAATGCACCA-----------------	4	7.8	2.2	7.4	6.6	5.7	13.4	9.1	0.7	0.4
chr1.trna699-GlyGCC	-------------------------------------------------------------------CGGGTTCGTTTCCCGGCCAATGCACCA-----------------	4	2.6	7.2	5.2	13.1	9.1	9.2	2.6	0.84	0.34
chr1.trna699-GlyGCC	-------------------------------TCAGTGGTAGAATTCTCGCCTGCCACGCGGGAGGCCCGGGTTCGATTCCCGGCCCATGCACCA-----------------	3.2	5.2	5.8	7.4	2.6	2.3	3.3	2.6	-0.99	0.24
chr1.trna699-GlyGCC	--------------------------------------TAGAATTCTCGCCTGCCACGCGGGAGGCCCGGGTTCGGTTCCCGGCCAATGCACCA-----------------	1.6	4.6	5.8	6.7	2.6	6.8	5.8	6.5	0.23	0.82
chr1.trna699-GlyGCC	-------------------------------------GTAGAATTCTCGCCTGCCACGCGGGAGGCCCGGGTTCGCTTCCCGGCCAATGCACCA-----------------	1.6	7.2	7.2	8.9	2.6	3.4	1.7	3.9	-1.1	0.16
chr1.trna699-GlyGCC	--------------------GCATTTGTGGTTCAGTGGTAGAATTCTCGCCTGCCACGCGGGAGGCCCGGGTTCGATTCCCGGCCAATGCACCA-----------------	1.6	6.5	7.2	4.5	2.6	2.3	1.7	3.9	-0.92	0.2
chr1.trna699-GlyGCC	--------------------GCATTGGTGGTTCAGTGGTAGAATTCTCGC-------------------------------------------------------------	12371.6	15162	7645.5	4919.7	16724.6	9823.8	5394.2	4071.2	-0.16	0.67
chr1.trna699-GlyGCC	--------------------GCATTGGTGGTTCAGTGGTAGAATTCTCGCC------------------------------------------------------------	10290.8	9255.4	6836	6473.3	11250.9	8212.7	5375.8	3590.8	-0.21	0.62
chr1.trna699-GlyGCC	--------------------GCATTGGTGGTTCAGTGGTAGAATTCTCGCCT-----------------------------------------------------------	7204.4	5756.4	3391.3	5014.9	3302.1	2755.3	1352.1	1340.5	-1.29	0
chr1.trna699-GlyGCC	--------------------GCATTGGTGGTTCAGTGGTAGAATTCTCGCCTGCCACGCGGGAGGCCCGGGT---------------------------------------	3185.6	3044	6527.6	4070.4	4069.7	3906.4	3280.4	4945.7	-0.05	0.83
chr1.trna699-GlyGCC	--------------------GCATTGGTGGTTCAGTGGTAGAATTCTCGCCTG----------------------------------------------------------	1442.3	1309.4	795.1	1019.6	389.1	230	131.1	218	-2.24	0
chr1.trna699-GlyGCC	--------------------GCATTGGTGGTTCAGTGGTAGAATTCTCGCCTGC---------------------------------------------------------	857.8	1167.7	391.4	643.3	705.9	281	190.4	168.4	-1.19	0.02
chr1.trna699-GlyGCC	--------------------GCATTGGTGGTTCAGTGGTAGAATTCTCGCCA-----------------------------------------------------------	544	300.4	110.5	205.3	48.6	79.3	32.6	44.4	-2.5	0
chr1.trna699-GlyGCC	--------------------GCATTGGTTGTTCAGTGGTAGAATTCTCGC-------------------------------------------------------------	393.9	472	271.5	176.3	508.7	372.7	158.7	120.1	-0.18	0.62
chr1.trna699-GlyGCC	-----------------------------------TGGTAGAATTCTCGCCTGCCACGCGGGAGGCCC-------------------------------------------	381.2	261.4	763.3	534.7	759.8	1187.3	870.2	926.7	0.95	0.01
chr1.trna699-GlyGCC	--------------------GCATTGGTTGTTCAGTGGTAGAATTCTCGCC------------------------------------------------------------	347.1	297.1	239	215.7	410.1	318.4	186.2	109.6	-0.1	0.73
chr1.trna699-GlyGCC	--------------------GCATTGGTGGTTCAGTGGTAGAATTCTCGCCTGCC--------------------------------------------------------	249.4	440.8	261.4	387.5	512.7	166.5	197.1	60	-0.52	0.31
chr1.trna699-GlyGCC	--------------------GCATTGGTGGTTCAGTGGTAGAATTCTCGCCTGCCACGCGGGAGGCCCGGGTT--------------------------------------	231.1	234.1	236.1	232	410.1	327.4	233	545.6	0.7	0.12
chr1.trna699-GlyGCC	--------------------GCATTGGTTGTTCAGTGGTAGAATTCTCGCCT-----------------------------------------------------------	247.8	198.9	109	161.4	102.5	66.8	58.5	36.5	-1.44	0
chr1.trna699-GlyGCC	--------------------GCATTGGTGGTTCAGTGGTAGAATTCTCGCCTGCCACG-----------------------------------------------------	199.4	154.7	257.8	220.1	180.1	230	173.7	168.4	-0.15	0.73
chr1.trna699-GlyGCC	--------------------GCATTGGTGGTTCAGTGGTAGAATTCTCGCCTGCCACGCGGGAGGCCCGGG----------------------------------------	183.5	164.5	360.4	141.3	206.4	250.4	182.1	344.6	0.21	0.69
chr1.trna699-GlyGCC	--------------------GCATTGGTGGTTCAGTGGTAGAATTCTCGCCTGCCACGCGGGA------------------------------------------------	177.1	294.5	236.1	179.2	240.6	324	213.8	496	0.52	0.27
chr1.trna699-GlyGCC	--------------------GCATTGGTGGTTCAGTGGTAGAATTCTCGCCTGCCA-------------------------------------------------------	154.9	626.7	228.9	638.1	508.7	138.2	106.1	49.6	-1.04	0.16
chr1.trna699-GlyGCC	--------------------GCATTGGTGGTTCAGTGGTAGAATTCTCGCCTGCCACGCGGGAGGCCC-------------------------------------------	139	136.5	153.8	130.2	127.5	230	93.5	228.4	0.28	0.63
chr1.trna699-GlyGCC	--------------------GCATTGGTTGTTCAGTGGTAGAATTCTCGCCTGCCACGCGGGAGGCCCGGGT---------------------------------------	120.7	85.8	177.7	147.3	86.8	126.9	91	133.1	-0.28	0.51
chr1.trna699-GlyGCC	--------------------GCATTGGTCGTTCAGTGGTAGAATTCTCGCC------------------------------------------------------------	126.3	98.2	76.5	120.5	1229.1	1062.7	709	403.3	3.01	0
chr1.trna699-GlyGCC	--------------------GCATTTGTGGTTCAGTGGTAGAATTCTCGCC------------------------------------------------------------	106.4	96.2	88.8	87	216.9	189.2	111.9	48.3	0.58	0.26
chr1.trna699-GlyGCC	--------------------GCATTGGTGGTTCAGTGGTAGAATTCTCGCCG-----------------------------------------------------------	104	83.2	36.8	35.7	26.3	22.7	19.2	11.7	-1.7	0.01
chr1.trna699-GlyGCC	--------------------GCATTGGTGGTTCAGTGGTAGAATTCTCG--------------------------------------------------------------	100.1	116.4	52.7	56.5	51.3	63.4	25.9	30	-0.93	0.05
chr1.trna699-GlyGCC	--------------------GCATTGGTAGTTCAGTGGTAGAATTCTCGCC------------------------------------------------------------	112	80	88.8	67.7	757.2	649.2	478.5	295	2.65	0
chr1.trna699-GlyGCC	--------------------GCATTGGTAGTTCAGTGGTAGAATTCTCGC-------------------------------------------------------------	107.2	96.2	45.5	42.4	453.5	337.6	162	122.7	1.88	0.01
chr1.trna699-GlyGCC	--------------------GCATTTGTGGTTCAGTGGTAGAATTCTCGCCT-----------------------------------------------------------	84.2	70.9	38.3	56.5	67	63.4	21.7	18.3	-0.55	0.24
chr1.trna699-GlyGCC	--------------------GCATTTGTGGTTCAGTGGTAGAATTCTCGC-------------------------------------------------------------	84.2	117.7	91	37.9	241.9	130.3	84.3	66.6	0.66	0.35
chr1.trna699-GlyGCC	--------------------GCATTGGTGGTTCAGTGGTAGAATTCTCGCCTGCCACGCGGGAGGCCCGGGG---------------------------------------	77	67.6	122.8	58.8	56.5	61.2	53.4	103.1	-0.25	0.54
chr1.trna699-GlyGCC	--------------------GCATTGGTGGTTCAGGGGTAGAATTCTCGCC------------------------------------------------------------	77.8	56.6	40.4	31.2	81.5	66.8	19.2	50.9	0.08	0.96
chr1.trna699-GlyGCC	------------------------------------------------------------------------TCGATTCCCGGCCAATGCACCA-----------------	25.4	20.8	83	31.2	6.6	14.7	4.2	2.6	-2.51	0.01
chr1.trna699-GlyGCC	--------------------GCATTAGTGGTTCAGTGGTAGAATTCTCGC-------------------------------------------------------------	66.7	49.4	52.7	29	99.9	60	32.6	7.8	0.02	0.96
chr1.trna699-GlyGCC	-------------------------------------GTAGAATTCTCGCCTGCCACGCGGGAGGCCCGGGTT--------------------------------------	69.1	19.5	19.5	26.8	3.9	1.1	7.5	3.9	-3.03	0.01
chr1.trna699-GlyGCC	--------------------GCATTGGTGGTTCAGTGGTAGAATTCTCTC-------------------------------------------------------------	60.4	68.9	34.7	37.9	44.7	47.6	19.2	30	-0.51	0.28
chr1.trna699-GlyGCC	--------------------GCATTGGTAGTTCAGTGGTAGAATTCTCGCCT-----------------------------------------------------------	67.5	41	36.8	58.8	231.4	177.9	94.4	99.2	1.56	0
chr1.trna699-GlyGCC	-----------------------------------TGGTAGAATTCTCGCCTGCCACGC----------------------------------------------------	61.9	33.2	28.2	46.9	19.7	23.8	15	11.7	-1.28	0.04
chr1.trna699-GlyGCC	-----------------------------------------------------------------CCCGGGTTCGATTCCCGGCCAACGCACCA-----------------	65.1	49.4	118.4	70.7	13.1	14.7	19.2	5.2	-2.54	0
chr1.trna699-GlyGCC	--------------------------------------TAGAATTCTCGCCTGCCACG-----------------------------------------------------	57.2	35.1	231.8	60.2	205.1	237.9	263.1	62.7	1	0.1
chr1.trna699-GlyGCC	--------------------GCATTGGTGGTTCAGTGGTAGAATTCTCGCCTGCCT-------------------------------------------------------	48.4	66.3	23.8	51.3	17.1	23.8	9.2	10.4	-1.65	0.01
chr1.trna699-GlyGCC	-----------------------TTGGTGGTTCAGTGGTAGAATTCTCGCCT-----------------------------------------------------------	50.8	40.3	48.4	76.6	18.4	6.8	14.2	3.9	-2.32	0
chr1.trna699-GlyGCC	-----------------------------------TGGTAGAATTCTCGCCTGCCACGCGGGAGGCCCGGGT---------------------------------------	54.8	37.1	145.2	64.7	248.4	329.7	233	270.2	1.84	0
chr1.trna699-GlyGCC	--------------------GCATTGGTCGTTCAGTGGTAGAATTCTCGCCTGCCACGCGGGAGGCCCGGGT---------------------------------------	44.5	36.4	101.1	72.1	429.8	381.8	346.6	400.7	2.62	0
chr1.trna699-GlyGCC	--------------------GCATTGGTGGTTCAGTGGTAGAATTCTC---------------------------------------------------------------	46.9	126.8	44.8	31.2	30.2	26.1	5	36.5	-1.35	0.06
chr1.trna699-GlyGCC	--------------------GCATTGGTGGTTCAGTGGTAGAATTCTCGCCTGCCACGCGGGAGGCC--------------------------------------------	42.9	54.6	82.3	60.2	169.6	175.6	139.5	291.1	1.69	0
chr1.trna699-GlyGCC	--------------------GCATTGGTGGTTCAGGGGTAGAATTCTCGC-------------------------------------------------------------	46.9	99.5	36.8	33.5	77.6	47.6	30.9	26.1	-0.25	0.56
chr1.trna699-GlyGCC	--------------------GCATTAGTGGTTCAGTGGTAGAATTCTCGCC------------------------------------------------------------	46.9	47.5	36.8	29	55.2	72.5	28.4	18.3	0.12	0.89
chr1.trna699-GlyGCC	--------------------GCATTGGTAGTTCAGTGGTAGAATTCTCGCCTGCCACGCGGGAGGCCCGGGT---------------------------------------	42.9	28	89.5	40.2	269.5	273	169.5	248	2.26	0
chr1.trna699-GlyGCC	--------------------GCATTGGTGGTTCAGTGGTAGAATTCTCGCCTGCCACGCGGG-------------------------------------------------	40.5	42.9	26	23.1	23.7	46.5	21.7	77	0.35	0.67
chr1.trna699-GlyGCC	--------------------GCATTGGTGGTTCAGTGGTAGAATTCTCTCC------------------------------------------------------------	44.5	40.3	34.7	33.5	67	35.1	11.7	11.7	-0.28	0.49
chr1.trna699-GlyGCC	--------------------GCATTGGTCGTTCAGTGGTAGAATTCTCGCCT-----------------------------------------------------------	44.5	54.6	32.5	54.3	237.9	236.8	162.9	99.2	1.99	0
chr1.trna699-GlyGCC	----------------------------------------------------------------------GTTCGTTTCCCGGCCAATGCACCA-----------------	15.9	14.3	28.9	14.1	7.9	13.6	14.2	11.7	-0.63	0.47
chr1.trna699-GlyGCC	--------------------GCATTGGTGGTTCAGGGGTAGAATTCTCGCCT-----------------------------------------------------------	42.1	45.5	20.2	27.5	22.3	3.4	5	3.9	-1.96	0
chr1.trna699-GlyGCC	--------------------GCATTGGTCGTTCAGTGGTAGAATTCTCGC-------------------------------------------------------------	42.1	40.3	42.6	27.5	465.3	381.8	246.4	171	3.05	0
chr1.trna699-GlyGCC	--------------------GCATTGGTTGTTCAGTGGTAGAATTCTCGCCTG----------------------------------------------------------	36.5	49.4	20.2	34.2	7.9	14.7	2.5	7.8	-2.09	0
chr1.trna699-GlyGCC	--------------------GCATTGGTGGTTCAGTGGTAGAATTCTCGCCTGCCACGCGGGAG-----------------------------------------------	34.2	85.8	53.4	43.9	34.2	80.4	57.6	155.3	0.59	0.43
chr1.trna699-GlyGCC	--------------------GCATTAGTGGTTCAGTGGTAGAATTCTCGCCT-----------------------------------------------------------	38.1	24.1	12.3	19.3	11.8	13.6	11.7	1.3	-1.29	0.11
chr1.trna699-GlyGCC	-----------------------TTGGTGGTTCAGTGGTAGAATTCTCGC-------------------------------------------------------------	35.7	18.2	22.4	20.8	3.9	29.5	19.2	3.9	-0.78	0.37
chr1.trna699-GlyGCC	--------------------GCATTGGTGGTTCAGTGGTAGAATTCTCGCCTT----------------------------------------------------------	35.7	29.3	12.3	6.7	3.9	3.4	2.5	1.3	-2.91	0
chr1.trna699-GlyGCC	--------------------GCATTGGTGGTTCAGTGGTAGAATTCTCTCCT-----------------------------------------------------------	33.4	7.8	8.7	23.1	11.8	13.6	7.5	7.8	-0.84	0.31
chr1.trna699-GlyGCC	--------------------GCATTGGTGGTTCAGTGGTAGAATTCTCGCCTGCCACGC----------------------------------------------------	30.2	26.7	16.6	13.4	10.5	26.1	15	17	-0.34	0.65
chr1.trna699-GlyGCC	--------------------------------------TAGAATTCTCGCCTGCCACGC----------------------------------------------------	33.4	23.4	82.3	17.8	43.4	88.4	40.1	43.1	0.45	0.47
chr1.trna699-GlyGCC	----------------------------------GTGGTAGAATTCTCGCCTGCC--------------------------------------------------------	33.4	9.8	45.5	33.5	19.7	34	12.5	23.5	-0.44	0.45
chr1.trna699-GlyGCC	--------------------GCATTGGTGGTTCAGTGGTAGAATTCTCGCCTGCCACGCGGGAGGCCCGGGTTCGTTTCC-------------------------------	25.4	16.9	21.7	11.9	9.2	23.8	17.5	78.3	0.76	0.49
chr1.trna699-GlyGCC	--------------------GCATCGGTGGTTCAGTGGTAGAATGCTCGCCT-----------------------------------------------------------	36.5	21.5	30.3	29	34.2	26.1	5.8	13.1	-0.57	0.3
chr1.trna699-GlyGCC	--------------------------------CAGTGGTAGAATTCTCGCCT-----------------------------------------------------------	36.5	23.4	49.1	36.4	13.1	14.7	14.2	22.2	-1.18	0.06
chr1.trna699-GlyGCC	--------------------NCATTGGTGGTTCAGTGGTAGAATTCTCGC-------------------------------------------------------------	29.4	16.9	8.7	10.4	22.3	10.2	0.8	3.9	-0.81	0.25
chr1.trna699-GlyGCC	--------------------GCATTTGTGGTTCAGTGGTAGAATTCTCGCCTGCCACGCGGGAGGCCCGGGT---------------------------------------	26.2	38.4	91.7	51.3	71	74.8	89.4	83.5	0.62	0.2
chr1.trna699-GlyGCC	-------------------------------------GTAGAATTCTCGCCTGCCACGCGGGAGGCCC-------------------------------------------	28.6	23.4	30.3	20.1	1.3	20.4	7.5	7.8	-1.47	0.06
chr1.trna699-GlyGCC	-------------------------------------GTAGAATTCTCGCCTGCCACGCGGGAGGCCCGGGTTCGTTTCCCGGCCAATGCACC------------------	19.9	31.9	10.8	6.7	6.6	14.7	5.8	14.4	-0.74	0.31
chr1.trna699-GlyGCC	------------------------------------GGTAGAATTCTCGCCTGCCACGCGGGAGGCCC-------------------------------------------	28.6	41	41.2	29	27.6	44.2	30.1	31.3	-0.07	0.9
chr1.trna699-GlyGCC	--------------------GCATTGGTTGTTCAGTGGTAGAATTCTCGCCTGC---------------------------------------------------------	24.6	33.2	15.2	28.3	27.6	18.1	10.9	1.3	-0.81	0.23
chr1.trna699-GlyGCC	--------------------GCATTGGTGGTTCAGTGGTAGAATTCTCGCCGG----------------------------------------------------------	24.6	3.9	15.2	8.2	3.9	1.1	0.8	3.9	-2.4	0.02
chr1.trna699-GlyGCC	--------------------GCATTGGTGGTTCAGTGGTAGAATTC-----------------------------------------------------------------	29.4	37.7	11.6	7.4	9.2	7.9	5.8	17	-1.11	0.12
chr1.trna699-GlyGCC	----------------------ATTGGTGGTTCAGTGGTAGAATTCTCGC-------------------------------------------------------------	27	40.3	22.4	41.6	3.9	10.2	0.8	11.7	-2.3	0
chr1.trna699-GlyGCC	-----------------------------------TGGTAGCATTCTCGCCTGCCACGCGGGAGGCCC-------------------------------------------	26.2	7.8	49.8	13.4	35.5	61.2	37.6	23.5	0.7	0.21
chr1.trna699-GlyGCC	------------------------------------------------------------------------TCGATTCCCGGCCAACGCACCA-----------------	27.8	22.8	104.7	28.3	5.3	1.1	10.9	17	-2.42	0.05
chr1.trna699-GlyGCC	---------------------------------AGTGGTAGAATTCTCGCCTGCC--------------------------------------------------------	26.2	25.4	45.5	29	19.7	30.6	20	11.7	-0.62	0.35
chr1.trna699-GlyGCC	-------------------------------TCAGTGGTAGAATTCTCGCCTGCCACGCGGGAGGCCCGGGTTCGTTTCCCGGCCAATGCACC------------------	16.7	12.4	3.6	2.2	1.3	5.7	2.5	6.5	-1.12	0.22
chr1.trna699-GlyGCC	--------------------GCATTGGTGGTTCAGGGGTAGAATTCTCGCCTGCCACGCGGGAGGCCCGGGT---------------------------------------	20.6	15	53.4	24.5	23.7	26.1	13.4	47	-0.05	0.83
chr1.trna699-GlyGCC	--------------------------------------------------------CGCGGGAGGCCCGGGTTCGTTTCCCGGCCAATGCACC------------------	16.7	11.1	6.5	12.6	1.3	3.4	2.5	3.9	-2.07	0.03
chr1.trna699-GlyGCC	-----------------------------------TGGTAGAATTCTCGCCTGCCACGCG---------------------------------------------------	21.4	11.7	30.3	8.9	11.8	10.2	2.5	1.3	-1.49	0.07
chr1.trna699-GlyGCC	--------------------GCATTTGTGGTTCAGTGGTAGAATTCTCGCCTG----------------------------------------------------------	18.3	18.2	7.9	17.1	3.9	12.5	2.5	1.3	-1.61	0.08
chr1.trna699-GlyGCC	--------------------GCATTGGTGGTTCAGTGGTAGAATTCTCGCCTGCCACGCGGGAGGCCCGG-----------------------------------------	18.3	26.7	11.6	8.2	21	29.5	21.7	47	0.88	0.22
chr1.trna699-GlyGCC	--------------------GCATTGGTGGTTCAGTGGTAGAATTCTCGCCTGCCACGCGGGAGGCCCGGGTTCGTTTCCCGGCCAATGCACC------------------	15.1	8.5	6.5	2.2	14.5	10.2	2.5	19.6	0.53	0.7
chr1.trna699-GlyGCC	--------------------------------CAGTGGTAGAATTCTCGCCTGCCACGCGGGAGGCCC-------------------------------------------	21.4	5.9	15.2	15.6	11.8	30.6	15	27.4	0.55	0.45
chr1.trna699-GlyGCC	----------------------ATTGGTGGTTCAGTGGTAGAATTCTCGCCT-----------------------------------------------------------	20.6	18.2	14.4	19.3	1.3	6.8	0.8	3.9	-2.5	0.01
chr1.trna699-GlyGCC	-----------------------------------TGGTAGAATTCTCGCCTGCCACGCGGGAGGCCCGGGTT--------------------------------------	19.1	7.8	28.2	8.9	47.3	47.6	27.6	90.1	1.73	0.01
chr1.trna699-GlyGCC	--------------------GCATTGGTGGTTCAGTGGTAGAATTCTCTCCTGCCACGCGGGAGGCCCGGGT---------------------------------------	16.7	15	27.4	17.1	10.5	26.1	9.2	3.9	-0.62	0.44
chr1.trna699-GlyGCC	--------------------GCATTGGTGGTTCAGTGGTAGAATTCTCGCCTGCCACGCGGGAGGCCCGGGTTCGTTTCCC------------------------------	15.1	29.9	11.6	8.9	9.2	13.6	13.4	71.8	0.72	0.63
chr1.trna699-GlyGCC	--------------------GCATTGGTGGTTCAGTGGTAGAATTCTCGCCTGCCAC------------------------------------------------------	16.7	29.9	22.4	17.1	23.7	43.1	5	7.8	-0.11	0.76
chr1.trna699-GlyGCC	--------------------GCATTGCTGGTTCAGTGGTAGAATTCTCGCC------------------------------------------------------------	18.3	13	10.1	10.4	15.8	19.3	10	15.7	0.23	0.83
chr1.trna699-GlyGCC	-----------------------TTGGTGGTTCAGTGGTAGAATTCTCGCCTGCCACGCGGGAGGCCCGGGT---------------------------------------	14.3	16.9	15.2	13.4	21	20.4	27.6	20.9	0.59	0.38
chr1.trna699-GlyGCC	-----------------------TTGGTGGTTCAGTGGTAGAATTCTCGCCTGCC--------------------------------------------------------	14.3	33.2	35.4	36.4	21	40.8	21.7	10.4	-0.34	0.6
chr1.trna699-GlyGCC	-----------------------------------TGGTAGAATTCTCGCCTGCCACGCGGGAGGCCA-------------------------------------------	16.7	11.7	21.7	4.5	11.8	34	5	11.7	0.2	0.89
chr1.trna699-GlyGCC	------------------------------------GGTAGAATTCTCGCCTGCCACGCGGGA------------------------------------------------	16.7	13.7	21.7	17.8	7.9	34	20	19.6	0.22	0.72
chr1.trna699-GlyGCC	--------------------GCATTGCTGGTTCAGTGGTAGAATTCTCGC-------------------------------------------------------------	15.9	25.4	18.8	6.7	36.8	26.1	7.5	11.7	0.3	0.84
chr1.trna699-GlyGCC	----------------------ATTGGTGGTTCAGTGGTAGAATTCTCGCCTGCC--------------------------------------------------------	14.3	85.8	62.1	111.6	347	100.8	89.4	1.3	0.98	0.47
chr1.trna699-GlyGCC	---------------------------TGGTTCAGTGGTAGAATTCTCGCCTGCC--------------------------------------------------------	14.3	11.7	28.2	11.2	15.8	13.6	27.6	3.9	-0.1	0.96
chr1.trna699-GlyGCC	-----------------------------------TGGTAGAATTCTCGCCTGCC--------------------------------------------------------	14.3	13.7	15.2	13.4	63.1	115.6	80.2	19.6	2.3	0
chr1.trna699-GlyGCC	--------------------GCATTGGTAGTTCAGTGGTAGAATTCTCGCCTG----------------------------------------------------------	12.7	3.9	5.8	2.2	17.1	12.5	5	10.4	0.87	0.39
chr1.trna699-GlyGCC	--------------------------------CAGTGGTAGAATTCTCGCCTGCC--------------------------------------------------------	14.3	15.6	6.5	6.7	7.9	3.4	10	1.3	-0.93	0.39
chr1.trna699-GlyGCC	---------------------------TGGTTCAGTGGTAGAATTCTCGCCT-----------------------------------------------------------	13.5	11.1	33.2	5.2	51.3	44.2	21.7	26.1	1.19	0.08
chr1.trna699-GlyGCC	-------------------------------------GTAGAATTCTCGCCTGCCACGCGGGAGGCCCGGGT---------------------------------------	11.9	11.7	8.7	6.7	1.3	3.4	5	3.9	-1.51	0.13
chr1.trna699-GlyGCC	--------------------GCATTGGTTGTTCAGTGGTAGAATTCTCGCCTGCCACG-----------------------------------------------------	10.3	5.2	9.4	8.2	3.9	12.5	2.5	3.9	-0.54	0.56
chr1.trna699-GlyGCC	--------------------GCATTGGTGGTTCAGTGGTAGANTTCTCGCC------------------------------------------------------------	11.1	11.1	4.3	6.7	15.8	6.8	11.7	7.8	0.34	0.72
chr1.trna699-GlyGCC	--------------------GCATTGGTGGTTCAGTGGTAGANTTCTCGC-------------------------------------------------------------	11.1	16.9	4.3	2.2	11.8	13.6	10	7.8	0.32	0.76
chr1.trna699-GlyGCC	--------------------GCATTGGTTGTTCAGTGGTAGAATTCTCGCCA-----------------------------------------------------------	11.1	9.1	6.5	2.2	7.9	6.8	0.8	1.3	-0.78	0.32
chr1.trna699-GlyGCC	--------------------GCATTGGTGGTTCAGTGGTAGAATTCTCGCCTGCCACGCGGGAGGC---------------------------------------------	10.3	13.7	13	9.7	14.5	29.5	27.6	20.9	0.99	0.16
chr1.trna699-GlyGCC	--------------------GCATTGGTGGTTCAGTGGTAGAATTCTCGCCTGCCACGCGG--------------------------------------------------	10.3	24.7	15.2	8.2	27.6	18.1	10.9	27.4	0.52	0.61
chr1.trna699-GlyGCC	--------------------GCATTGGTGGTTCAGTGGTAGAATTCTCGCCTGCCACGCG---------------------------------------------------	10.3	10.4	7.9	4.5	3.9	9.1	0.8	14.4	-0.23	0.69
chr1.trna699-GlyGCC	--------------------GCATTGGTGGTTCAGTGGTAGAATTCTCGCA------------------------------------------------------------	11.1	7.8	2.2	2.2	7.9	3.4	5	1.3	-0.41	0.7
chr1.trna699-GlyGCC	--------------------GCATTGGTGGTTCAGTGGCAGAATTCTCGCC------------------------------------------------------------	11.1	11.1	4.3	4.5	7.9	3.4	2.5	1.3	-1.04	0.22
chr1.trna699-GlyGCC	--------------------GCATTGCTGGTTCAGTGGTAGAATTCTCGCCTGCCACGCGGGAGGCCCGGGT---------------------------------------	10.3	5.2	9.4	4.5	1.3	12.5	2.5	1.3	-0.74	0.45
chr1.trna699-GlyGCC	--------------------------------------------------------CGCGGGAGGCCCGGGTTCGTTTCCCGGCCAATG----------------------	9.5	18.2	3.6	5.2	1.3	3.4	0.8	1.3	-2.41	0.02
chr1.trna699-GlyGCC	------------------------------TTCAGTGGTAGAATTCTCGCC------------------------------------------------------------	10.3	8.5	18.8	7.4	5.3	11.3	14.2	13.1	-0.04	1
chr1.trna699-GlyGCC	---------------------------TGGTTCAGTGGTAGAATTCTCGCCTGCCACGCGGGAGGCCCGGGT---------------------------------------	9.5	5.9	13	6.7	15.8	30.6	45.1	15.7	1.61	0.02
chr1.trna699-GlyGCC	---------------------------TGGTTCAGTGGTAGAATTCTCGCCTGCCACGCGGGAGGCCC-------------------------------------------	9.5	19.5	36.8	26.8	161.7	203.9	112.7	199.7	2.87	0
chr1.trna699-GlyGCC	-----------------------------------TGGTAGAATTCTCGCCTGCCACG-----------------------------------------------------	9.5	0.7	4.3	4.5	7.9	17	15	1.3	1.12	0.15
chr1.trna699-GlyGCC	------------------------------------------------------------------------TCGGTTCCCGGCCAATGCACCA-----------------	4	6.5	13.7	5.9	7.9	6.8	3.3	2.6	-0.55	0.52
chr1.trna699-GlyGCC	--------------------NCATTGGTGGTTCAGTGGTAGAATTCTCGCCT-----------------------------------------------------------	9.5	13	0.7	8.9	7.9	1.1	5	7.8	-0.56	0.51
chr1.trna699-GlyGCC	--------------------NCATTGGTGGTTCAGTGGTAGAATTCTCGCC------------------------------------------------------------	9.5	9.1	8.7	8.9	11.8	26.1	5	3.9	0.37	0.73
chr1.trna699-GlyGCC	----------------------------------GTGGTAGAATTCTCGCCTGCCA-------------------------------------------------------	9.5	3.9	2.2	4.5	1.3	3.4	0.8	1.3	-1.55	0.07
chr1.trna699-GlyGCC	-------------------------------------GTAGAATTCTCGCCTGCCACG-----------------------------------------------------	9.5	5.9	6.5	6.7	3.9	13.6	5	31.3	0.91	0.42
chr1.trna699-GlyGCC	-------------------------GGTGGTTCAGTGGTAGAATTCTCGCCT-----------------------------------------------------------	10.3	13	28.2	19.3	9.2	1.1	3.3	13.1	-1.41	0.08
chr1.trna699-GlyGCC	--------------------GCATTGGTTGTTCAGTGGTAGAATTCTCGCCTGCCACGCGGGAGGCCCGGG----------------------------------------	8.7	5.2	5.8	5.9	14.5	12.5	5	10.4	0.72	0.5
chr1.trna699-GlyGCC	--------------------GCATTGGTGGTTCAGTGGTAGANTTCTCGCCT-----------------------------------------------------------	9.5	7.8	2.2	8.9	7.9	1.1	0.8	1.3	-1.35	0.09
chr1.trna699-GlyGCC	--------------------GCATTGGTGGTTCAGTGGTAGAATTCTCTCCTG----------------------------------------------------------	8.7	10.4	5.8	2.2	1.3	1.1	0.8	1.3	-2.56	0
chr1.trna699-GlyGCC	--------------------GCATTGGTGGTTCAGTGGTAGAATTCTCGCCTGCCACGCGGGAGGCCCGGGA---------------------------------------	8.7	0.7	16.6	9.7	10.5	6.8	5	1.3	-0.59	0.55
chr1.trna699-GlyGCC	--------------------GCATTGGTGGTTCAGTGGTAGAATTCTCACC------------------------------------------------------------	9.5	3.9	6.5	4.5	7.9	3.4	2.5	1.3	-0.69	0.41
chr1.trna699-GlyGCC	--------------------GCATTGGTGGTTCAGTGGTAGAATTCTCAC-------------------------------------------------------------	9.5	7.8	4.3	2.2	7.9	6.8	0.8	7.8	-0.03	0.87
chr1.trna699-GlyGCC	--------------------GCATTGGTCGTTCAGTGGTAGAATTCTCGCCTGC---------------------------------------------------------	8.7	7.2	0.7	2.2	47.3	12.5	10.9	3.9	1.98	0.18
chr1.trna699-GlyGCC	--------------------GCATTGGTCGTTCAGTGGTAGAATTCTCGCCTG----------------------------------------------------------	8.7	3.9	2.2	4.5	21	20.4	15	20.9	2.01	0.02
chr1.trna699-GlyGCC	--------------------GCATTAGTGGTTCAGTGGTAGAATTCTCGCCTGC---------------------------------------------------------	8.7	5.2	0.7	8.2	3.9	1.1	0.8	1.3	-1.66	0.05
chr1.trna699-GlyGCC	--------------------GCATTGCTGGTTCAGTGGTAGAATTCTCGCCT-----------------------------------------------------------	9.5	13	6.5	10.4	7.9	1.1	2.5	1.3	-1.62	0.07
chr1.trna699-GlyGCC	--------------------GCATTAGTGGTTCAGTGGTAGAATTCTCGCCTG----------------------------------------------------------	8.7	5.2	2.2	8.2	3.9	1.1	0.8	1.3	-1.75	0.03
chr1.trna699-GlyGCC	-----------------------------------------------------------------CCCGGGTTCGTTTCCCGGCCAACGCAC-------------------	10.3	0.7	5.1	7.4	9.2	1.1	5.8	1.3	-0.42	0.74
chr1.trna699-GlyGCC	---------------------CATTGGTGGTTCAGTGGTAGAATTCTCGCCTGCCACGCGGGAGGCCCGGGT---------------------------------------	8.7	7.2	15.2	4.5	14.5	6.8	13.4	27.4	0.8	0.38
chr1.trna699-GlyGCC	---------------------CATTGGTGGTTCAGTGGTAGAATTCTCGCCT-----------------------------------------------------------	9.5	3.9	6.5	6.7	1.3	3.4	0.8	1.3	-1.96	0.02
chr1.trna699-GlyGCC	----------------------ATTGGTGGTTCAGTGGTAGAATTCTCGCCTGCCA-------------------------------------------------------	8.7	28	15.2	28.3	43.4	18.1	15	3.9	0.01	0.94
chr1.trna699-GlyGCC	-------------------------------------------------------ACGCGGGAGGCCCGGGTTCGTTTCCCGGCCAATGCACC------------------	7.1	2	5.1	6.7	1.3	3.4	0.8	1.3	-1.6	0.04
chr1.trna699-GlyGCC	-----------------------TTGGTGGTTCAGTGGTAGAATTCTCGCC------------------------------------------------------------	7.1	15	12.3	10.4	7.9	15.9	5	3.9	-0.45	0.6
chr1.trna699-GlyGCC	-----------------------TTGGTGGTTCAGTGGTAGAATTCTCGCCTGCCACGCGGGAGGCCC-------------------------------------------	6.4	8.5	4.3	11.9	10.5	20.4	0.8	10.4	0.44	0.77
chr1.trna699-GlyGCC	------------------------------TTCAGTGGTAGAATTCTCGCCTGCCACGCGGGAGGCCCGGGTTCGTTTCCCGGCCAATGCACC------------------	5.6	9.8	3.6	2.2	6.6	5.7	9.2	14.4	0.76	0.44
chr1.trna699-GlyGCC	---------------------------TGGTTCAGTGGTAGAATTCTCGCC------------------------------------------------------------	7.9	2.6	18.8	7.4	64.4	52.1	43.4	13.1	2.23	0
chr1.trna699-GlyGCC	-------------------------------TCAGTGGTAGAATTCTCGCC------------------------------------------------------------	7.9	13	5.1	3	5.3	11.3	5.8	17	0.44	0.73
chr1.trna699-GlyGCC	----------------------------------------------------------------------GTTCGATTCCCGGCCAACGCACCA-----------------	7.9	8.5	20.9	7.4	1.3	1.1	0.8	1.3	-3.29	0
chr1.trna699-GlyGCC	--------------------GCATTTGTGGTTCAGTGGTAGAATTCTCGCCTGCC--------------------------------------------------------	6.4	8.5	4.3	4.5	17.1	1.1	0.8	1.3	-0.21	0.74
chr1.trna699-GlyGCC	--------------------GCATTGGTTGTTCAGTGGTAGAATTCTCGCCTGCCA-------------------------------------------------------	6.4	15	9.4	19.3	10.5	12.5	0.8	1.3	-0.99	0.23
chr1.trna699-GlyGCC	--------------------GCATTGGTTGTTCAGTGGTAGANTTCTCGC-------------------------------------------------------------	7.1	7.8	0.7	2.2	7.9	3.4	0.8	3.9	-0.16	0.76
chr1.trna699-GlyGCC	--------------------GCATTGGTTGTTCAGTGGTAGAATTCTCGCCTGCCACGCGGGAGGCCC-------------------------------------------	6.4	5.2	5.8	5.9	3.9	6.8	5	14.4	0.37	0.77
chr1.trna699-GlyGCC	--------------------GCATTGGTGGTTCGGTGGTAGAATTCTCGCC------------------------------------------------------------	7.1	0.7	2.2	2.2	1.3	15.9	7.5	1.3	1.09	0.32
chr1.trna699-GlyGCC	--------------------GCATTGGTGGTTCAGTGGTAGAATTCTCGCCTGCCACGCGGGAGG----------------------------------------------	6.4	2	2.2	4.5	1.3	6.8	13.4	14.4	1.26	0.12
chr1.trna699-GlyGCC	--------------------GCATTGGTGGTTCAGTGGCAGAATTCTCGC-------------------------------------------------------------	7.1	3.9	10.1	0.7	3.9	6.8	0.8	3.9	-0.5	0.51
chr1.trna699-GlyGCC	--------------------GCATTGGTAGTTCAGTGGTAGAATTCTCGCCTGC---------------------------------------------------------	6.4	5.2	4.3	2.2	23.7	9.1	6.7	7.8	1.38	0.17
chr1.trna699-GlyGCC	--------------------GCATCGGTGGTTCAGTGGTAGAATGCTCGCC------------------------------------------------------------	7.9	8.5	2.9	3	5.3	1.1	3.3	5.2	-0.57	0.47
chr1.trna699-GlyGCC	--------------------------------CAGTGGTAGAATTCTCGCCTGCCACGCGGGAGGCCCGGGTTCGTTTCCCGGCCAATGCACC------------------	5.6	8.5	6.5	2.2	3.9	3.4	4.2	14.4	0.19	0.99
chr1.trna699-GlyGCC	----------------------ATTGGTGGTTCAGTGGTAGAATTCTCGCCTGCCACGCGGGAGGCCCGGGT---------------------------------------	6.4	5.2	11.6	0.7	1.3	9.1	2.5	7.8	-0.2	0.81
chr1.trna699-GlyGCC	-----------------------ATTGTGGTTCAGTGGTAGAATTCTCGC-------------------------------------------------------------	7.1	5.9	4.3	8.9	15.8	13.6	7.5	7.8	0.77	0.44
chr1.trna699-GlyGCC	------------------------------TTCAGTGGTAGAATTCTCGCCT-----------------------------------------------------------	5.6	2.6	12.3	17.1	5.3	7.9	5.8	9.1	-0.41	0.67
chr1.trna699-GlyGCC	-------------------------TGTGGTTCAGTGGTAGAATTCTCGCCT-----------------------------------------------------------	5.6	2.6	0.7	0.7	5.3	11.3	8.4	1.3	1.45	0.07
chr1.trna699-GlyGCC	---------------------------TGGTTCAGTGGTAGAATTCTCGCCTGCCACG-----------------------------------------------------	4.8	3.9	8.7	6.7	15.8	6.8	7.5	7.8	0.66	0.52
chr1.trna699-GlyGCC	-----------------------------------TGGTAGAATTCTCGCCTGCCATGCGGGAGGCCC-------------------------------------------	4.8	0.7	0.7	0.7	39.4	3.4	2.5	1.3	2.76	0.3
chr1.trna699-GlyGCC	-----------------------------------TGGTAGAATTCTCGCCTGCCACGCGGGAGGCCCGGGTTCGTTTCCCGGCCAATGCACC------------------	4	8.5	5.1	2.2	6.6	10.2	12.5	30	1.59	0.1
chr1.trna699-GlyGCC	----------------------------------------------TCGCCTGCCACGCGGGAGGCCCGGGT---------------------------------------	4.8	7.8	8.7	4.5	1.3	1.1	0.8	1.3	-2.49	0
chr1.trna699-GlyGCC	--------------------------------------TAGAATTCTCGCCTGCCACGCGGGAGGCCC-------------------------------------------	4.8	3.9	6.5	2.2	1.3	3.4	0.8	7.8	-0.38	0.56
chr1.trna699-GlyGCC	--------------------NCATTGGTGGTTCAGTGGTAGAATTCTCGCCTGCCACGCGGGAGGCCCGGGT---------------------------------------	4.8	0.7	15.2	11.9	1.3	12.5	9.2	10.4	0.04	0.93
chr1.trna699-GlyGCC	-------------------------------------GTAGAATTCTCGCCTGCCACGCGGGAGGCCCGGGTTCGTTTCCCGGCCAATGCAC-------------------	4	8.5	2.2	3.7	3.9	1.1	4.2	3.9	-0.48	0.57
chr1.trna699-GlyGCC	-------------------------------------GTAGAATTCTCGCCTGCCAC------------------------------------------------------	4.8	2	4.3	8.9	1.3	3.4	5	19.6	0.55	0.69
chr1.trna699-GlyGCC	-------------------------------------GTAGAATTCTCGCCTGCCACGC----------------------------------------------------	4.8	5.9	2.2	6.7	1.3	3.4	2.5	7.8	-0.37	0.63
chr1.trna699-GlyGCC	----------------------------GGTTCAGTGGTAGAATTCTCGCCT-----------------------------------------------------------	5.6	0.7	26	3	13.1	19.3	16.7	30	1.17	0.15
chr1.trna699-GlyGCC	----------------------------GGTTCAGTGGTAGAATTCTCGCC------------------------------------------------------------	5.6	2.6	2.9	7.4	9.2	19.3	5.8	9.1	1.23	0.19
chr1.trna699-GlyGCC	--------------------GCGTTGGTGGTTCAGTGGTAGAATTCTCGC-------------------------------------------------------------	4.8	7.8	0.7	4.5	3.9	1.1	0.8	1.3	-1.3	0.11
chr1.trna699-GlyGCC	--------------------GCATTTGTGGTTCAGTGGTAGAATTCTCGCCTGCCACGCGGGA------------------------------------------------	4.8	8.5	9.4	0.7	3.9	3.4	2.5	14.4	0.05	0.95
chr1.trna699-GlyGCC	--------------------GCATTGGTTGTTCAGTGGTAGAATTCTCTCC------------------------------------------------------------	4.8	3.9	6.5	2.2	1.3	3.4	5	1.3	-0.66	0.55
chr1.trna699-GlyGCC	--------------------GCATTGGTTGTTCAGTGGTAGAATTCTCGCCTGCCACGCGGGA------------------------------------------------	4.8	13.7	5.8	9.7	7.9	6.8	6.7	20.9	0.32	0.86
chr1.trna699-GlyGCC	--------------------GCATTGGTTGTTCAGTGGTAGAATTCTCGCCTGCC--------------------------------------------------------	4.8	11.7	9.4	9.7	21	3.4	9.2	1.3	-0.02	0.97
chr1.trna699-GlyGCC	--------------------GCATTGGTTGTTCAGTGGTAGAATTCTCGCCTGCCACGCGGGAGGCCCGGGG---------------------------------------	4.8	5.2	13	0.7	3.9	9.1	9.2	7.8	0.34	0.69
chr1.trna699-GlyGCC	--------------------GCATTGGTGGTTCGGTGGTAGAATTCTCGC-------------------------------------------------------------	4.8	9.1	6.5	0.7	18.4	10.2	2.5	1.3	0.62	0.68
chr1.trna699-GlyGCC	--------------------GCATTGGTGGTTCAGTGGTAGAATTCTCGCCTGCCACGCGGGAGT----------------------------------------------	4.8	3.9	2.2	8.2	1.3	3.4	5	1.3	-0.79	0.45
chr1.trna699-GlyGCC	--------------------GCATTGGTGGTTCAGTGGTAGAATTCTCGCCTGCCACGCGGGAGGCCCGGGTA--------------------------------------	4.8	5.2	18.8	4.5	14.5	14.7	5	14.4	0.55	0.64
chr1.trna699-GlyGCC	--------------------GCATTGGTGGTTCAGTGGTAGAATTCTCGCCTGCCACGCGGGAGGCCCGGGC---------------------------------------	4.8	3.9	5.8	2.2	3.9	9.1	6.7	7.8	0.72	0.4
chr1.trna699-GlyGCC	--------------------GCATTGGTGGTTCAGTGGTAGAATTCTCGCCTGCCACGCGGGAGGCCCG------------------------------------------	4.8	31.9	13	20.8	14.5	26.1	19.2	56.1	0.72	0.41
chr1.trna699-GlyGCC	--------------------GCATTGGTGGTTCAGTGGTAGAATTCTCGCCC-----------------------------------------------------------	4.8	3.9	10.1	8.9	7.9	10.2	0.8	1.3	-0.45	0.56
chr1.trna699-GlyGCC	--------------------GCATTGGTGGTTCAGTGGTAGAATTCT----------------------------------------------------------------	5.6	10.4	5.1	9.7	1.3	4.5	0.8	13.1	-0.64	0.38
chr1.trna699-GlyGCC	--------------------GCATTGGTGGTTCAGGGGTAGAATTCTCGCCTG----------------------------------------------------------	4.8	5.2	5.8	5.9	3.9	9.1	5	1.3	-0.17	0.95
chr1.trna699-GlyGCC	--------------------GCATTGGTAGTTCAGTGGTAGAATTCTCGCCTGCCACGCGGGAGGCCCGGG----------------------------------------	4.8	3.9	7.9	0.7	14.5	29.5	13.4	17	2.1	0.02
chr1.trna699-GlyGCC	--------------------GCATTGGCGGTTCAGTGGTAGAATTCTCGC-------------------------------------------------------------	4.8	11.1	0.7	0.7	1.3	3.4	2.5	1.3	-1.02	0.46
chr1.trna699-GlyGCC	--------------------GCATTAGTGGTTCAGTGGTAGAATTCTCGCCTGCCACGCGGGAGGCCCGGGT---------------------------------------	4.8	20.2	26	13.4	30.2	20.4	19.2	23.5	0.54	0.51
chr1.trna699-GlyGCC	----------------------------------------------------------CGGGAGGCCCGGGTTCGTTTCCCGGCCAATGCACC------------------	4	3.3	5.1	8.2	3.9	5.7	0.8	6.5	-0.27	0.68
chr1.trna699-GlyGCC	---------------------CATTGGTGGTTCAGTGGTAGAATTCTCGCCTGCC--------------------------------------------------------	4.8	38.4	26	41.6	149.9	31.7	49.3	1.3	1.07	0.42
chr1.trna699-GlyGCC	---------------------------------AGTGGTAGAATTCTCGCCTGCCACGCGGGAGGCCC-------------------------------------------	4.8	9.8	8.7	15.6	11.8	23.8	5	15.7	0.54	0.62
chr1.trna699-GlyGCC	------------------------------TTCAGTGGTAGAATTCTCGC-------------------------------------------------------------	3.2	15	12.3	9.7	1.3	14.7	3.3	5.2	-0.7	0.43
chr1.trna699-GlyGCC	---------------------------TGGTTCCGTGGTAGAATTCTCGCCTGCCACGCGGGAGGCCC-------------------------------------------	2.4	0.7	0.7	0.7	7.9	10.2	2.5	11.7	2.85	0
chr1.trna699-GlyGCC	---------------------------TGGTTCAGTGGTAGAATTCTCGC-------------------------------------------------------------	3.2	2.6	2.9	7.4	51.3	26.1	21.7	5.2	2.69	0.01
chr1.trna699-GlyGCC	-----------------------------------TGGTAGAATTCTCGCCTGCCACNCGGGAGGCCC-------------------------------------------	2.4	2	10.8	4.5	1.3	1.1	2.5	7.8	-0.62	0.55
chr1.trna699-GlyGCC	-----------------------------------TGGTAGAATTCTCGCCTGCCACGCGGGAGGCCCG------------------------------------------	2.4	3.9	10.8	6.7	47.3	30.6	12.5	35.2	2.4	0
chr1.trna699-GlyGCC	-----------------------------------TGGTAGAATTCTCGCCTGCCACGCGGGAGGC---------------------------------------------	2.4	0.7	4.3	0.7	31.5	27.2	5	27.4	3.49	0
chr1.trna699-GlyGCC	-----------------------------------TGGTAGAATTCTCGCCTGCCACGCGGGAG-----------------------------------------------	2.4	0.7	6.5	0.7	11.8	34	22.5	3.9	2.81	0.01
chr1.trna699-GlyGCC	-----------------------------------TGGTAGAATTCTCGCCTGCCACGCGGGA------------------------------------------------	2.4	2	4.3	0.7	27.6	30.6	62.6	11.7	3.82	0
chr1.trna699-GlyGCC	-----------------------------------TGGTAGAATTCTCGCCTGCCACGCGG--------------------------------------------------	2.4	7.8	4.3	4.5	15.8	17	2.5	1.3	0.95	0.43
chr1.trna699-GlyGCC	-------------------------------TCAGTGGTAGAATTCTCGCCT-----------------------------------------------------------	3.2	15	7.2	3	5.3	1.1	5.8	9.1	-0.41	0.62
chr1.trna699-GlyGCC	--------------------------------------TAGAATTCTCGCCTGCCACGCGGGA------------------------------------------------	2.4	0.7	8.7	2.2	7.9	17	12.5	3.9	1.57	0.07
chr1.trna699-GlyGCC	-------------------------------------GTAGAATTCTCGCCTGCCACGCGGGA------------------------------------------------	2.4	7.8	4.3	13.4	3.9	13.6	25.1	31.3	1.41	0.08
chr1.trna699-GlyGCC	-------------------------GGTGGTTCAGTGGTAGAATTCTCGCCTGCC--------------------------------------------------------	2.4	3.9	6.5	4.5	7.9	13.6	5	3.9	0.82	0.38
chr1.trna699-GlyGCC	--------------------GCATTTGTTGTTCAGTGGTAGAATTCTCGCC------------------------------------------------------------	2.4	3.9	10.1	4.5	18.4	3.4	10	3.9	0.78	0.41
chr1.trna699-GlyGCC	--------------------GCATTTGTGGTTCAGTGGTAGAATTCTCGCCTGCCACGCGGGAGGCCCGGG----------------------------------------	2.4	0.7	13	2.2	3.9	1.1	0.8	3.9	-0.89	0.49
chr1.trna699-GlyGCC	--------------------GCATTTGTAGTTCAGTGGTAGAATTCTCGCC------------------------------------------------------------	3.2	0.7	0.7	0.7	5.3	7.9	5.8	9.1	2.41	0
chr1.trna699-GlyGCC	--------------------GCATTGGTTGTTCAGTGGTAGAATTCTCGCCTGCCACGCGGGAGGCCCGGGTT--------------------------------------	2.4	7.2	9.4	5.9	17.1	6.8	9.2	7.8	0.72	0.49
chr1.trna699-GlyGCC	--------------------GCATTGGTGGTTCAGTGGTAGAATTCTCTCCTGC---------------------------------------------------------	2.4	11.7	2.2	5.9	1.3	1.1	0.8	1.3	-2.27	0.05
chr1.trna699-GlyGCC	--------------------GCATTGGTGGTTCAGTGGTAGAATTCTCGCCTGCCACGCGGGAGGCCCGGGTTC-------------------------------------	2.4	10.4	2.2	10.4	6.6	7.9	2.5	18.3	0.48	0.78
chr1.trna699-GlyGCC	--------------------GCATTGGTGGTTCAGTGGTAGAATTCTCGCCTA----------------------------------------------------------	2.4	9.1	4.3	4.5	1.3	1.1	0.8	1.3	-2.14	0.01
chr1.trna699-GlyGCC	--------------------GCATTGGTAGTTCAGTGGTAGAATTCTCGCCTGCCACGCGGGAGGCCCGGGTT--------------------------------------	2.4	5.2	7.9	0.7	7.9	23.8	13.4	30	2.21	0.02
chr1.trna699-GlyGCC	---------------------CATTGGTGGTTCAGTGGTAGAATTCTCGC-------------------------------------------------------------	2.4	0.7	8.7	14.9	11.8	6.8	10	3.9	0.29	0.72
chr1.trna699-GlyGCC	--------------------------------CAGTGGTAGAATTCTCGCCTGCCACGCGGGAGGCCCGGGTTCGTTTCCCGGCCAATGCACAA-----------------	1.6	4.6	2.9	8.2	1.3	2.3	5.8	1.3	-0.68	0.6
chr1.trna699-GlyGCC	-----------------------ATTGTGGTTCAGTGGTAGAATTCTCGCCTGCCACGCGGGAGGCCCGGGT---------------------------------------	2.4	2	2.2	0.7	1.3	6.8	9.2	7.8	1.79	0.02
chr1.trna699-GlyGCC	--------------------GCATTTGTGGTTCAGTGGTAGAATTCTCGCCTGC---------------------------------------------------------	0.8	26.7	2.2	17.1	10.5	6.8	5	1.3	-0.98	0.38
chr1.trna699-GlyGCC	--------------------GCATTGGTGGTTCAGTGGTAGAATT------------------------------------------------------------------	0.8	12.4	2.9	3	9.2	11.3	3.3	1.3	0.41	0.82
chr1.trna699-GlyGCC	---------------------CATTGGTGGTTCAGTGGTAGAATTCTCGCCTGCCA-------------------------------------------------------	0.8	10.4	0.7	13.4	34.2	3.4	6.7	1.3	0.85	0.66
chr1.trna699-GlyGCC	-----------------------TTGGTGGTTCAGTGGTAGAATTCTCGCCTGCCACGCGGGAGGCCCGGGTT--------------------------------------	0.8	7.2	4.3	4.5	7.9	3.4	6.7	1.3	0.2	0.85
chr1.trna699-GlyGCC	--------------------GCATTGGTGGTTCAGTGGTAGAATTCTCGCCTGCCACGCGGGAGGCCCGGGTTCGATTCCC------------------------------	0.8	5.9	5.1	5.2	1.3	3.4	2.5	3.9	-0.6	0.42
chr1.trna699-GlyGCC	---------------------------TGGTTCAGTGGTAGAATTCTCGCCTGCCACGCGGGAGGCCCGGGTT--------------------------------------	0.8	5.9	4.3	0.7	1.3	30.6	10	31.3	2.64	0.03
chr1.trna699-GlyGCC	----------------------------------GTGGTAGAATTCTCGCCTGCCACGCGGGAGGCCC-------------------------------------------	0.8	5.9	8.7	13.4	19.7	13.6	7.5	19.6	1.07	0.28
chr1.trna699-GlyGCC	-----------------------ATTGTGGTTCAGTGGTAGAATTCTCGCCTGCC--------------------------------------------------------	0.8	5.2	0.7	4.5	23.7	9.1	19.2	3.9	2.32	0.01
chr1.trna699-GlyGCC	------------------------TTGTGGTTCAGTGGTAGAATTCTCGC-------------------------------------------------------------	0.8	3.9	0.7	8.9	11.8	19.3	19.2	11.7	2.11	0.02
chr1.trna699-GlyGCC	-----------------------------------TGGTAGAATTCTCGCCTGCCACGCGGGAGGCC--------------------------------------------	0.8	3.9	6.5	8.9	347	475.8	280.6	313.3	6.14	0
chr1.trna699-GlyGCC	--------------------------GTGGTTCAGTGGTAGAATTCTCGCCTGCCACGCGGGAGGCCCGGGT---------------------------------------	0.8	3.9	2.2	0.7	1.3	6.8	10	15.7	2.15	0.03
chr1.trna699-GlyGCC	--------------------GCATTGGTCGTTCAGTGGTAGAATTCTCGCCTGCCA-------------------------------------------------------	0.8	3.9	0.7	4.5	23.7	6.8	6.7	1.3	1.96	0.18
chr1.trna699-GlyGCC	------------------------ATGTGGTTCAGTGGTAGAATTCTCGC-------------------------------------------------------------	0.8	4.6	0.7	5.2	13.1	11.3	3.3	5.2	1.55	0.11
chr1.trna699-GlyGCC	------------------------TTGTGGTTCAGTGGTAGAATTCTCGCCTGCCACGCGGGAGGCCCGGGT---------------------------------------	0.8	2	0.7	0.7	21	20.4	5	14.4	3.85	0
chr1.trna699-GlyGCC	---------------------------TGGTTCAGTGGTAGAATTCTCGCCTGCCACGCGGGAGGCC--------------------------------------------	0.8	2	0.7	0.7	11.8	51	37.6	35.2	5.01	0
chr1.trna699-GlyGCC	-----------------------------------TGGTAGCATTCTCGCCTGCCACGCGGGAGGCCCGGGT---------------------------------------	0.8	2	0.7	2.2	7.9	20.4	10	15.7	3.24	0
chr1.trna699-GlyGCC	--------------------GCATTTGTTGTTCAGTGGTAGAATTCTCGCCTGCCACGCGGGAGGCCCGGGT---------------------------------------	0.8	2	4.3	0.7	14.5	9.1	9.2	7.8	2.37	0.01
chr1.trna699-GlyGCC	--------------------GCATTTGTGGTTCAGTGGTAGAATTCTCGCCTGCCACGCGGGAGGCCCGGGTT--------------------------------------	0.8	2	2.2	4.5	10.5	3.4	6.7	7.8	1.6	0.06
chr1.trna699-GlyGCC	--------------------GCATTGGTGGTTCAGTGGTAGAATTCTCGCCTGCCACGCGGGAGGCCCGGGTTCGTTTCCCGG----------------------------	0.8	2	2.2	3.7	6.6	13.6	10	6.5	2.09	0.02
chr1.trna699-GlyGCC	--------------------GCATTGGTCGTTCAGTGGTAGANTTCTCGCC------------------------------------------------------------	0.8	2	0.7	4.5	11.8	10.2	5	1.3	1.84	0.05
chr1.trna699-GlyGCC	--------------------GCATTGGTCGTTCAGTGGTAGAATTCTCGCCTGCCACGCGGGAGGCCCGGGTT--------------------------------------	0.8	2	2.2	2.2	43.4	20.4	25.9	23.5	3.99	0
chr1.trna699-GlyGCC	--------------------GCATTGGTCGTTCAGTGGTAGAATTCTCGCCTGCCACGCGGGA------------------------------------------------	0.8	2	2.2	0.7	17.1	12.5	15	27.4	3.67	0
chr1.trna699-GlyGCC	--------------------GCATTGGTAGTTCAGTGGTAGAATTCTCGCCTGCCACGCGGGA------------------------------------------------	0.8	2	5.8	2.2	7.9	9.1	10.9	17	2.06	0.03
chr1.trna699-GlyGCC	--------------------GCATTGGTAGTTCAGTGGTAGAATTCTCGCCTGCC--------------------------------------------------------	0.8	2	2.2	4.5	21	9.1	2.5	3.9	1.96	0.15
chr1.trna699-GlyGCC	---------------------CATTGGTGGTTCAGTGGTAGAATTCTCGCC------------------------------------------------------------	0.8	2	0.7	6.7	30.2	13.6	0.8	3.9	2.26	0.18
chr1.trna699-GlyGCC	-------------------------TGTGGTTCAGTGGTAGAATTCTCGC-------------------------------------------------------------	0.8	0.7	9.4	7.4	47.3	52.1	40.9	30	3.22	0
chr1.trna699-GlyGCC	-----------------------------------TGGTAGAATTCTCGCCTGCCACGCGGGAGGCCCGGG----------------------------------------	0.8	0.7	6.5	4.5	7.9	34	15	7.8	2.38	0.02
chr1.trna699-GlyGCC	--------------------GCATTGGTCGTTCAGTGGTAGAATTCTCGCCTGCCACGCGGGAGGCCCGGG----------------------------------------	0.8	0.7	5.8	5.9	23.7	20.4	15	10.4	2.4	0.01
chr1.trna699-GlyGCC	--------------------GCATTGGTCGTTCAGTGGTAGAATTCTCGCCTGCCACGCGGGAGGCCCGGGG---------------------------------------	0.8	0.7	5.8	4.5	14.5	12.5	6.7	10.4	1.91	0.05
chr1.trna699-GlyGCC	-------------------------TGTGGTTCAGTGGTAGAATTCTCGCCTGCCACGCGGGAGGCCCGGGT---------------------------------------	0.8	0.7	4.3	0.7	23.7	23.8	12.5	15.7	3.54	0
chr1.trna699-GlyGCC	-------------------------TGTGGTTCAGTGGTAGAATTCTCGCC------------------------------------------------------------	0.8	0.7	2.9	0.7	5.3	19.3	5.8	5.2	2.81	0.02
chr1.trna699-GlyGCC	-----------------------------------TGGTAGCATTCTCGCCTGCCACGCGGGAGGCC--------------------------------------------	0.8	0.7	2.2	0.7	11.8	20.4	15	19.6	3.94	0
chr1.trna699-GlyGCC	--------------------GCATTGGTCGTTCAGTGGTAGAATTCTCGCCTGCC--------------------------------------------------------	0.8	0.7	0.7	4.5	43.4	12.5	21.7	1.3	3.57	0.01
chr1.trna699-GlyGCC	------------------------TTGTGGTTCAGTGGTAGAATTCTCGCC------------------------------------------------------------	0.8	0.7	0.7	2.2	11.8	6.8	5	3.9	2.65	0
chr1.trna699-GlyGCC	--------------------GCATTGGTCGTTCAGTGGTAGAATTCTCTCC------------------------------------------------------------	0.8	0.7	0.7	2.2	3.9	19.3	10	3.9	3.08	0.01
chr1.trna699-GlyGCC	-------------------------TGTGGTTCAGTGGTAGAATTCTCGCCTGCC--------------------------------------------------------	0.8	0.7	0.7	0.7	15.8	3.4	5	7.8	3.46	0
chr1.trna699-GlyGCC	-------------------------------------GTAGAATTCTCGCCTGCCACGCGGGAGGCCCGGGGTCGTTTCCCGGCCAATGCACCA-----------------	922.9	1170.9	1008.1	1219	486.4	398.8	729.9	529.9	-1.01	0.01
chr1.trna699-GlyGCC	-----------------------------------TGGTAGCATTCTCGCCTGCCACGCGGGAGGCCCGGGTTCGTTTCCCGGCCAATGCACCA-----------------	272.4	211.3	832.7	315.3	297.1	409	744.9	377.2	0.16	0.63
chr1.trna699-GlyGCC	---------------------------------ATTGGTAGAATTCTCGCCTGCCACGCGGGAGGCCCGGGTTCGTTTCCCGGCCAATGCACCA-----------------	279.6	152.8	143.7	194.9	72.3	164.3	83.5	177.5	-0.63	0.12
chr1.trna699-GlyGCC	--------------------GCATTGGTTGTTCAGTGGTAGAATTCTCGCCTGCCACGCGGGAGGCCCGGGTTCGTTTCCCGGCCAATGCACCA-----------------	186.6	129.4	475.2	355.5	178.8	358	181.2	295	-0.18	0.69
chr1.trna699-GlyGCC	-----------------------------TTTCAGTGGTAGAATTCTCGCCTGCCACGCGGGAGGCCCGGGTTCGTTTCCCGGCCAATGCACCA-----------------	179.5	211.3	182.7	174.8	237.9	225.5	121.1	177.5	0.03	0.92
chr1.trna699-GlyGCC	------------------------------------GTTAGAATTCTCGCCTGCCACGCGGGAGGCCCGGGTTCGTTTCCCGGCCAATGCACCA-----------------	179.5	82.6	33.2	67.7	60.5	41.9	15.9	60	-1.03	0.13
chr1.trna699-GlyGCC	--------------------GCATTTGTGGTTCAGTGGTAGAATTCTCGCCTGCCACGCGGGAGGCCCGGGTTCGTTTCCCGGCCAATGCACCA-----------------	179.5	123.5	371.2	255.1	237.9	337.6	166.2	236.3	0.07	0.92
chr1.trna699-GlyGCC	--------------------------------CAGTGGTATAATTCTCGCCTGCCACGCGGGAGGCCCGGGTTCGTTTCCCGGCCAATGCACCA-----------------	158.1	146.9	163.2	248.4	84.1	72.5	91	83.5	-1.11	0.01
chr1.trna699-GlyGCC	----------------------------------TTGGTAGAATTCTCGCCTGCCACGCGGGAGGCCCGGGTTCGTTTCCCGGCCAATGCACCA-----------------	136.6	65	72.2	47.6	48.6	92.9	53.4	71.8	-0.27	0.59
chr1.trna699-GlyGCC	-----------------------------------TTGTAGAATTCTCGCCTGCCACGCGGGAGGCCCGGGTTCGTTTCCCGGCCAATGCACCA-----------------	129.5	106	111.2	114.5	119.6	215.3	143.6	130.5	0.4	0.33
chr1.trna699-GlyGCC	-----------------------------GCTCAGTGGTAGAATTCTCGCCTGCCACGCGGGAGGCCCGGGTTCGTTTCCCGGCCAATGCACCA-----------------	108	223	111.2	228.3	25	123.5	98.5	71.8	-1.07	0.04
chr1.trna699-GlyGCC	---------------------------------AATGGTAGAATTCTCGCCTGCCACGCGGGAGGCCCGGGTTCGTTTCCCGGCCAATGCACCA-----------------	93.7	29.9	39.7	61	25	62.3	68.5	130.5	0.35	0.55
chr1.trna699-GlyGCC	------------------------------------------------------CACTCGGGAGGCCCGGGTTCGTTTCCCGGCCAATGCACCA-----------------	86.6	53.3	13.7	40.9	1.3	21.5	0.8	24.8	-2	0.01
chr1.trna699-GlyGCC	--------------------------------------------------------CTCGGGAGGCCCGGGTTCGTTTCCCGGCCAATGCACCA-----------------	79.4	53.3	7.2	27.5	1.3	21.5	0.8	13.1	-2.19	0.03
chr1.trna699-GlyGCC	-------------------------------------TTAGAATTCTCGCCTGCCACGCGGGAGGCCCGGGTTCGTTTCCCGGCCAATGCACCA-----------------	58	24.1	13.7	14.1	1.3	1.1	0.8	1.3	-4.58	0
chr1.trna699-GlyGCC	-------------------------------------GTAGAATTCTCGCCTTCCACGCGGGAGGCCCGGGTTCGTTTCCCGGCCAATGCACCA-----------------	58	94.3	59.2	87.8	13.1	11.3	0.8	60	-1.81	0
chr1.trna699-GlyGCC	-------------------------------------GTAGAATTCTCGCCTGCCACGCNGGAGGCCCGGGTTCGTTTCCCGGCCAATGCACCA-----------------	58	35.8	33.2	40.9	13.1	1.1	15.9	24.8	-1.61	0.01
chr1.trna699-GlyGCC	--------------------GCATTGGTGGTTCAGTGGTAGAATTCTCTCCTGCCACGCGGGAGGCCCGGGTTCGTTTCCCGGCCAATGCACCA-----------------	58	18.2	72.2	40.9	25	21.5	38.4	24.8	-0.79	0.22
chr1.trna699-GlyGCC	--------------------------------CAGTGGTAAAATTCTCGCCTGCCACGCGGGAGGCCCGGGTTCGTTTCCCGGCCAATGCACCA-----------------	58	100.1	52.7	61	25	31.7	38.4	36.5	-1.05	0.05
chr1.trna699-GlyGCC	-----------------------------GTTCAGTGTTAGAATTCTCGCCTGCCACGCGGGAGGCCCGGGTTCGTTTCCCGGCCAATGCACCA-----------------	50.8	35.8	59.2	54.3	13.1	41.9	23.4	48.3	-0.66	0.22
chr1.trna699-GlyGCC	--------------------GCATTGGTGGTTCAGTGGTAGAATTCTCGCCTGCCACGCGGGAGGCCCGGGGTCGTTTCCCGGCCAATGCACCA-----------------	50.8	18.2	104.7	61	48.6	62.3	68.5	83.5	0.16	0.71
chr1.trna699-GlyGCC	-------------------------------------NTAGAATTCTCGCCTGCCACGCGGGAGGCCCGGGTTCGTTTCCCGGCCAATGCACCA-----------------	43.7	47.5	39.7	74.4	13.1	31.7	30.9	13.1	-1.21	0.05
chr1.trna699-GlyGCC	-------------------------------------GTAGAATTCTCGCCTGCCACGCGGGAGGGCCGGGTTCGTTTCCCGGCCAATGCACCA-----------------	43.7	76.7	91.7	67.7	72.3	62.3	38.4	83.5	-0.13	0.66
chr1.trna699-GlyGCC	------------------------------------TGTAGAATTCTCGCCTGCCACGCGGGAGGCCCGGGTTCGTTTCCCGGCCAATGCACCA-----------------	36.5	41.6	85.2	67.7	36.8	21.5	68.5	83.5	-0.14	0.85
chr1.trna699-GlyGCC	------------------------------------GGTAGACTTCTCGCCTGCCACGCGGGAGGCCCGGGTTCGTTTCCCGGCCAATGCACCA-----------------	36.5	41.6	59.2	34.2	1.3	21.5	83.5	24.8	-0.39	0.89
chr1.trna699-GlyGCC	--------------------GCATTGGTAGTTCAGTGGTAGAATTCTCGCCTGCCACGCGGGAGGCCCGGGTTCGTTTCCCGGCCAATGCACCA-----------------	36.5	47.5	39.7	27.5	96	154.1	91	71.8	1.45	0
chr1.trna699-GlyGCC	-----------------------------GATCAGTGGTAGAATTCTCGCCTGCCACGCGGGAGGCCCGGGTTCGTTTCCCGGCCAATGCACCA-----------------	36.5	59.2	26.7	20.8	25	21.5	8.4	24.8	-0.85	0.12
chr1.trna699-GlyGCC	--------------------------------CATTGGTAGAATTCTCGCCTGCCACGCGGGAGGCCCGGGTTCGTTTCCCGGCCAATGCACCA-----------------	36.5	12.4	0.7	61	60.5	1.1	15.9	13.1	-0.29	0.76
chr1.trna699-GlyGCC	--------------------------------CAGTTGTAGAATTCTCGCCTGCCACGCGGGAGGCCCGGGTTCGTTTCCCGGCCAATGCACCA-----------------	36.5	29.9	13.7	20.8	1.3	41.9	30.9	24.8	-0.03	0.93
chr1.trna699-GlyGCC	---------------------------TTGTTCAGTGGTAGAATTCTCGCCTGCCACGCGGGAGGCCCGGGTTCGTTTCCCGGCCAATGCACCA-----------------	29.4	41.6	26.7	54.3	60.5	41.9	68.5	60	0.6	0.24
chr1.trna699-GlyGCC	------------------------------TTCAGTGGTAGAATTCTCGCCTGCCACGCGGGAGGCCCGGGTTCGTTTCCCGTCCAATGCACCA-----------------	29.4	12.4	7.2	7.4	1.3	62.3	8.4	1.3	0.38	0.78
chr1.trna699-GlyGCC	---------------------------TGGTTCCGTGGTAGAATTCTCGCCTGCCACGCGGGAGGCCCGGGTTCGTTTCCCGGCCAATGCACCA-----------------	29.4	12.4	13.7	27.5	60.5	21.5	68.5	48.3	1.26	0.02
chr1.trna699-GlyGCC	-------------------------------TCAGTGGTAGAATTCTCGCCTGCCACGCTGGAGGCCCGGGTTCGTTTCCCGGCCAATGCACCA-----------------	29.4	47.5	39.7	20.8	36.8	31.7	23.4	1.3	-0.56	0.36
chr1.trna699-GlyGCC	-------------------------------TCAGTTGTAGAATTCTCGCCTGCCACGCGGGAGGCCCGGGTTCGTTTCCCGGCCAATGCACCA-----------------	29.4	24.1	39.7	40.9	13.1	62.3	30.9	36.5	0.09	0.85
chr1.trna699-GlyGCC	--------------------------------TAGTGGTAGAATTCTCGCCTGCCACGCGGGAGGCCCGGGTTCGTTTCCCGGCCAATGCACCA-----------------	29.4	29.9	20.2	67.7	13.1	11.3	0.8	24.8	-1.55	0.02
chr1.trna699-GlyGCC	--------------------GCATTGGTGGTTCAGGGGTAGAATTCTCGCCTGCCACGCGGGAGGCCCGGGTTCGTTTCCCGGCCAATGCACCA-----------------	29.4	47.5	78.7	67.7	60.5	52.1	53.4	60	0.02	1
chr1.trna699-GlyGCC	-------------------------------------GCAGAATTCTCGCCTGCCACGCGGGAGGCCCGGGTTCGTTTCCCGGCCAATGCACCA-----------------	29.4	6.5	26.7	14.1	1.3	1.1	8.4	13.1	-1.69	0.06
chr1.trna699-GlyGCC	--------------------------------CAGTGGTAGAATTCTCGCCTGCCACGCGTGAGGCCCGGGTTCGTTTCCCGGCCAATGCACCA-----------------	29.4	18.2	26.7	40.9	1.3	1.1	0.8	1.3	-4.65	0
chr1.trna699-GlyGCC	--------------------------------------------------------CACGGGAGGCCCGGGTTCGTTTCCCGGCCAATGCACCA-----------------	29.4	6.5	7.2	7.4	1.3	1.1	8.4	1.3	-2.06	0.16
chr1.trna699-GlyGCC	--------------------------------CAATGGTAGAATTCTCGCCTGCCACGCGGGAGGCCCGGGTTCGTTTCCCGGCCAATGCACCA-----------------	29.4	12.4	13.7	7.4	13.1	31.7	0.8	1.3	-0.42	0.64
chr1.trna699-GlyGCC	---------------------------------AGTGTTAGAATTCTCGCCTGCCACGCGGGAGGCCCGGGTTCGTTTCCCGGCCAATGCACCA-----------------	29.4	12.4	13.7	0.7	1.3	11.3	0.8	24.8	-0.55	0.53
chr1.trna699-GlyGCC	---------------------------------AGTGGTAGAATTCTCGCCTTCCACGCGGGAGGCCCGGGTTCGTTTCCCGGCCAATGCACCA-----------------	29.4	12.4	13.7	14.1	1.3	1.1	8.4	13.1	-1.54	0.09
chr1.trna699-GlyGCC	------------------------------TTCAGTCGTAGAATTCTCGCCTGCCACGCGGGAGGCCCGGGTTCGTTTCCCGGCCAATGCACCA-----------------	22.2	6.5	52.7	20.8	1.3	52.1	23.4	36.5	0.15	0.83
chr1.trna699-GlyGCC	----------------------------TGTTCAGTGGTAGAATTCTCGCCTGCCACGCGGGAGGCCCGGGTTCGTTTCCCGGCCAATGCACCA-----------------	22.2	18.2	13.7	20.8	60.5	62.3	53.4	36.5	1.5	0.01
chr1.trna699-GlyGCC	---------------------------TGTTTCAGTGGTAGAATTCTCGCCTGCCACGCGGGAGGCCCGGGTTCGTTTCCCGGCCAATGCACCA-----------------	22.2	12.4	20.2	14.1	13.1	1.1	30.9	13.1	-0.24	0.96
chr1.trna699-GlyGCC	-----------------------------------TGGTAGAATTCTCGCCTGCCACGCGGGAGGCCCGGGTCCGTTTCCCGGCCAATGCACCA-----------------	22.2	29.9	7.2	7.4	1.3	1.1	0.8	13.1	-2.03	0.03
chr1.trna699-GlyGCC	-------------------------------TCATTGGTAGAATTCTCGCCTGCCACGCGGGAGGCCCGGGTTCGTTTCCCGGCCAATGCACCA-----------------	22.2	12.4	7.2	20.8	25	31.7	15.9	24.8	0.64	0.39
chr1.trna699-GlyGCC	-------------------------------TCAGTGGTAGAATTCTCGCCTGCCACTCGGGAGGCCCGGGTTCGTTTCCCGGCCAATGCACCA-----------------	22.2	24.1	0.7	14.1	1.3	1.1	8.4	1.3	-2.34	0.04
chr1.trna699-GlyGCC	-------------------------------TCAGTGGTAGAATTCGCGCCTGCCACGCGGGAGGCCCGGGTTCGTTTCCCGGCCAATGCACCA-----------------	22.2	0.7	20.2	7.4	1.3	1.1	0.8	13.1	-1.63	0.14
chr1.trna699-GlyGCC	---------------------------TAGTTCAGTGGTAGAATTCTCGCCTGCCACGCGGGAGGCCCGGGTTCGTTTCCCGGCCAATGCACCA-----------------	22.2	53.3	46.2	74.4	60.5	72.5	45.9	24.8	0.05	0.94
chr1.trna699-GlyGCC	-----------------------------------NGGTAGAATTCTCGCCTGCCACGCGGGAGGCCCGGGTTCGTTTCCCGGCCAATGCACCA-----------------	22.2	0.7	20.2	7.4	13.1	21.5	38.4	24.8	0.95	0.12
chr1.trna699-GlyGCC	-------------------------------------GTAGAATTCTCGCCTGCGACGCGGGAGGCCCGGGTTCGTTTCCCGGCCAATGCACCA-----------------	22.2	12.4	7.2	7.4	1.3	1.1	0.8	1.3	-3.42	0
chr1.trna699-GlyGCC	-------------------------------------GTAGAATTCTCGCCTGCCACGCGGGAGGCCCGGGTTCGTTTCCCGACCAATGCACCA-----------------	22.2	24.1	20.2	14.1	1.3	1.1	15.9	1.3	-2.04	0.05
chr1.trna699-GlyGCC	-------------------------------------GTAGAATTCTCGCCTGCCACGCGGGAGGCCCGGGTGCGTTTCCCGGCCAATGCACCA-----------------	22.2	6.5	7.2	7.4	13.1	31.7	8.4	13.1	0.61	0.46
chr1.trna699-GlyGCC	-------------------------------------GTAGAATTCTCGCCTGCCACGCGGGAGGCCCGGGTCCGTTTCCCGGCCAATGCACCA-----------------	22.2	24.1	65.7	74.4	1.3	1.1	15.9	13.1	-2.57	0
chr1.trna699-GlyGCC	-------------------------------------GTAGAACTCTCGCCTGCCACGCGGGAGGCCCGGGTTCGTTTCCCGGCCAATGCACCA-----------------	22.2	53.3	39.7	61	13.1	11.3	15.9	24.8	-1.44	0.02
chr1.trna699-GlyGCC	--------------------GCATTGGTGGTTCAGTGGTAGAATTCTCGCCTGCCACGCGGGAGGCCCGGGATCGTTTCCCGGCCAATGCACCA-----------------	22.2	6.5	20.2	34.2	1.3	1.1	23.4	13.1	-1.1	0.29
chr1.trna699-GlyGCC	--------------------GCATTGGTGGTTCAGTGGTAGAATTCTCGCCTGCCACGCGGGAGGCCCGGGTTCGTTTCCCGGCCAACGCACCA-----------------	22.2	35.8	39.7	14.1	13.1	1.1	8.4	13.1	-1.65	0.02
chr1.trna699-GlyGCC	--------------------GCATTGGTCGTTCAGTGGTAGAATTCTCGCCTGCCACGCGGGAGGCCCGGGTTCGTTTCCCGGCCAATGCACCA-----------------	22.2	0.7	26.7	14.1	143.3	174.5	61	142.3	3.03	0
chr1.trna699-GlyGCC	--------------------------------CAGTGGTAGAATTCTCGCCTTCCACGCGGGAGGCCCGGGTTCGTTTCCCGGCCAATGCACCA-----------------	22.2	18.2	7.2	0.7	1.3	11.3	23.4	13.1	0.02	0.84
chr1.trna699-GlyGCC	------------------------------------AGTAGAATTCTCGCCTGCCACGCGGGAGGCCCGGGTTCGTTTCCCGGCCAATGCACCA-----------------	22.2	41.6	26.7	40.9	48.6	11.3	23.4	95.3	0.44	0.72
chr1.trna699-GlyGCC	------------------------------TTCAGTGGTAGAATTCTCGCCTNCCACGCGGGAGGCCCGGGTTCGTTTCCCGGCCAATGCACCA-----------------	15.1	35.8	33.2	27.5	25	11.3	15.9	1.3	-1.06	0.13
chr1.trna699-GlyGCC	------------------------------TTCAGTGGTAGAATTCTCGCCTTCCACGCGGGAGGCCCGGGTTCGTTTCCCGGCCAATGCACCA-----------------	15.1	6.5	7.2	7.4	13.1	21.5	38.4	1.3	1.04	0.15
chr1.trna699-GlyGCC	------------------------------TTCAGTGGTAGAATTCTCGCCTGCCACGCGGGAGGCCCGGGTTCGTTTCCCGACCAATGCACCA-----------------	15.1	6.5	7.2	0.7	13.1	11.3	8.4	1.3	0.21	0.81
chr1.trna699-GlyGCC	------------------------------TTCAGTGGTAGAATTCTCGCCTGCCACGCGGGAGGCCCGGGGTCGTTTCCCGGCCAATGCACCA-----------------	15.1	29.9	52.7	94.5	13.1	31.7	38.4	36.5	-0.68	0.39
chr1.trna699-GlyGCC	-----------------------------------TGGTAGAATTCTCGCCTGCCACGCGGGAGGCCCGGGTTCGTTTCCCGTCCAATGCACCA-----------------	15.1	6.5	7.2	0.7	13.1	11.3	30.9	13.1	1.21	0.1
chr1.trna699-GlyGCC	-----------------------------------TGGTAGAATTCTCTCCTGCCACGCGGGAGGCCCGGGTTCGTTTCCCGGCCAATGCACCA-----------------	15.1	0.7	20.2	0.7	13.1	11.3	8.4	13.1	0.32	0.75
chr1.trna699-GlyGCC	-------------------------------TCAGTGTTAGAATTCTCGCCTGCCACGCGGGAGGCCCGGGTTCGTTTCCCGGCCAATGCACCA-----------------	15.1	18.2	20.2	20.8	1.3	11.3	8.4	1.3	-1.74	0.07
chr1.trna699-GlyGCC	-------------------------------TCAGTGGTAGAATTCTCGCCTGCCACGCGGGAGGCCCGGGGTCGTTTCCCGGCCAATGCACCA-----------------	15.1	12.4	7.2	47.6	1.3	1.1	0.8	1.3	-4.16	0.01
chr1.trna699-GlyGCC	-------------------------------TCAGTGGTAGAATTCTCGCCTGNCACGCGGGAGGCCCGGGTTCGTTTCCCGGCCAATGCACCA-----------------	15.1	0.7	13.7	34.2	25	1.1	23.4	13.1	-0.03	0.96
chr1.trna699-GlyGCC	-------------------------------TCAGTGCTAGAATTCTCGCCTGCCACGCGGGAGGCCCGGGTTCGTTTCCCGGCCAATGCACCA-----------------	15.1	47.5	39.7	20.8	1.3	1.1	23.4	24.8	-1.28	0.1
chr1.trna699-GlyGCC	----------------------------GTTTCAGTGGTAGAATTCTCGCCTGCCACGCGGGAGGCCCGGGTTCGTTTCCCGGCCAATGCACCA-----------------	15.1	0.7	13.7	0.7	13.1	1.1	8.4	13.1	0.24	0.83
chr1.trna699-GlyGCC	-------------------------------------GTAGAATTCTCGGCTGCCACGCGGGAGGCCCGGGTTCGTTTCCCGGCCAATGCACCA-----------------	15.1	6.5	13.7	7.4	1.3	11.3	0.8	1.3	-1.53	0.1
chr1.trna699-GlyGCC	-------------------------------------GTAGAATTCTCGCCTGCCACGCGGGAGGGCCGGGGTCGATTCCCGGCCAATGCACCA-----------------	13.5	16.3	6.5	12.6	11.8	1.1	0.8	1.3	-1.69	0.05
chr1.trna699-GlyGCC	-------------------------------------GTAGAATTCTCGCCTGCCACGCGGGAGGCCCGGGTTCGTTTCCCTGCCAATGCACCA-----------------	15.1	0.7	13.7	7.4	1.3	11.3	0.8	13.1	-0.48	0.57
chr1.trna699-GlyGCC	-------------------------------------GTAGAATTCTCGCCTGCCACGCGGGAGGCCCGGGCTCGTTTCCCGGCCAATGCACCA-----------------	15.1	35.8	20.2	101.1	25	11.3	23.4	24.8	-1.03	0.3
chr1.trna699-GlyGCC	-------------------------------------GTAGAATTCTCGCCTGCCACGCGGGAGGCCCGGGATCGTTTCCCGGCCAATGCACCA-----------------	15.1	29.9	26.7	27.5	13.1	1.1	8.4	13.1	-1.48	0.04
chr1.trna699-GlyGCC	-------------------------------------GTAGAATTCTCGCCCGCCACGCGGGAGGCCCGGGTTCGTTTCCCGGCCAATGCACCA-----------------	15.1	47.5	20.2	7.4	25	11.3	8.4	24.8	-0.38	0.47
chr1.trna699-GlyGCC	------------------------------------GGTAGAATTCTCGCCTGCCACGCGGGAGTCCCGGGTTCGTTTCCCGGCCAATGCACCA-----------------	15.1	0.7	7.2	14.1	13.1	1.1	0.8	1.3	-1.18	0.24
chr1.trna699-GlyGCC	--------------------GCATTGGTGGTTGAGTGGTAGAATTCTCGCCTGCCACGCGGGAGGCCCGGGTTCGTTTCCCGGCCAATGCACCA-----------------	15.1	6.5	0.7	0.7	1.3	11.3	0.8	13.1	0.2	0.97
chr1.trna699-GlyGCC	--------------------GCATTGGTGGTTCAGTGGTAGAATTCTCGCCTGCCACGCGGGAGGCCCGGGTTCGTTTCCCGACCAATGCACCA-----------------	15.1	6.5	7.2	7.4	13.1	11.3	8.4	1.3	-0.09	1
chr1.trna699-GlyGCC	------------------------------------GATAGAATTCTCGCCTGCCACGCGGGAGGCCCGGGTTCGTTTCCCGGCCAATGCACCA-----------------	15.1	6.5	20.2	20.8	13.1	1.1	0.8	24.8	-0.65	0.31
chr1.trna699-GlyGCC	----------------------------------CTGGTAGAATTCTCGCCTGCCACGCGGGAGGCCCGGGTTCGTTTCCCGGCCAATGCACCA-----------------	15.1	6.5	13.7	0.7	1.3	1.1	0.8	24.8	-0.36	0.7
chr1.trna699-GlyGCC	-------------------------------------CTAGAATTCTCGCCTGCCACGCGGGAGGCCCGGGTTCGTTTCCCGGCCAATGCACCA-----------------	15.1	6.5	7.2	40.9	1.3	1.1	15.9	1.3	-1.83	0.26
chr1.trna699-GlyGCC	--------------------------------------------------------CGCGGGCGGCCCGGGTTCGTTTCCCGGCCAATGCACCA-----------------	15.1	6.5	7.2	7.4	13.1	11.3	8.4	1.3	-0.09	1
chr1.trna699-GlyGCC	--------------------------------------------------------CGCGGGAGTCCCGGGTTCGTTTCCCGGCCAATGCACCA-----------------	15.1	18.2	7.2	0.7	1.3	1.1	8.4	1.3	-1.77	0.16
chr1.trna699-GlyGCC	-----------------------------------------------------CCACTCGGGAGGCCCGGGTTCGTTTCCCGGCCAATGCACCA-----------------	15.1	12.4	7.2	7.4	1.3	11.3	0.8	1.3	-1.51	0.1
chr1.trna699-GlyGCC	------------------------------------------------------CACGCGGGAGACCCGGGTTCGTTTCCCGGCCAATGCACCA-----------------	19.9	16.3	9.4	9.7	1.3	1.1	10.9	1.3	-1.92	0.09
chr1.trna699-GlyGCC	---------------------------------AGTGGTCGAATTCTCGCCTGCCACGCGGGAGGCCCGGGTTCGTTTCCCGGCCAATGCACCA-----------------	15.1	12.4	52.7	20.8	1.3	1.1	15.9	13.1	-1.69	0.12
chr1.trna699-GlyGCC	---------------------------------------------------TTCCACGCGGGAGGCCCGGGTTCGTTTCCCGGCCAATGCACCA-----------------	7.9	12.4	0.7	7.4	1.3	1.1	8.4	1.3	-1.23	0.32
chr1.trna699-GlyGCC	------------------------------TTCAGTGGTAGAATTGTCGCCTGCCACGCGGGAGGCCCGGGTTCGTTTCCCGGCCAATGCACCA-----------------	7.9	0.7	13.7	7.4	1.3	1.1	0.8	24.8	-0.08	0.87
chr1.trna699-GlyGCC	------------------------------TTCAGTGGTAGAATTCTCGCCTGGCACGCGGGAGGCCCGGGTTCGTTTCCCGGCCAATGCACCA-----------------	7.9	6.5	0.7	7.4	13.1	1.1	8.4	1.3	0.08	0.94
chr1.trna699-GlyGCC	------------------------------TTCAGTGGTAGAATTCTTGCCTGCCACGCGGGAGGCCCGGGTTCGTTTCCCGGCCAATGCACCA-----------------	7.9	6.5	7.2	7.4	1.3	1.1	8.4	13.1	-0.29	0.83
chr1.trna699-GlyGCC	------------------------------TTCAGTGGTAGAATTCTCGCCTGCCACGCGGGAGGACCGGGTTCGTTTCCCGGCCAATGCACCA-----------------	7.9	6.5	20.2	7.4	13.1	1.1	23.4	1.3	-0.11	0.93
chr1.trna699-GlyGCC	------------------------------TTCAGTGGTAGAATTCTCACCTGCCACGCGGGAGGCCCGGGTTCGTTTCCCGGCCAATGCACCA-----------------	7.9	12.4	0.7	7.4	1.3	1.1	8.4	1.3	-1.23	0.32
chr1.trna699-GlyGCC	------------------------------TTCAGTGGTAAAATTCTCGCCTGCCACGCGGGAGGCCCGGGTTCGTTTCCCGGCCAATGCACCA-----------------	7.9	29.9	26.7	40.9	13.1	21.5	53.4	24.8	0.1	0.7
chr1.trna699-GlyGCC	------------------------------TTCAGTGATAGAATTCTCGCCTGCCACGCGGGAGGCCCGGGTTCGTTTCCCGGCCAATGCACCA-----------------	7.9	6.5	7.2	0.7	1.3	1.1	8.4	1.3	-0.89	0.53
chr1.trna699-GlyGCC	-------------------------------TTAGTGGTAGAATTCTCGCCTGCCACGCGGGAGGCCCGGGTTCGTTTCCCGGCCAATGCACCA-----------------	7.9	29.9	13.7	14.1	1.3	1.1	15.9	13.1	-1.07	0.27
chr1.trna699-GlyGCC	-----------------------------------TGGTAGAATTCTCGCCTGCCACNCGGGAGGCCCGGGTTCGTTTCCCGGCCAATGCACCA-----------------	7.9	12.4	33.2	27.5	13.1	21.5	38.4	36.5	0.44	0.44
chr1.trna699-GlyGCC	-----------------------------------TGGTAGAATTCTCGCCTGCCACGCGGGATGCCCGGGTTCGTTTCCCGGCCAATGCACCA-----------------	7.9	24.1	33.2	27.5	36.8	41.9	61	1.3	0.6	0.29
chr1.trna699-GlyGCC	-----------------------------------TGGTAGAATTCTCGCCTGCCACGCGGGAGGCCCGGGGTCGTTTCCCGGCCAATGCACCA-----------------	7.9	18.2	7.2	0.7	1.3	11.3	38.4	1.3	0.62	0.5
chr1.trna699-GlyGCC	-----------------------------------TGGTAGAATTCTCGCCTGCCACGCGGGAAGCCCGGGTTCGTTTCCCGGCCAATGCACCA-----------------	7.9	12.4	7.2	7.4	1.3	11.3	45.9	1.3	0.78	0.42
chr1.trna699-GlyGCC	-----------------------------------TGGTAGAATTCTCACCTGCCACGCGGGAGGCCCGGGTTCGTTTCCCGGCCAATGCACCA-----------------	7.9	0.7	7.2	7.4	1.3	1.1	8.4	1.3	-0.94	0.52
chr1.trna699-GlyGCC	---------------------------TCGTTCAGTGGTAGAATTCTCGCCTGCCACGCGGGAGGCCCGGGTTCGTTTCCCGGCCAATGCACCA-----------------	7.9	12.4	7.2	7.4	1.3	31.7	30.9	13.1	1.14	0.12
chr1.trna699-GlyGCC	-----------------------------------TCGTAGAATTCTCGCCTGCCACGCGGGAGGCCCGGGTTCGTTTCCCGGCCAATGCACCA-----------------	7.9	12.4	20.2	14.1	1.3	52.1	30.9	13.1	0.83	0.31
chr1.trna699-GlyGCC	-------------------------------TCAGTGGTAGAATTCTCGCCTTCCACGCGGGAGGCCCGGGTTCGTTTCCCGGCCAATGCACCA-----------------	7.9	12.4	7.2	14.1	25	11.3	8.4	1.3	0.14	0.96
chr1.trna699-GlyGCC	-------------------------------TCAGTGGTAGAATTCTCGCCTGCCACGCGGGAGGCCCGGGTTCGTTTCCCGTCCAATGCACCA-----------------	7.9	0.7	20.2	40.9	13.1	21.5	8.4	1.3	-0.65	0.58
chr1.trna699-GlyGCC	-------------------------------TCAGTGGTAGAATTCTCGCCTGCCACGCGGGAGGCCCGGGTTCGTTTCCCTGCCAATGCACCA-----------------	7.9	12.4	7.2	27.5	1.3	21.5	8.4	13.1	-0.31	0.73
chr1.trna699-GlyGCC	-------------------------------TCAGTGGTAGAATTCTCGCCTGCCACGCGGGAGGCCCGGGCTCGTTTCCCGGCCAATGCACCA-----------------	7.9	6.5	0.7	14.1	1.3	11.3	8.4	24.8	0.64	0.53
chr1.trna699-GlyGCC	-------------------------------TCAGTGGTAGAATTCTCGCCTGCCACACGGGAGGCCCGGGTTCGTTTCCCGGCCAATGCACCA-----------------	7.9	6.5	0.7	7.4	13.1	1.1	8.4	1.3	0.08	0.94
chr1.trna699-GlyGCC	--------------------NCATTGGTGGTTCAGTGGTAGAATTCTCGCCTGCCACGCGGGAGGCCCGGGTTCGTTTCCCGGCCAATGCACCA-----------------	7.9	12.4	20.2	20.8	13.1	1.1	0.8	13.1	-1.12	0.13
chr1.trna699-GlyGCC	-------------------------------NCAGTGGTAGAATTCTCGCCTGCCACGCGGGAGGCCCGGGTTCGTTTCCCGGCCAATGCACCA-----------------	7.9	35.8	26.7	27.5	1.3	11.3	8.4	24.8	-1.1	0.11
chr1.trna699-GlyGCC	--------------------------------NAGTGGTAGAATTCTCGCCTGCCACGCGGGAGGCCCGGGTTCGTTTCCCGGCCAATGCACCA-----------------	7.9	6.5	0.7	20.8	1.3	11.3	8.4	1.3	-0.69	0.65
chr1.trna699-GlyGCC	-----------------------------GTTCAGTGATAGAATTCTCGCCTGCCACGCGGGAGGCCCGGGTTCGTTTCCCGGCCAATGCACCA-----------------	7.9	0.7	13.7	0.7	1.3	11.3	8.4	1.3	-0.05	0.94
chr1.trna699-GlyGCC	-----------------------------GTTCAGCGGTAGAATTCTCGCCTGCCACGCGGGAGGCCCGGGTTCGTTTCCCGGCCAATGCACCA-----------------	7.9	6.5	7.2	7.4	13.1	11.3	8.4	1.3	0.23	0.81
chr1.trna699-GlyGCC	------------------------------GTCAGTGGTAGAATTCTCGCCTGCCACGCGGGAGGCCCGGGTTCGTTTCCCGGCCAATGCACCA-----------------	7.9	24.1	7.2	0.7	1.3	1.1	0.8	13.1	-1.29	0.27
chr1.trna699-GlyGCC	-------------------------------------GTAGAATTCTCGCCTGGCACGCGGGAGGCCCGGGTTCGTTTCCCGGCCAATGCACCA-----------------	7.9	0.7	7.2	0.7	1.3	1.1	8.4	24.8	1.1	0.47
chr1.trna699-GlyGCC	-------------------------------------GTAGAATTCTCGCCTGCCACGCGGGAGGCCCGGGTTCGTTTCCCGTCCAATGCACCA-----------------	7.9	6.5	7.2	0.7	1.3	1.1	0.8	13.1	-0.46	0.6
chr1.trna699-GlyGCC	-------------------------------------GTAGAATTCTCGCCTGCCACGCGGGAGGCCCGGGTTCGTTTCCCGGCCGATGCACCA-----------------	10.3	0.7	9.4	18.6	1.3	1.1	0.8	17	-0.94	0.36
chr1.trna699-GlyGCC	-------------------------------------GTAGAATTCTCGCCTGCCACGCGGGAGGCCCGGGTTCGTTTCCCCGCCAATGCACCA-----------------	7.9	0.7	20.2	14.1	1.3	1.1	0.8	13.1	-1.39	0.18
chr1.trna699-GlyGCC	-------------------------------------GTAGAATTCTCGACTGCCACGCGGGAGGCCCGGGTTCGTTTCCCGGCCAATGCACCA-----------------	7.9	12.4	0.7	7.4	1.3	1.1	0.8	13.1	-0.8	0.38
chr1.trna699-GlyGCC	------------------------------------GGTAGAATTCTCGCCTTCCACGCGGGAGGCCCGGGTTCGTTTCCCGGCCAATGCACCA-----------------	7.9	6.5	7.2	7.4	1.3	1.1	0.8	1.3	-2.67	0
chr1.trna699-GlyGCC	------------------------------------GGTAGAATTCTCGCCTGCCACGCGGGAGGCCCGGGGTCGTTTCCCGGCCAATGCACCA-----------------	7.9	35.8	0.7	20.8	13.1	1.1	8.4	13.1	-0.87	0.35
chr1.trna699-GlyGCC	--------------------GCATTGGTGGTTCAGTGGTAGAATTCTCGCCTGCCGCGCGGGAGGCCCGGGTTCGTTTCCCGGCCAATGCACCA-----------------	7.9	6.5	13.7	7.4	1.3	11.3	8.4	1.3	-0.67	0.59
chr1.trna699-GlyGCC	--------------------GCATTGGTGGTTCAGTGGTAGAATTCTCGCCTGCCACGCGGGAGGACCGGGTTCGTTTCCCGGCCAATGCACCA-----------------	7.9	6.5	26.7	7.4	13.1	1.1	8.4	13.1	-0.45	0.59
chr1.trna699-GlyGCC	--------------------GCATTGGTGGTTCAGTGGCAGAATTCTCGCCTGCCACGCGGGAGGCCCGGGTTCGTTTCCCGGCCAATGCACCA-----------------	7.9	6.5	13.7	14.1	1.3	1.1	0.8	1.3	-3.2	0
chr1.trna699-GlyGCC	--------------------GCATTGCTGGTTCAGTGGTAGAATTCTCGCCTGCCACGCGGGAGGCCCGGGTTCGTTTCCCGGCCAATGCACCA-----------------	7.9	18.2	26.7	7.4	1.3	1.1	8.4	60	0.23	0.98
chr1.trna699-GlyGCC	--------------------GCATCGGTGGTTCAGTGGTAGAATGCTCGCCA-----------------------------------------------------------	11.9	0.7	10.8	0.7	19.7	1.1	0.8	19.6	0.77	0.66
chr1.trna699-GlyGCC	-------------------------------GCAGTGGTAGAATTCTCGCCTGCCACGCGGGAGGCCCGGGTTCGTTTCCCGGCCAATGCACCA-----------------	7.9	12.4	0.7	14.1	1.3	1.1	8.4	1.3	-1.54	0.19
chr1.trna699-GlyGCC	----------------------------GATTCAGTGGTAGAATTCTCGCCTGCCACGCGGGAGGCCCGGGTTCGTTTCCCGGCCAATGCACCA-----------------	7.9	6.5	0.7	0.7	1.3	11.3	23.4	13.1	1.63	0.06
chr1.trna699-GlyGCC	--------------------------------------------------CTTCCACGCGGGAGGCCCGGGTTCGTTTCCCGGCCAATGCACCA-----------------	7.9	0.7	7.2	0.7	1.3	11.3	8.4	24.8	1.47	0.18
chr1.trna699-GlyGCC	--------------------------------CAGTGGTAGAATTCTCGCCTGCCACGCGGGAGGCCCGGGGTCGTTTCCCGGCCAATGCACCA-----------------	7.9	6.5	7.2	7.4	1.3	1.1	0.8	1.3	-2.67	0
chr1.trna699-GlyGCC	--------------------------------CAGTGGCAGAATTCTCGCCTGCCACGCGGGAGGCCCGGGTTCGTTTCCCGGCCAATGCACCA-----------------	7.9	24.1	13.7	20.8	1.3	1.1	8.4	13.1	-1.48	0.1
chr1.trna699-GlyGCC	--------------------------------CACTGGTAGAATTCTCGCCTGCCACGCGGGAGGCCCGGGTTCGTTTCCCGGCCAATGCACCA-----------------	7.9	0.7	7.2	0.7	25	21.5	0.8	1.3	1.55	0.29
chr1.trna699-GlyGCC	----------------------------------ATGGTAGAATTCTCGCCTGCCACGCGGGAGGCCCGGGTTCGTTTCCCGGCCAATGCACCA-----------------	7.9	0.7	20.2	7.4	1.3	11.3	8.4	1.3	-0.7	0.64
chr1.trna699-GlyGCC	---------------------------------AGTGGTAGAATTCTCGCCTGCCACGCGGTAGGCCCGGGTTCGTTTCCCGGCCAATGCACCA-----------------	7.9	18.2	13.7	7.4	1.3	11.3	15.9	13.1	-0.19	0.93
chr1.trna699-GlyGCC	-------------------------------------------------------ACTCGGGAGGCCCGGGTTCGTTTCCCGGCCAATGCACCA-----------------	7.9	12.4	13.7	27.5	1.3	1.1	0.8	13.1	-1.91	0.03
chr1.trna699-GlyGCC	-----------------------------------TAGTAGAATTCTCGCCTGCCACGCGGGAGGCCCGGGTTCGTTTCCCGGCCAATGCACCA-----------------	0.8	94.3	0.7	268.5	285.2	347.8	263.9	295	1.71	0
chr1.trna699-GlyGCC	------------------------------TTCAGTTGTAGAATTCTCGCCTGCCACGCGGGAGGCCCGGGTTCGTTTCCCGGCCAATGCACCA-----------------	0.8	29.9	13.7	27.5	13.1	11.3	30.9	13.1	-0.07	1
chr1.trna699-GlyGCC	------------------------------NTCAGTGGTAGAATTCTCGCCTGCCACGCGGGAGGCCCGGGTTCGTTTCCCGGCCAATGCACCA-----------------	0.8	18.2	46.2	20.8	13.1	21.5	8.4	36.5	-0.11	0.78
chr1.trna699-GlyGCC	-------------------------------------GTGGAATTCTCGCCTGCCACGCGGGAGGCCCGGGTTCGTTTCCCGGCCAATGCACCA-----------------	0.8	18.2	7.2	7.4	13.1	11.3	0.8	1.3	-0.34	0.62
chr1.trna699-GlyGCC	-------------------------------------GTAGAATTCTCGCCTGCCACGCGGGAGGCCCGGGTTCGTTTCCCGGCCAACGCACCA-----------------	0.8	18.2	20.2	14.1	1.3	1.1	8.4	1.3	-2.14	0.05
chr1.trna699-GlyGCC	-------------------------------------GTAGAATTCTCGCCTCCCACGCGGGAGGCCCGGGTTCGTTTCCCGGCCAATGCACCA-----------------	0.8	18.2	13.7	14.1	1.3	11.3	0.8	13.1	-0.82	0.29
chr1.trna699-GlyGCC	------------------------------CTCAGTGGTAGAATTCTCGCCTGCCACGCGGGAGGCCCGGGTTCGTTTCCCGGCCAATGCACCA-----------------	0.8	18.2	13.7	7.4	1.3	11.3	15.9	1.3	-0.43	0.82
chr1.trna699-GlyGCC	------------------------------TTTAGTGGTAGAATTCTCGCCTGCCACGCGGGAGGCCCGGGTTCGTTTCCCGGCCAATGCACCA-----------------	0.8	12.4	7.2	20.8	13.1	1.1	0.8	1.3	-1.33	0.2
chr1.trna699-GlyGCC	------------------------------TTCAGTGGTAGAATTCTCGCCTGCCACGCGGGAGGCCCGGGCTCGTTTCCCGGCCAATGCACCA-----------------	0.8	12.4	20.2	14.1	1.3	1.1	8.4	1.3	-1.97	0.08
chr1.trna699-GlyGCC	-----------------------------------TGTTAGAATTCTCGCCTGCCACGCGGGAGGCCCGGGTTCGTTTCCCGGCCAATGCACCA-----------------	0.8	12.4	0.7	20.8	1.3	11.3	15.9	1.3	-0.22	1
chr1.trna699-GlyGCC	-------------------------------------GTAGAATTCTCGCCTGCCACGCGGGAGGCCCGGGTTCGTTTCCCAGCCAATGCACCA-----------------	0.8	12.4	20.2	7.4	1.3	1.1	15.9	1.3	-1.06	0.54
chr1.trna699-GlyGCC	-------------------------------------GTAGAATTCTCGCCTGCCACGCGGGAGGACCGGGTTCGTTTCCCGGCCAATGCACCA-----------------	0.8	12.4	13.7	7.4	13.1	1.1	0.8	1.3	-1.06	0.24
chr1.trna699-GlyGCC	--------------------GCATTGGTGGTTCAGTGGTAGAATTCTCGCCTGCCACGCGGGAGGCCCGGGTTCGTTTCCCGGCCCATGCACCA-----------------	0.8	16.3	18.1	9.7	17.1	28.3	0.8	1.3	0.09	0.97
chr1.trna699-GlyGCC	-------------------------------CCAGTGGTAGAATTCTCGCCTGCCACGCGGGAGGCCCGGGTTCGTTTCCCGGCCAATGCACCA-----------------	0.8	12.4	7.2	7.4	13.1	1.1	0.8	13.1	0.02	0.82
chr1.trna699-GlyGCC	---------------------------------AGTTGTAGAATTCTCGCCTGCCACGCGGGAGGCCCGGGTTCGTTTCCCGGCCAATGCACCA-----------------	0.8	12.4	13.7	47.6	13.1	11.3	8.4	1.3	-1.13	0.37
chr1.trna699-GlyGCC	------------------------------TTCAGTGGTAGAATTCTCGCCTGCCACGCGGGAGGTCCGGGTTCGTTTCCCGGCCAATGCACCA-----------------	0.8	6.5	7.2	7.4	1.3	1.1	0.8	13.1	-0.43	0.6
chr1.trna699-GlyGCC	-----------------------------------TGGTAGAATTCTCGCCTGCCACGCGGGAGGCCCGGGATCGTTTCCCGGCCAATGCACCA-----------------	0.8	6.5	7.2	7.4	1.3	1.1	8.4	1.3	-0.86	0.53
chr1.trna699-GlyGCC	-------------------------------TCAGTGGCAGAATTCTCGCCTGCCACGCGGGAGGCCCGGGTTCGTTTCCCGGCCAATGCACCA-----------------	0.8	6.5	13.7	7.4	1.3	1.1	8.4	1.3	-1.23	0.35
chr1.trna699-GlyGCC	-----------------------------GTTCAGTGGTAGAATTCTCGCCTGCCACTCGGGAGGCCCGGGTTCGTTTCCCGGCCAATGCACCA-----------------	0.8	6.5	20.2	20.8	1.3	11.3	8.4	24.8	-0.08	0.91
chr1.trna699-GlyGCC	-----------------------------GTTCAGTGGTAGAATTCTCGCCTGCCACGCGGGAGGCCCGGGTTCGTTTCCCGGCCAATGAACCA-----------------	0.8	6.5	7.2	7.4	13.1	1.1	0.8	1.3	-0.42	0.6
chr1.trna699-GlyGCC	-------------------------------------GTAGAATTCTTGCCTGCCACGCGGGAGGCCCGGGTTCGTTTCCCGGCCAATGCACCA-----------------	0.8	6.5	7.2	14.1	1.3	11.3	8.4	13.1	0.25	0.81
chr1.trna699-GlyGCC	-------------------------------------GTAGAATTCTCGCCTGCCGCGCGGGAGGCCCGGGTTCGTTTCCCGGCCAATGCACCA-----------------	0.8	6.5	7.2	0.7	13.1	1.1	8.4	13.1	1.23	0.22
chr1.trna699-GlyGCC	-------------------------------------GTAGAATTCTCGCCTGCCACGCGGGAGGCCCGGGTTCGTTTCCCGGCCAAAGCACCA-----------------	0.8	6.5	7.2	7.4	13.1	11.3	0.8	1.3	0.28	0.95
chr1.trna699-GlyGCC	-------------------------------------GTAGAAATCTCGCCTGCCACGCGGGAGGCCCGGGTTCGTTTCCCGGCCAATGCACCA-----------------	0.8	6.5	13.7	0.7	1.3	1.1	8.4	13.1	0.13	0.94
chr1.trna699-GlyGCC	--------------------GCATTAGTGGTTCAGTGGTAGAATTCTCGCCTGCCACGCGGGAGGCCCGGGTTCGTTTCCCGGCCAATGCACCA-----------------	0.8	6.5	46.2	54.3	13.1	21.5	23.4	13.1	-0.6	0.6
chr1.trna699-GlyGCC	--------------------------------GAGTGGTAGAATTCTCGCCTGCCACGCGGGAGGCCCGGGTTCGTTTCCCGGCCAATGCACCA-----------------	0.8	6.5	7.2	0.7	1.3	21.5	0.8	24.8	1.67	0.29
chr1.trna699-GlyGCC	------------------------------------CGTAGAATTCTCGCCTGCCACGCGGGAGGCCCGGGTTCGTTTCCCGGCCAATGCACCA-----------------	0.8	6.5	0.7	0.7	1.3	11.3	8.4	13.1	1.96	0.04
chr1.trna699-GlyGCC	--------------------------------CAGTGGTAGAATTCTCGCCTGCCACGCGGGAGGCCCGGGATCGTTTCCCGGCCAATGCACCA-----------------	0.8	6.5	7.2	7.4	1.3	1.1	8.4	1.3	-0.86	0.53
chr1.trna699-GlyGCC	--------------------------------CAGTGGTAGAATTCTCGCCTGCCACACGGGAGGCCCGGGTTCGTTTCCCGGCCAATGCACCA-----------------	0.8	6.5	7.2	7.4	13.1	1.1	0.8	1.3	-0.42	0.6
chr1.trna699-GlyGCC	--------------------------------CAGTGGTACAATTCTCGCCTGCCACGCGGGAGGCCCGGGTTCGTTTCCCGGCCAATGCACCA-----------------	0.8	6.5	7.2	7.4	1.3	1.1	8.4	1.3	-0.86	0.53
chr1.trna699-GlyGCC	-------------------------------------ATAGAATTCTCGCCTGCCACGCGGGAGGCCCGGGTTCGTTTCCCGGCCAATGCACCA-----------------	0.8	6.5	13.7	27.5	1.3	11.3	0.8	13.1	-0.87	0.38
chr1.trna699-GlyGCC	---------------------------------AGTGGTAGAATTCTCGCCTGCCACGCGGGAGGCCCGGGTTCGTTTCCCTGCCAATGCACCA-----------------	0.8	6.5	33.2	7.4	1.3	11.3	15.9	24.8	0.15	0.89
chr1.trna699-GlyGCC	---------------------------------AGTGGTAGAATTCTCGCCTGCCACGCGGGAGGCCCGGGGTCGTTTCCCGGCCAATGCACCA-----------------	0.8	6.5	7.2	27.5	1.3	1.1	30.9	1.3	-0.28	0.93
chr1.trna699-GlyGCC	------------------------------TTCAGTGGTAGAATTCTCGCCTGCCACGCGGGAGGCCCGGGATCGTTTCCCGGCCAATGCACCA-----------------	0.8	0.7	13.7	14.1	1.3	1.1	15.9	13.1	0.1	0.83
chr1.trna699-GlyGCC	-----------------------------------TGGTAGAATTCTCGCCTGCCACGCGGGAGGCCCGGGTTCGTTTCCCGACCAATGCACCA-----------------	0.8	0.7	13.7	7.4	25	1.1	15.9	13.1	1.28	0.18
chr1.trna699-GlyGCC	-------------------------------TCAGTGGTAGAATTCTCGCCTGCCACGCGGGAGGCCCGGGTTCGTTTCCCGACCAATGCACCA-----------------	0.8	0.7	13.7	7.4	1.3	11.3	8.4	1.3	-0.02	0.93
chr1.trna699-GlyGCC	----------------------------------GTAGTAGAATTCTCGCCTGCCACGCGGGAGGCCCGGGTTCGTTTCCCGGCCAATGCACCA-----------------	0.8	0.7	13.7	7.4	13.1	1.1	0.8	13.1	0.32	0.98
chr1.trna699-GlyGCC	-----------------------------------------------------------------CCCGGGTTCGTTTCCCGGCCAANGCACCA-----------------	0.8	0.7	29.6	0.7	27.6	23.8	34.2	27.4	1.83	0.01
chr1.trna699-GlyGCC	--------------------------------CAGTGGTAGAATTCTCGCCTGCCACGCGGGAGGCCCGGGTTCGTTTCCCTGCCAATGCACCA-----------------	0.8	0.7	13.7	7.4	1.3	31.7	0.8	13.1	1.05	0.52
chr1.trna699-GlyGCC	------------------------------TTCAGTGGTAGAATTCTCGCCTGCCACGCGGGAGGCCCGGGTTCGTTTCCCGGCCAATGCCCCA-----------------	0.8	0.7	7.2	7.4	1.3	11.3	15.9	13.1	1.37	0.1
chr1.trna699-GlyGCC	-----------------------------------TGGTAGAATTCTGGCCTGCCACGCGGGAGGCCCGGGTTCGTTTCCCGGCCAATGCACCA-----------------	0.8	0.7	7.2	7.4	13.1	1.1	8.4	13.1	1.15	0.23
chr1.trna699-GlyGCC	----------------------------------GTTGTAGAATTCTCGCCTGCCACGCGGGAGGCCCGGGTTCGTTTCCCGGCCAATGCACCA-----------------	0.8	0.7	7.2	7.4	1.3	1.1	61	13.1	2.25	0.21
chr1.trna699-GlyGCC	-------------------------------------GTAGAATTCCCGCCTGCCACGCGGGAGGCCCGGGTTCGTTTCCCGGCCAATGCACCA-----------------	0.8	0.7	7.2	14.1	13.1	11.3	8.4	1.3	0.58	0.51
chr1.trna699-GlyGCC	-----------------------------------GGGTAGAATTCTCGCCTGCCACGCGGGAGGCCCGGGTTCGTTTCCCGGCCAATGCACCA-----------------	0.8	0.7	7.2	0.7	1.3	11.3	8.4	13.1	1.86	0.04
chr1.trna1002-GluCTC	--------------------TCCCTGGTGGTCTAGTGGTTAGGATTCGGCGC------------------------------------------------------------	913.4	905.6	504.1	671.6	592.8	399.9	321.5	420.3	-0.79	0.03
chr1.trna1002-GluCTC	--------------------TCCCTGGTGGTCTAGTGGTTAGGATTCGGCGCTC----------------------------------------------------------	740.2	736	332.9	455.9	842.6	413.5	385	588.7	-0.02	0.79
chr1.trna1002-GluCTC	--------------------TCCCTGGTGGTCTAGTGGTTAGGATTCGGCGCTCTCACCGCCGCGGCCCGGGT---------------------------------------	391.6	377.7	292.5	323.5	751.9	717.2	496.1	728.3	0.96	0.02
chr1.trna1002-GluCTC	--------------------TCCCTGGTGGTCTAGTGGTTAGGATTCGGCGCT-----------------------------------------------------------	390	373.2	178.4	248.4	415.4	173.3	132.8	249.3	-0.29	0.37
chr1.trna1002-GluCTC	--------------------TCCCTGGTGGTCTAGTGGTTAGGATTCGGCG-------------------------------------------------------------	212.9	295.2	91	110.8	189.3	102	58.5	56.1	-0.81	0.14
chr1.trna1002-GluCTC	--------------------TCCCTGGTGGTCTAGTGGTTAGGATTCGGCGCTCT---------------------------------------------------------	204.9	299.7	94.6	176.3	403.6	179	155.3	161.9	0.21	0.82
chr1.trna1002-GluCTC	--------------------TCCCTGGTGGTCTAGTGGTTAGGATTCGGC--------------------------------------------------------------	195.4	292.6	76.5	93.7	240.6	115.6	83.5	82.2	-0.33	0.5
chr1.trna1002-GluCTC	---------------------------------AGTGGTTAGGATTCGGCGCTCTCACCGCCGCGGCCC-------------------------------------------	187.4	252.3	228.9	426.2	113	177.9	162.9	285.9	-0.57	0.16
chr1.trna1002-GluCTC	--------------------TCCCTGGTTGTCTAGTGGTTAGGATTCGGCGC------------------------------------------------------------	42.9	48.1	24.6	33.5	21	19.3	16.7	20.9	-0.94	0.12
chr1.trna1002-GluCTC	--------------------TCCCTGGTGGTCTAGTGGTTAGGATTCGGCGCTCTCACCGCCGCGGCCCGGG----------------------------------------	40.5	37.7	30.3	14.1	65.7	65.7	44.3	84.8	1.09	0.06
chr1.trna1002-GluCTC	--------------------TCCCTGGTGGTCTAGTGGTTAGGATTCGGCGCTCTCACCGCC--------------------------------------------------	40.5	44.2	36.8	43.9	51.3	65.7	64.3	138.4	0.95	0.08
chr1.trna1002-GluCTC	--------------------TCCCTGGTTGTCTAGTGGTTAGGATTCGGCGCTC----------------------------------------------------------	38.9	33.2	10.8	24.5	35.5	29.5	11.7	24.8	-0.08	0.79
chr1.trna1002-GluCTC	--------------------TCCCTGGTGGTCTAGTGGTTAGGATTCGGCGCTCTC--------------------------------------------------------	38.9	96.2	35.4	64.7	172.2	36.3	62.6	33.9	0.37	0.73
chr1.trna1002-GluCTC	-----------------------------------TGGTTAGGATTCGGCGCTCTCACCGCC--------------------------------------------------	37.3	31.9	190.7	110.1	99.9	252.6	295.6	141	1.09	0.05
chr1.trna1002-GluCTC	--------------------TCCCTGGTCGTCTAGTGGTTAGGATTCGGCGC------------------------------------------------------------	35.7	22.1	15.9	16.4	52.6	26.1	27.6	24.8	0.54	0.41
chr1.trna1002-GluCTC	--------------------------------TAGTGGTTAGGATTCGGCGCTCTCACCGCCGCGGCCC-------------------------------------------	30.2	50.1	82.3	84.8	47.3	109.9	93.5	97.9	0.5	0.28
chr1.trna1002-GluCTC	--------------------TCCCTGGTGGTCTAGTGGTTAGGATTCGGCGCTCTCACC-----------------------------------------------------	18.3	42.9	13.7	21.6	18.4	19.3	15	112.3	0.77	0.63
chr1.trna1002-GluCTC	--------------------TCCCTGGTAGTCTAGTGGTTAGGATTCGGCGC------------------------------------------------------------	19.1	16.9	7.2	17.8	22.3	14.7	21.7	17	0.31	0.66
chr1.trna1002-GluCTC	--------------------TCCCTGGTTGTCTAGTGGTTAGGATTCGGCGCT-----------------------------------------------------------	16.7	15.6	8.7	20.1	21	13.6	5	11.7	-0.25	0.66
chr1.trna1002-GluCTC	--------------------TCCCTGGTCGTCTAGTGGTTAGGATTCGGCGCTC----------------------------------------------------------	16.7	23.4	11.6	20.8	35.5	37.4	21.7	31.3	0.8	0.25
chr1.trna1002-GluCTC	--------------------TCCCTGGTGGTCTAGTGGTTAGGATTCGGCGCTCTCACCGCCGCGGCCCGGGG---------------------------------------	15.9	19.5	13.7	9.7	19.7	29.5	12.5	19.6	0.47	0.59
chr1.trna1002-GluCTC	--------------------TCCCTGGTGGTCTAGTGGTTAGGATTCGGCGCTCTCACCGCCGCGGCCC-------------------------------------------	15.9	16.3	20.9	20.1	59.2	94	61	78.3	2	0
chr1.trna1002-GluCTC	--------------------TCCCTGGTGGTCTAGTGGTTAGGATTCGGCGCTCTCACCGCCGCGGCCCGGGTTCGTTTCCCGGTCAGGGAACC------------------	15.1	21.5	7.2	7.4	25	7.9	10	23.5	0.38	0.77
chr1.trna1002-GluCTC	--------------------TCCCTGGTTGTCTAGTGGTTAGGATTCGGCGCTCTCACCGCCGCGGCCCGGGT---------------------------------------	15.1	11.7	8.7	12.6	34.2	21.5	19.2	17	0.93	0.22
chr1.trna1002-GluCTC	-----------------------------------TGGTTAGGATTCGGCGCTCTCACCGCCGCGGCCC-------------------------------------------	12.7	11.1	16.6	17.8	38.1	56.6	63.5	40.5	1.77	0
chr1.trna1002-GluCTC	--------------------TCCCTGGTGGTCTAGTGGTTAGGATTCGGCGCTCTCACCGCCGCGGCCCGGGTTCGATTCCCGGTCAGGGAA--------------------	12.7	7.2	1.4	3	11.8	3.4	3.3	9.1	0.19	0.98
chr1.trna1002-GluCTC	--------------------TCCCTGGTGGTCTAGGGGTTAGGATTCGGCGC------------------------------------------------------------	12.7	12.4	2.9	3	3.9	3.4	1.7	1.3	-1.58	0.08
chr1.trna1002-GluCTC	--------------------TCCCTGGTGGTCTAGTGGTTAGGATTCGGCGCTCTCACCGCCGCGGCCCGGGTTCGATTCCCGGTCAGGGAACC------------------	10.3	18.2	2.2	1.5	17.1	3.4	9.2	20.9	0.65	0.58
chr1.trna1002-GluCTC	--------------------TCCCTGGTCGTCTAGTGGTTAGGATTCGGCGCT-----------------------------------------------------------	10.3	5.2	5.1	5.9	17.1	14.7	5	11.7	0.87	0.4
chr1.trna1002-GluCTC	--------------------TCCCTGGTAGTCTAGTGGTTAGGATTCGGCGCTC----------------------------------------------------------	11.1	19.5	15.9	11.2	26.3	15.9	15	22.2	0.46	0.61
chr1.trna1002-GluCTC	---------------------CCCTGGTGGTCTAGTGGTTAGGATTCGGCGC------------------------------------------------------------	10.3	10.4	8.7	7.4	2.6	2.3	3.3	1.3	-1.95	0.04
chr1.trna1002-GluCTC	--------------------TCCCTGGTTGTCTAGTGGTTAGGATTCGGC--------------------------------------------------------------	9.5	15	5.8	2.2	5.3	5.7	5.8	2.6	-0.75	0.44
chr1.trna1002-GluCTC	--------------------------------TAGTGGTTAGGATTCGGCGCTCTCACCGCC--------------------------------------------------	9.5	7.8	11.6	16.4	14.5	9.1	9.2	17	0.13	0.95
chr1.trna1002-GluCTC	--------------------TCCCTGGTGGTCTAGTGGTTAGGATTCGGCGCTCTCACCGCCGCGGCCCGGGTT--------------------------------------	8.7	16.3	2.2	4.5	14.5	11.3	8.4	23.5	0.87	0.41
chr1.trna1002-GluCTC	--------------------TCCCTGGTAGTCTAGTGGTTAGGATTCGGCGCT-----------------------------------------------------------	9.5	7.2	4.3	7.4	13.1	9.1	5	10.4	0.4	0.76
chr1.trna1002-GluCTC	----------------------------------GTGGTTAGGATTCGGCGCTCTCACCGCCGCGGCCC-------------------------------------------	8.7	16.9	8.7	9.7	5.3	6.8	10	18.3	-0.12	0.88
chr1.trna1002-GluCTC	---------------------CCCTGGTGGTCTAGTGGTTAGGATTCGGC--------------------------------------------------------------	8.7	9.1	4.3	7.4	2.6	1.1	4.2	2.6	-1.49	0.11
chr1.trna1002-GluCTC	----------------------------------GTGGTTAGGATTCGGCGCTC----------------------------------------------------------	7.1	3.9	12.3	6.7	3.9	1.1	1.7	2.6	-1.68	0.05
chr1.trna1002-GluCTC	--------------------TCCCTGGTTGTCTAGTGGTTAGGATTCGGCGCTCT---------------------------------------------------------	6.4	11.1	4.3	5.9	14.5	4.5	3.3	5.2	-0.01	0.91
chr1.trna1002-GluCTC	--------------------TCCCTGGTTGTCTAGTGGTTAGGATTCGGCG-------------------------------------------------------------	6.4	9.8	2.9	7.4	9.2	1.1	3.3	1.3	-0.82	0.32
chr1.trna1002-GluCTC	--------------------TCCCTGGTGGTCTAGTGGTTAGGAT-------------------------------------------------------------------	7.1	6.5	2.9	4.5	9.2	9.1	10	13.1	0.98	0.3
chr1.trna1002-GluCTC	--------------------TCCCTAGTGGTCTAGTGGTTAGGATTCGGCGC------------------------------------------------------------	6.4	5.2	3.6	2.2	1.3	2.3	5	3.9	-0.48	0.68
chr1.trna1002-GluCTC	-------------------------------CTAGTGGTTAGGATTCGGCGCTCTCACCGCCGCGGCCC-------------------------------------------	6.4	10.4	7.2	9.7	6.6	7.9	7.5	10.4	-0.05	0.97
chr1.trna1002-GluCTC	---------------------------------AGTGGTTAGGATTCGGCGCTCTCACCGCCGCGGCCCGGGT---------------------------------------	6.4	4.6	2.9	10.4	1.3	2.3	5	13.1	-0.16	0.88
chr1.trna1002-GluCTC	------------------------------TCTAGTGGTTAGGATTCGGCGCTCTCACCGCCGCGGCCC-------------------------------------------	5.6	9.8	3.6	7.4	10.5	20.4	18.4	31.3	1.61	0.05
chr1.trna1002-GluCTC	--------------------TCCCTGGTGGTCTAGTGGTTAGGATTCGGCGCTCTCACCGCCGCGGCCCG------------------------------------------	5.6	3.9	7.2	3	17.1	13.6	11.7	17	1.59	0.09
chr1.trna1002-GluCTC	--------------------TCCCTGGTGGTCTAGTGGTTAGGATT------------------------------------------------------------------	6.4	7.8	2.2	7.4	9.2	4.5	6.7	19.6	0.75	0.49
chr1.trna1002-GluCTC	---------------------------------------------------------------------GGGTTCGTTTCCCGGTCAGGGAA--------------------	7.9	3.3	1.4	9.7	6.6	3.4	4.2	3.9	-0.3	0.78
chr1.trna1002-GluCTC	---------------------------------------------------------------------GGGTTCGTTTCCCGGTCAGGGAAC-------------------	7.9	3.3	7.2	10.4	13.1	18.1	11.7	15.7	1.02	0.25
chr1.trna1002-GluCTC	---------------------------------AGTGGTTAGGATTCGGCGCTCTCACCGCCGCGGCCA-------------------------------------------	5.6	11.1	7.2	8.2	3.9	3.4	0.8	6.5	-1.12	0.16
chr1.trna1002-GluCTC	--------------------TCCCTGGTGGTCTAGTGGTTAGGATTCGGCGCTCTCACCGCCGCGGCCCGG-----------------------------------------	4.8	10.4	5.1	2.2	5.3	20.4	10	36.5	1.69	0.1
chr1.trna1002-GluCTC	--------------------TCCCTGGTGGTCTAGTGGTTAGGATTCGGCGCTCTCACCGCCGCGG----------------------------------------------	4.8	9.1	1.4	3	2.6	2.3	4.2	15.7	0.44	0.81
chr1.trna1002-GluCTC	--------------------TCCCTGGTGGTCTAGTGGTTAGGATTCGG---------------------------------------------------------------	4.8	7.8	1.4	3	3.9	2.3	0.8	3.9	-0.63	0.31
chr1.trna1002-GluCTC	--------------------TCCCTGGTCGTCTAGTGGTTAGGATTCGGCGCTCT---------------------------------------------------------	4.8	8.5	2.2	3.7	14.5	6.8	11.7	6.5	1.05	0.26
chr1.trna1002-GluCTC	------------------------------------GGTTAGGATTCGGCGCTCTCACCGCC--------------------------------------------------	4.8	3.3	16.6	13.4	14.5	9.1	16.7	17	0.59	0.47
chr1.trna1002-GluCTC	---------------------------------AGTGGTTAGGATTCGGCGCTCTCACCGCC--------------------------------------------------	4.8	6.5	14.4	14.1	10.5	14.7	17.5	22.2	0.71	0.38
chr1.trna1002-GluCTC	--------------------TCCCTGGTGGTCTAGTGGTTAGGATTCGGCGCTCTCACCGCCGCGGCCCGGGTTCGTTTCC-------------------------------	4	6.5	2.2	2.2	5.3	5.7	4.2	17	1.11	0.28
chr1.trna1002-GluCTC	--------------------TCCCTGGTGGTCTAGTGGTTAGGATTCGGCGCTCTCACCGCCGCGGCCCGGGTTCGTTTCCCGGTCAGGGAAC-------------------	4	3.3	2.9	5.2	15.8	4.5	3.3	9.1	1.1	0.29
chr1.trna1002-GluCTC	--------------------TCCCTGGTGGTCTAGTGGTTAGGATTCGGCGCTCTCACCGCCGCGGCCCGGGTA--------------------------------------	4	9.1	2.9	5.9	1.3	2.3	0.8	9.1	-0.69	0.33
chr1.trna1002-GluCTC	--------------------TCCCTGGTGGTCTAGTGGTTAGGATTCGGCGCTCTCACCG----------------------------------------------------	4	9.8	2.9	2.2	1.3	1.1	2.5	10.4	-0.29	0.72
chr1.trna1002-GluCTC	---------------------------------AGTGGTTATGATTCGGCGCTCTCACCGCCGCGGCCC-------------------------------------------	4	7.8	7.9	8.9	2.6	3.4	4.2	10.4	-0.47	0.57
chr1.trna1002-GluCTC	--------------------TCCCTGGTGGTCTAGTGGTTAGGATTCGGCGCTCTCACCGCCGCGGTT--------------------------------------------	3.2	3.3	2.2	9.7	1.3	1.1	0.8	1.3	-1.99	0.06
chr1.trna1002-GluCTC	---------------------------------------------------------------------GGGTTCGTTTCCCGGTCAGGGA---------------------	4.8	4.6	6.5	12.6	7.9	18.1	10.9	9.1	0.69	0.43
chr1.trna1002-GluCTC	--------------------TCCCTGGTGGTCTAGTGGTTAGGATTCGGCGCTCTCACCGCCGCGGCC--------------------------------------------	2.4	2	4.3	1.5	2.6	4.5	7.5	20.9	1.81	0.14
chr1.trna1002-GluCTC	----------------------------------------------------------CGCCGCGGCCCGGGTTCGTTTCCCGGTCAGG-----------------------	3.2	2.6	5.8	8.9	11.8	6.8	5	1.3	0.28	0.8
chr1.trna1002-GluCTC	---------------------------------AGTGGTTAGGATTCGGCGCTC----------------------------------------------------------	2.4	3.3	5.1	7.4	2.6	6.8	0.8	3.9	-0.35	0.62
chr1.trna1002-GluCTC	----------------------CCTGGTGGTCTAGTGGTTAGGATTCGGCGCTCT---------------------------------------------------------	0.8	5.2	2.9	2.2	19.7	3.4	5.8	2.6	1.51	0.28
chr1.trna1002-GluCTC	-----------------TCCCTGGTGGTCTAGTGGTTAGGATTCGGCGCTCTCACCGCCGCGGCCCGGGTTCGGTTCCCGTTCAGGGAACCA--------------------	658.4	240.6	787.2	777.2	1775.9	1122.8	1090.7	1434.5	1.14	0
chr1.trna1002-GluCTC	-----------------TCCCTGGTTGTCTAGTGGTTAGGATTCGGCGCTCTCACCGCCGCGGCCCGGGTTCGTTTCCCGGTCAGGGAACCA--------------------	193.8	176.2	260.7	241.7	817.6	470.2	602.1	436	1.41	0
chr1.trna1002-GluCTC	-------------------------------TTGGTTAGGATTCGGCGCTCTCACCGCCGCGGCCCGGGTTCGTTTCCCGGTCAGGGAACCA--------------------	165.2	158.6	39.7	181.5	48.6	72.5	61	83.5	-1.04	0.04
chr1.trna1002-GluCTC	----------------------------------GTTAGGCTTCGGCGCTCTCACCGCCGCGGCCCGGGTTCGTTTCCCGGTCAGGGAACCA--------------------	108	199.6	78.7	134.6	60.5	62.3	91	130.5	-0.6	0.17
chr1.trna1002-GluCTC	-----------------TCCCTGGTGGTCTAGTGGTTAGGATTCGGCGTTCTCACCGCCGCGGCCCGGGTTCGATTCCCGTTCAGGGAACCA--------------------	72.3	12.4	0.7	34.2	60.5	1.1	0.8	1.3	-0.91	0.48
chr1.trna1002-GluCTC	-----------------TCCCTGGTTGTCTAGTGGTTAGGATTCGGCGCTCTCACCGCCGCGGCCCGGGTTCGATTCCCGTTCAGGGAACCA--------------------	72.3	152.8	332.2	181.5	285.2	215.3	233.8	342	0.54	0.22
chr1.trna1002-GluCTC	-----------------TCCCTGGTGGTCTAGGGGTTAGGATTCGGCGCTCTCACCGCCGCGGCCCGGGTTCGTTTCCCGGTCAGGGAACCA--------------------	58	35.8	65.7	87.8	178.8	123.5	128.6	236.3	1.43	0
chr1.trna1002-GluCTC	-----------------TCCCTGGTCGTCTAGTGGTTAGGATTCGGCGCTCTCACCGCCGCGGCCCGGGTTCGTTTCCCGGTCAGGGAACCA--------------------	50.8	29.9	33.2	40.9	155.1	154.1	143.6	48.3	1.69	0
chr1.trna1002-GluCTC	---------------------------------------GATTCGGCTCTCTCACCGCCGCGGCCCGGGTTCGTTTCCCGGTCAGGGAACCA--------------------	50.8	106	46.2	81.1	13.1	31.7	38.4	60	-0.99	0.06
chr1.trna1002-GluCTC	--------------------------GCCTAGTGGTTAGGATTCGGCGCTCTCACCGCCGCGGCCCGGGTTCGTTTCCCGGTCAGGGAACCA--------------------	43.7	106	65.7	61	48.6	21.5	15.9	118.8	-0.43	0.36
chr1.trna1002-GluCTC	------------------CCCCTGTGGTCTAGTGGTTAGGATTCGGCGCTCTCACCGCCGCGGCCCGGGTTCGATTCCCGGTCAGGGAACCA--------------------	43.7	6.5	59.2	54.3	72.3	21.5	53.4	60	0.34	0.52
chr1.trna1002-GluCTC	------------------------------ATTGGTTAGGATTCGGCGCTCTCACCGCCGCGGCCCGGGTTCGTTTCCCGGTCAGGGAACCA--------------------	43.7	70.9	20.2	40.9	13.1	62.3	8.4	71.8	-0.18	0.66
chr1.trna1002-GluCTC	-------------------------------------AGGATTCGTCGCTCTCACCGCCGCGGCCCGGGTTCGTTTCCCGGTCAGGGAACCA--------------------	43.7	35.8	39.7	67.7	1.3	1.1	23.4	48.3	-1.33	0.04
chr1.trna1002-GluCTC	-----------------TCCCTAGTGGTCTAGTGGTTAGGATTCGGCGCTCTCACCGCCGCGGCCCGGGTTCGTTTCCCGGTCAGGGAACCA--------------------	36.5	24.1	13.7	40.9	60.5	92.9	38.4	107	1.37	0.01
chr1.trna1002-GluCTC	------------------------------------TAGGATTCTGCGCTCTCACCGCCGCGGCCCGGGTTCGTTTCCCGGTCAGGGAACCA--------------------	36.5	29.9	0.7	20.8	36.8	1.1	8.4	48.3	0.1	0.94
chr1.trna1002-GluCTC	------------------------------AGTGGTTATGATTCGGCGCTCTCACCGCCGCGGCCCGGGTTCGTTTCCCGGTCAGGGAACCA--------------------	36.5	100.1	26.7	40.9	1.3	31.7	53.4	48.3	-0.6	0.48
chr1.trna1002-GluCTC	-------------------------------------AGGATTCGGCGTTCTCACCGCCGCGGCCCGGGTTCGTTTCCCGGTCAGGGAACCA--------------------	36.5	6.5	0.7	7.4	25	1.1	0.8	1.3	-0.86	0.55
chr1.trna1002-GluCTC	-----------------TCCCTGGTGGTCTAGTGGTTAGGATTCGGCGCTCTCACCGCCGCGGCCCGGGGTCGTTTCCCGGTCAGGGAACCA--------------------	29.4	41.6	65.7	94.5	131.5	92.9	121.1	60	0.81	0.07
chr1.trna1002-GluCTC	-----------------TCCCCTGTGGTCTAGTGGTTAGGATTCGGCGCTCTCACCGCCGCGGCCCGGGTTCGATTCCCGGTCAGGGAACCA--------------------	29.4	35.8	59.2	40.9	84.1	52.1	83.5	60	0.76	0.13
chr1.trna1002-GluCTC	-------------------------------GTGGTTAGTATTCGGCGCTCTCACCGCCGCGGCCCGGGTTCGTTTCCCGGTCAGGGAACCA--------------------	29.4	100.1	26.7	74.4	1.3	1.1	8.4	83.5	-1.29	0.15
chr1.trna1002-GluCTC	--------------------------GTCTAGTGTTTAGGATTCGGCGCTCTCACCGCCGCGGCCCGGGTTCGTTTCCCGGTCAGGGAACCA--------------------	29.4	47.5	20.2	47.6	1.3	21.5	8.4	48.3	-0.86	0.15
chr1.trna1002-GluCTC	-----------------TCCCTGGTGGTCTAGTGGTTAGGATTCGTCGCTCTCACCGCCGCGGCCCGGGTTCGTTTCCCGGTCAGGGAACCA--------------------	22.2	12.4	46.2	34.2	84.1	82.7	76	71.8	1.45	0.01
chr1.trna1002-GluCTC	-----------------TCCCTGGTGGTCTAGTGGTTAGGATTCGGCGCTCTCACCGCCGCGGCCCGGGTTCGTTTCCCGCTCAGGGAACCA--------------------	22.2	12.4	0.7	27.5	25	21.5	15.9	24.8	0.47	0.54
chr1.trna1002-GluCTC	-----------------TCCCTGGTGGTCTAGTGGTTAGGATTCGGCGCTCTCACCGCCGCGGCCCGGGTTCGCTTCCCGTTCAGGGAACCA--------------------	22.2	18.2	72.2	40.9	96	21.5	53.4	36.5	0.43	0.55
chr1.trna1002-GluCTC	-----------------TCCCTGGTAGTCTAGTGGTTAGGATTCGGCGCTCTCACCGCCGCGGCCCGGGTTCGTTTCCCGGTCAGGGAACCA--------------------	22.2	24.1	65.7	54.3	131.5	82.7	98.5	142.3	1.45	0
chr1.trna1002-GluCTC	-----------------TCCCTGCTGGTCTAGTGGTTAGGATTCGGCGCTCTCACCGCCGCGGCCCGGGTTCGTTTCCCGGTCAGGGAACCA--------------------	22.2	18.2	7.2	14.1	36.8	31.7	15.9	60	1.22	0.08
chr1.trna1002-GluCTC	---------------------------------------TATTCGGCGCTCTCACCGCCGCGGCCCGGGTTCGTTTCCCGGTCAGGGAACCA--------------------	22.2	18.2	7.2	20.8	1.3	11.3	0.8	24.8	-0.84	0.23
chr1.trna1002-GluCTC	------------------------------------TAGGATTCGGCGTTCTCACCGCCGCGGCCCGGGTTCGTTTCCCGGTCAGGGAACCA--------------------	22.2	6.5	0.7	67.7	25	1.1	0.8	1.3	-1.78	0.26
chr1.trna1002-GluCTC	-------------------------------GTGGTTAGGATTCGGCGCTCTCACCGCCTCGGCCCGGGTTCGTTTCCCGGTCAGGGAACCA--------------------	22.2	35.8	7.2	7.4	1.3	1.1	8.4	13.1	-1.61	0.11
chr1.trna1002-GluCTC	---------------------------------AGTTAGGATTCGGCGCTCTCACCGCCGCGGCCCGGGTTCGTTTCCCGGTCAGGGAACCA--------------------	22.2	18.2	7.2	0.7	13.1	11.3	15.9	13.1	0.14	0.86
chr1.trna1002-GluCTC	-------------------------------TTGGTTAGGATTCGGCGCTCTCACCGCCGCGGCCCGGGTTCGGTTCCCGGTCAGGGAACCA--------------------	15.1	18.2	0.7	7.4	25	1.1	0.8	1.3	-0.55	0.56
chr1.trna1002-GluCTC	-----------------TCCCTGGTGGTCTAGTGGTTAGGATTCGGCGCTCTCACCGCCGCGGCCCGGGTTCGTTTTCCGGTCAGGGAACCA--------------------	15.1	12.4	0.7	0.7	36.8	21.5	38.4	13.1	1.93	0.01
chr1.trna1002-GluCTC	-----------------TCCCTGGTGGTCTAGTGGTTAGGATTCGGCGCTCTCACCGCCGCGGCCCGGGTTCGTTTCTCGGTCAGGGAACCA--------------------	15.1	6.5	0.7	7.4	1.3	1.1	8.4	1.3	-1.3	0.37
chr1.trna1002-GluCTC	-----------------TCCCTGGTGGTCTAGTGGTTAGGATTCGGCGCTCTCACCGCCGCGGCCCGGGTTCGTTTCCCGGTTAGGGAACCA--------------------	15.1	0.7	7.2	20.8	13.1	1.1	45.9	1.3	0.49	0.53
chr1.trna1002-GluCTC	-----------------TCCCTGGTGGTCTAGTGGTTAGGATTCGGCGCTCTCACCGCCGCGGCCCGGGTTCGTTTCCCAGTCAGGGAACCA--------------------	15.1	6.5	7.2	7.4	25	11.3	8.4	1.3	0.34	0.75
chr1.trna1002-GluCTC	-----------------TCCCTGGTGGTCTAGTAGTTAGGATTCGGCGCTCTCACCGCCGCGGCCCGGGTTCGTTTCCCGGTCAGGGAACCA--------------------	15.1	6.5	46.2	14.1	72.3	41.9	68.5	71.8	1.63	0
chr1.trna1002-GluCTC	-----------------TCCCTGGTGGTCTAGGGGTTAGGATTCGGCGCTCTCACCGCCGCGGCCCGGGTTCGATTCCCGTTCAGGGAACCA--------------------	15.1	65	52.7	61	84.1	72.5	53.4	118.8	0.76	0.19
chr1.trna1002-GluCTC	-----------------TCCCTGCTGGTCTAGTGGTTAGGATTCGGCGCTCTCACCGCCGCGGCCCGGGTTCGATTCCCGTTCAGGGAACCA--------------------	15.1	12.4	13.7	7.4	25	1.1	15.9	1.3	-0.17	0.91
chr1.trna1002-GluCTC	-----------------------------TATTGGTTAGGATTCGGCGCTCTCACCGCCGCGGCCCGGGTTCGTTTCCCGGTCAGGGAACCA--------------------	15.1	6.5	0.7	7.4	36.8	11.3	0.8	1.3	0.76	0.7
chr1.trna1002-GluCTC	-----------------NCCCTGGTGGTCTAGTGGTTAGGATTCGGCGCTCTCACCGCCGCGGCCCGGGTTCGTTTCCCGGTCAGGGAACCA--------------------	15.1	6.5	7.2	14.1	72.3	1.1	23.4	36.5	1.63	0.16
chr1.trna1002-GluCTC	----------------------------------GTTAGGATTCGGCGTTCTCACCGCCGCGGCCCGGGTTCGTTTCCCGGTCAGGGAACCA--------------------	15.1	18.2	0.7	14.1	25	1.1	0.8	1.3	-0.77	0.41
chr1.trna1002-GluCTC	----------------------------------GTTAGGCTTCGGCGCTCTCACCGCCGCGGCCCGGGTTCGGTTCCCGGTCAGGGAACCA--------------------	15.1	12.4	7.2	14.1	1.3	1.1	0.8	13.1	-1.58	0.07
chr1.trna1002-GluCTC	-------------------------------GTGGTTCGGATTCGGCGCTCTCACCGCCGCGGCCCGGGTTCGTTTCCCGGTCAGGGAACCA--------------------	15.1	24.1	39.7	7.4	13.1	11.3	15.9	24.8	-0.41	0.54
chr1.trna1002-GluCTC	----------------------------CTAGTAGTTAGGATTCGGCGCTCTCACCGCCGCGGCCCGGGTTCGTTTCCCGGTCAGGGAACCA--------------------	15.1	18.2	0.7	14.1	25	31.7	23.4	24.8	1.12	0.12
chr1.trna1002-GluCTC	-----------------------------------------------------ACCGCCGCTGCCCGGGTTCGTTTCCCGGTCAGGGAACCA--------------------	18.3	22.1	24.6	8.9	30.2	1.1	0.8	15.7	-0.63	0.28
chr1.trna1002-GluCTC	-----------------------------------------TTCGGCCCTCTCACCGCCGCGGCCCGGGTTCGTTTCCCGGTCAGGGAACCA--------------------	7.9	18.2	13.7	27.5	13.1	1.1	0.8	13.1	-1.26	0.09
chr1.trna1002-GluCTC	-------------------------TGTCTAGTGGTTAGGATTCGGCGCTCTCACCGCCGCGGCCCGGGTTCGTTTCCCGGTCAGGGAACCA--------------------	7.9	0.7	0.7	0.7	13.1	21.5	15.9	1.3	2.37	0.01
chr1.trna1002-GluCTC	---------------------------TCTAGTGGTTAGGATTCGGCGCTCTCACCGCCGCGGCCCGGGGTCGTTTCCCGGTCAGGGAACCA--------------------	7.9	12.4	0.7	0.7	13.1	11.3	8.4	1.3	0.65	0.5
chr1.trna1002-GluCTC	-----------------TCCTTGGTGGTCTAGTGGTTAGGATTCGGCGCTCTCACCGCCGCGGCCCGGGTTCGTTTCCCGGTCAGGGAACCA--------------------	7.9	0.7	7.2	14.1	1.3	21.5	8.4	1.3	0.12	0.84
chr1.trna1002-GluCTC	-----------------TCCCTGGTTGTCTAGTGGTTAGGATTCGGCGCTCTCACCGCCGCGGCCCGGGTTCGGTTCCCGGTCAGGGAACCA--------------------	7.9	12.4	13.7	7.4	48.6	11.3	30.9	13.1	1.33	0.08
chr1.trna1002-GluCTC	-----------------TCCCTGGTGGTCTAGTGGTTAGGATTCGTCGCTCTCACCGCCGCGGCCCGGGTTCGATTCCCGTTCAGGGAACCA--------------------	7.9	18.2	39.7	20.8	13.1	1.1	15.9	13.1	-1	0.2
chr1.trna1002-GluCTC	-----------------TCCCTGGTGGTCTAGTGGTTAGGATTCGGCGTTCTCACCGCCGCGGCCCGGGTTCGTTTCCCGGTCAGGGAACCA--------------------	7.9	6.5	0.7	20.8	13.1	1.1	0.8	1.3	-1.13	0.32
chr1.trna1002-GluCTC	-----------------TCCCTGGTGGTCTAGTGGTTAGGATTCGGCGCTCTGACCGCCGCGGCCCGGGTTCGTTTCCCGGTCAGGGAACCA--------------------	7.9	6.5	0.7	0.7	13.1	11.3	15.9	36.5	2.27	0.01
chr1.trna1002-GluCTC	-----------------TCCCTGGTGGTCTAGTGGTTAGGATTCGGCGCTCTCACCGCCGCGGCCCGGGTTCGTTTCCGGGTCAGGGAACCA--------------------	7.9	0.7	0.7	0.7	60.5	11.3	23.4	13.1	3.43	0.01
chr1.trna1002-GluCTC	-----------------TCCCTGGTGGTCTAGTGGTTAGGATTCGGCGCTCTCACCGCCGCGGCCCGGGTTCGTTTCCCGGCCAGGGAACCA--------------------	7.9	6.5	7.2	7.4	13.1	1.1	8.4	13.1	0.29	0.82
chr1.trna1002-GluCTC	-----------------TCCCTGGTGGTCTAGTGGTTAGGATTCGGCGCTCTCACCGCCGCGGCCCGGGTTCGTTTCACGGTCAGGGAACCA--------------------	7.9	0.7	0.7	0.7	13.1	21.5	8.4	1.3	2.14	0.05
chr1.trna1002-GluCTC	-----------------TCCCTGGTGGTCTAGTGGTTAGGATTCGGCGCTCTCACCGCCGCGGCCCGGGTTCGATTCACGTTCAGGGAACCA--------------------	7.9	6.5	0.7	14.1	13.1	11.3	0.8	13.1	0.39	0.84
chr1.trna1002-GluCTC	-----------------TCCCTGGTGGTCTAGTGGTTAGGATTCGGCGCTCTCACCGCCGCGGCCCGGGCTCGTTTCCCGGTCAGGGAACCA--------------------	7.9	0.7	13.7	7.4	13.1	11.3	0.8	1.3	-0.16	0.81
chr1.trna1002-GluCTC	-----------------TCCCTGGTGGTCTAGTGGTTAGGATTCGGCGCTCTCACCGCCGCGGCCCGGGCTCGATTCCCGTTCAGGGAACCA--------------------	7.9	0.7	13.7	14.1	13.1	1.1	8.4	13.1	-0.03	0.99
chr1.trna1002-GluCTC	-----------------TCCCTGGTGGTCTAGTGGTTAGGATTCGGCGCGCTCACCGCCGCGGCCCGGGTTCGTTTCCCGGTCAGGGAACCA--------------------	7.9	0.7	0.7	7.4	13.1	1.1	8.4	13.1	1.09	0.23
chr1.trna1002-GluCTC	-----------------TCCCTGGTGGTCTAGTGGTCAGGATTCGGCGCTCTCACCGCCGCGGCCCGGGTTCGTTTCCCGGTCAGGGAACCA--------------------	7.9	0.7	0.7	7.4	13.1	31.7	0.8	1.3	1.49	0.35
chr1.trna1002-GluCTC	-----------------TCCCTGGTGGTCTAGTAGTTAGGATTCGGCGCTCTCACCGCCGCGGCCCGGGTTCGATTCCCGTTCAGGGAACCA--------------------	7.9	24.1	59.2	40.9	60.5	1.1	8.4	1.3	-0.89	0.35
chr1.trna1002-GluCTC	-----------------TCCCTGGTGATCTAGTGGTTAGGATTCGGCGCTCTCACCGCCGCGGCCCGGGTTCGTTTCCCGGTCAGGGAACCA--------------------	7.9	6.5	0.7	0.7	13.1	1.1	15.9	1.3	0.98	0.33
chr1.trna1002-GluCTC	-----------------TCCCTAGTGGTCTAGTGGTTAGGATTCGGCGCTCTCACCGCCGCGGCCCGGGTTCGATTCCCGTTCAGGGAACCA--------------------	7.9	12.4	20.2	14.1	13.1	31.7	15.9	48.3	1	0.19
chr1.trna1002-GluCTC	-----------------------------TAGTGGTTAGTATTCGGCGCTCTCACCGCCGCGGCCCGGGTTCGTTTCCCGGTCAGGGAACCA--------------------	7.9	18.2	0.7	7.4	1.3	1.1	8.4	1.3	-1.5	0.27
chr1.trna1002-GluCTC	-------------------------------NTGGTTAGGATTCGGCGCTCTCACCGCCGCGGCCCGGGTTCGTTTCCCGGTCAGGGAACCA--------------------	7.9	12.4	0.7	7.4	1.3	1.1	8.4	1.3	-1.23	0.32
chr1.trna1002-GluCTC	-----------------NCCCTGGTGGTCTAGTGGTTAGGATTCGGCGCTCTCACCGCCGCGGCCCGGGTTCGATTCCCGTTCAGGGAACCA--------------------	7.9	0.7	26.7	27.5	13.1	31.7	0.8	1.3	-0.42	0.68
chr1.trna1002-GluCTC	----------------------------------GTTAGGATTCGGCGCTCTCACCGCCGCGTCCCGGGTTCGTTTCCCGGTCAGGGAACCA--------------------	7.9	6.5	7.2	14.1	1.3	1.1	8.4	1.3	-1.56	0.16
chr1.trna1002-GluCTC	----------------------------------GTTAGGATTCGGCGCTCTCACCGCCGCGGCCCGGGGTCGTTTCCCGGTCAGGGAACCA--------------------	7.9	6.5	0.7	27.5	13.1	1.1	15.9	1.3	-0.44	0.84
chr1.trna1002-GluCTC	-------------------------------GTGGTTAGGATTCTGCGCTCTCACCGCCGCGGCCCGGGTTCGTTTCCCGGTCAGGGAACCA--------------------	7.9	6.5	0.7	7.4	1.3	11.3	8.4	1.3	-0.02	0.92
chr1.trna1002-GluCTC	---------------------------GCTAGTGGTTAGGATTCGGCGCTCTCACCGCCGCGGCCCGGGTTCGTTTCCCGGTCAGGGAACCA--------------------	7.9	6.5	7.2	20.8	1.3	1.1	8.4	13.1	-0.83	0.41
chr1.trna1002-GluCTC	--------------------------GCCTAGTGGTTAGGATTCGGCGCTCTCACCGCCGCGGCCCGGGTTCGGTTCCCGGTCAGGGAACCA--------------------	7.9	12.4	7.2	7.4	1.3	1.1	0.8	13.1	-1.1	0.16
chr1.trna1002-GluCTC	---------------------------------------GATTCGGCGCTCTCACCGCCGCGGCCCGGGTTCGTTTCCCGTTCAGGGAACCA--------------------	7.9	6.5	0.7	7.4	1.3	1.1	0.8	13.1	-0.47	0.6
chr1.trna1002-GluCTC	------------------------------------------------------CTGCCGCGGCCCGGGTTCGTTTCCCGGTCAGGGAACCA--------------------	9.5	7.8	8.7	0.7	15.8	1.1	0.8	15.7	0.32	0.98
chr1.trna1002-GluCTC	------------------------------------------------CTCTCACCTCCGCGGCCCGGGTTCGTTTCCCGGTCAGGGAACCA--------------------	7.9	0.7	7.2	7.4	13.1	1.1	0.8	13.1	0.28	0.98
chr1.trna1002-GluCTC	----------------------------CTAGTGGTTAGGATTCGGCGTTCTCACCGCCGCGGCCCGGGTTCGTTTCCCGGTCAGGGAACCA--------------------	7.9	12.4	0.7	20.8	13.1	1.1	8.4	13.1	-0.23	0.77
chr1.trna1002-GluCTC	----------------------------CTAGTGGTTAGGATTCGGCGCTCTCACCTCCGCGGCCCGGGTTCGTTTCCCGGTCAGGGAACCA--------------------	7.9	6.5	0.7	20.8	1.3	21.5	8.4	24.8	0.64	0.53
chr1.trna1002-GluCTC	----------------------------CTAGTGGTTAGGATTCGGCGCTCTCACCGCCGCGGCCCGGGGTCGTTTCCCGGTCAGGGAACCA--------------------	7.9	35.8	0.7	47.6	13.1	1.1	45.9	13.1	-0.33	0.93
chr1.trna1002-GluCTC	----------------------------CTAGTGCTTAGGATTCGGCGCTCTCACCGCCGCGGCCCGGGTTCGTTTCCCGGTCAGGGAACCA--------------------	7.9	6.5	13.7	7.4	1.3	1.1	8.4	13.1	-0.58	0.58
chr1.trna1002-GluCTC	-------------------CCTGGTGGTCTAGTGGTTAGGATTCGGCGCTCTCACCGCCGCGGCCCGGGTTCGTTTCCCGTTCAGGGAACCA--------------------	7.9	0.7	0.7	0.7	36.8	21.5	8.4	1.3	2.76	0.05
chr1.trna1002-GluCTC	---------------------------CCTAGTGGTTAGGATTCGGCGCTCTCACCGCCGCGGCCCGGGTTCGTTTCCCGGTCAGGGAACCA--------------------	7.9	18.2	0.7	7.4	13.1	1.1	8.4	1.3	-0.52	0.63
chr1.trna1002-GluCTC	-----------------CCCCTGGTGGTCTAGTGGTTAGGATTCGGCGCTCTCACCGCCGCGGCCCGGGTTCGTTTCCCGGTCAGGGAACCA--------------------	7.9	0.7	0.7	7.4	25	11.3	8.4	1.3	1.46	0.18
chr1.trna1002-GluCTC	----------------------------------------------------CACCGCCGCGGCCCGGGTTCGTTTCCCGTTCAGGGAACCA--------------------	9.5	7.8	8.7	0.7	1.3	13.6	0.8	1.3	-0.65	0.55
chr1.trna1002-GluCTC	----------------------------------------ATTCGGCGCTCTCACCGCCGCGGCCCGGGCTCGTTTCCCGGTCAGGGAACCA--------------------	7.9	6.5	7.2	7.4	1.3	1.1	0.8	1.3	-2.67	0
chr1.trna1002-GluCTC	----------------------------------------ATTCGGCGCTCTCACCGCCGCGGCCCGGGGTCGTTTCCCGGTCAGGGAACCA--------------------	7.9	41.6	7.2	14.1	13.1	1.1	8.4	36.5	-0.26	0.68
chr1.trna1002-GluCTC	------------------------------AGTGGTTAGGATTCTGCGCTCTCACCGCCGCGGCCCGGGTTCGTTTCCCGGTCAGGGAACCA--------------------	7.9	6.5	13.7	7.4	1.3	11.3	0.8	13.1	-0.42	0.57
chr1.trna1002-GluCTC	-------------------------------------AGTATTCGGCGCTCTCACCGCCGCGGCCCGGGTTCGTTTCCCGGTCAGGGAACCA--------------------	7.9	6.5	0.7	7.4	1.3	1.1	0.8	13.1	-0.47	0.6
chr1.trna1002-GluCTC	------------------------------AGTAGTTAGGATTCGGCGCTCTCACCGCCGCGGCCCGGGTTCGTTTCCCGGTCAGGGAACCA--------------------	7.9	18.2	13.7	14.1	1.3	1.1	8.4	1.3	-2.16	0.05
chr1.trna1002-GluCTC	-----------------TCCCTGGTGGTCTAGTGGTTAGGATTCGGCGCTCTCACCGCCGCGGCCCGGGTTCGTTTCCCGTTCAGGGAACCA--------------------	0.8	5834.4	13578.1	13314.1	27578.5	15979.1	17806.9	21675.4	1.34	0.03
chr1.trna1002-GluCTC	-------------------CCCTGTGGTCTAGTGGTTAGGATTCGGCGCTCTCACCGCCGCGGCCCGGGTTCGATTCCCGGTCAGGGAACCA--------------------	0.8	3388.5	4049.9	3508.1	4922.9	7352.8	4345.3	4524.1	0.95	0.04
chr1.trna1002-GluCTC	-----------------TCCCTGGTGGTCTAGTGGTTAGGATTCGGCGCTCTCACCGCCGCGGCCCGGGTTCGTTTCCCGGTCAGGGGACCA--------------------	0.8	47.5	72.2	27.5	13.1	82.7	83.5	60	0.69	0.28
chr1.trna1002-GluCTC	-----------------TCCCTGGTGGTCTAGTGGTTAGGATTCGGCGCTCTCACCGCCGCGGCCCGGGTTCGATTCCCGTTCAGGGGACCA--------------------	0.8	47.5	85.2	27.5	1.3	72.5	38.4	36.5	-0.11	0.94
chr1.trna1002-GluCTC	------------------------------AGTGGTTAAGATTCGGCGCTCTCACCGCCGCGGCCCGGGTTCGTTTCCCGGTCAGGGAACCA--------------------	0.8	35.8	0.7	14.1	25	1.1	8.4	13.1	-0.11	0.82
chr1.trna1002-GluCTC	---------------------------------------------------TCACCGCCTCGGCCCGGGTTCGTTTCCCGGTCAGGGAACCA--------------------	0.8	29.3	8.7	8.9	15.8	1.1	19.2	1.3	-0.35	0.84
chr1.trna1002-GluCTC	--------------------------GTCTAGTAGTTAGGATTCGGCGCTCTCACCGCCGCGGCCCGGGTTCGTTTCCCGGTCAGGGAACCA--------------------	0.8	24.1	0.7	7.4	1.3	1.1	8.4	13.1	-0.47	0.74
chr1.trna1002-GluCTC	----------------------------TTAGTGGTTAGGATTCGGCGCTCTCACCGCCGCGGCCCGGGTTCGTTTCCCGGTCAGGGAACCA--------------------	0.8	18.2	7.2	7.4	13.1	1.1	15.9	1.3	-0.1	1
chr1.trna1002-GluCTC	-----------------TCCCTGGTGTTCTAGTGGTTAGGATTCGGCGCTCTCACCGCCGCGGCCCGGGTTCGTTTCCCGGTCAGGGAACCA--------------------	0.8	18.2	20.2	7.4	13.1	1.1	0.8	1.3	-1.51	0.13
chr1.trna1002-GluCTC	-----------------TCCCTGGTAGTCTAGTGGTTAGGATTCGGCGCTCTCACCGCCGCGGCCCGGGTTCGATTCCCGTTCAGGGAACCA--------------------	0.8	18.2	33.2	20.8	36.8	41.9	68.5	60	1.5	0.01
chr1.trna1002-GluCTC	---------------------------------------GATTCGCCGCTCTCACCGCCGCGGCCCGGGTTCGTTTCCCGGTCAGGGAACCA--------------------	0.8	18.2	7.2	0.7	13.1	1.1	8.4	1.3	-0.17	0.89
chr1.trna1002-GluCTC	------------------------TGGTCTCGTGGTTAGGATTCGGCGCTCTCACCGCCGCGGCCCGGGTTCGTTTCCCGGTCAGGGAACCA--------------------	0.8	12.4	13.7	7.4	1.3	11.3	23.4	60	1.49	0.27
chr1.trna1002-GluCTC	-----------------TCCCTGGTGGTCTAGTGGTTAGGATTCGGCGCTCTCACCGCCGCGGCCCGGGTTCGTTTCCCGGTCAGGGAGCCA--------------------	0.8	12.4	0.7	0.7	13.1	11.3	0.8	13.1	1.39	0.28
chr1.trna1002-GluCTC	------------------------------------TAGGATTCAGCGCTCTCACCGCCGCGGCCCGGGTTCGTTTCCCGGTCAGGGAACCA--------------------	0.8	12.4	0.7	0.7	13.1	11.3	8.4	24.8	1.98	0.06
chr1.trna1002-GluCTC	---------------------------------------GATTCGGCACTCTCACCGCCGCGGCCCGGGTTCGTTTCCCGGTCAGGGAACCA--------------------	0.8	12.4	0.7	14.1	25	1.1	15.9	24.8	1.25	0.2
chr1.trna1002-GluCTC	----------------------------------------ATTCGGAGCTCTCACCGCCGCGGCCCGGGTTCGTTTCCCGGTCAGGGAACCA--------------------	0.8	12.4	0.7	7.4	1.3	1.1	8.4	36.5	1.15	0.57
chr1.trna1002-GluCTC	-----------------ACCCTGGTGGTCTAGTGGTTAGGATTCGGCGCTCTCACCGCCGCGGCCCGGGTTCGATTCCCGTTCAGGGAACCA--------------------	0.8	12.4	7.2	7.4	1.3	11.3	0.8	1.3	-0.91	0.36
chr1.trna1002-GluCTC	-----------------------------------------TTCGGCGCTCTCACCGCCGCGGCCCGGGGTCGTTTCCCGGTCAGGGAACCA--------------------	0.8	6.5	13.7	27.5	1.3	1.1	23.4	13.1	-0.32	0.96
chr1.trna1002-GluCTC	----------------------TGTGGTCTAGTGGTTAGGATTCGGCGCTCTCACCGCCGCGGCCCGGGTTCGTTTCCCGGTCAGGGAACCA--------------------	0.8	6.5	7.2	0.7	13.1	31.7	8.4	13.1	2.12	0.03
chr1.trna1002-GluCTC	---------------------------TCTAGTGGTTAGGATTCGGCGCTCTCACCGCCGCGGCCCGGGTTCGTTTCCCGTTCAGGGAACCA--------------------	0.8	6.5	7.2	7.4	1.3	1.1	0.8	13.1	-0.43	0.6
chr1.trna1002-GluCTC	-----------------TCCCTTGTGGTCTAGTGGTTAGGATTCGGCGCTCTCACCGCCGCGGCCCGGGTTCGTTTCCCGGTCAGGGAACCA--------------------	0.8	6.5	7.2	0.7	48.6	11.3	8.4	13.1	2.41	0.09
chr1.trna1002-GluCTC	-----------------TCCCTGGTTGTCTAGTGGTTAGGATTCGGCGCTCTCACCGCCGCGGCCCGGGTTCGATTCCCGGTCAGGGGACCA--------------------	0.8	6.5	13.7	7.4	1.3	11.3	8.4	1.3	-0.35	0.85
chr1.trna1002-GluCTC	-----------------TCCCTGGTGGTCTGGTGGTTAGGATTCGGCGCTCTCACCGCCGCGGCCCGGGTTCGTTTCCCGGTCAGGGAACCA--------------------	0.8	6.5	7.2	0.7	13.1	11.3	23.4	1.3	1.69	0.06
chr1.trna1002-GluCTC	-----------------TCCCTGGTGGTCTAGTGGTTAGGATTCGGCGCTCTCACTGCCGCGGCCCGGGTTCGTTTCCCGGTCAGGGAACCA--------------------	0.8	6.5	7.2	0.7	25	11.3	0.8	1.3	1.33	0.46
chr1.trna1002-GluCTC	-----------------TCCCTGGTGGTCTAGTGGTTAGGATTCGGCGCTCTCACCGCCGCGGCCCGGGGTCGATTCCCGTTCAGGGAACCA--------------------	0.8	6.5	13.7	7.4	36.8	1.1	15.9	1.3	0.95	0.5
chr1.trna1002-GluCTC	--------------------------------TAGTTAGGATTCGGCGCTCTCACCGCCGCGGCCCGGGTTCGTTTCCCGGTCAGGGAACCA--------------------	0.8	6.5	0.7	14.1	1.3	11.3	8.4	13.1	0.62	0.51
chr1.trna1002-GluCTC	----------------------------CTAGTGGTTAGGATTCGGCGCTCTCACCGCCGCGGCCCGGGTTCGTTTCCCTGTCAGGGAACCA--------------------	0.8	6.5	7.2	7.4	1.3	1.1	0.8	13.1	-0.43	0.6
chr1.trna1002-GluCTC	----------------------------CTAGTGGTTAGGATTCGGCGCTCTCACCGCCGCGGCCCGAGTTCGTTTCCCGGTCAGGGAACCA--------------------	0.8	6.5	0.7	0.7	13.1	1.1	8.4	13.1	2.03	0.04
chr1.trna1002-GluCTC	------------------------------------------------------CCGCCGCGTCCCGGGTTCGTTTCCCGGTCAGGGAACCA--------------------	0.8	8.5	0.7	9.7	32.9	1.1	10.9	1.3	1.23	0.47
chr1.trna1002-GluCTC	------------------CCCTGGTGGTCTAGTGGTTAGGATTCGGCGCTCTCACCGCCGCGGCCCGGGTTCGTTTCCCGTTCAGGGAACCA--------------------	0.8	6.5	0.7	14.1	25	52.1	30.9	24.8	2.58	0
chr1.trna1002-GluCTC	---------------------------------------AATTCGGCGCTCTCACCGCCGCGGCCCGGGTTCGTTTCCCGGTCAGGGAACCA--------------------	0.8	6.5	7.2	7.4	13.1	1.1	0.8	1.3	-0.42	0.6
chr1.trna1002-GluCTC	-----------------TCCCTGGTCGTCTAGTGGTTAGGATTCGGCGCTCTCACCGCCGCGGCCCGGGTTCGATTCCCGTTCAGGGAACCA--------------------	0.8	0.7	13.7	0.7	36.8	41.9	38.4	48.3	3.38	0
chr1.trna1002-GluCTC	-----------------TCCCTGGTGGTCTAGTGGTTAGGATTCGGCGCTCTGACCGCCGCGGCCCGGGTTCGATTCCCGTTCAGGGAACCA--------------------	0.8	0.7	7.2	14.1	13.1	11.3	15.9	13.1	1.23	0.16
chr1.trna1002-GluCTC	-----------------TCCCTGGTGGTCTAGTGGTTAGGATTCGGCGCTCTCACCGCCGCGGCCCGGGTTCGTTTCCCGGACAGGGAACCA--------------------	0.8	0.7	7.2	0.7	13.1	21.5	8.4	13.1	2.58	0.01
chr1.trna1002-GluCTC	-----------------TCCCTGGTGGTCTAGTGGTTAGGATTCGGCGCTCTCACCGCCGCGGCCCGGGTTCGATTCCCGTTCAAGGAACCA--------------------	0.8	0.7	7.2	0.7	13.1	11.3	8.4	1.3	1.86	0.04
chr1.trna1002-GluCTC	-----------------TCCCTCGTGGTCTAGTGGTTAGGATTCGGCGCTCTCACCGCCGCGGCCCGGGTTCGTTTCCCGGTCAGGGAACCA--------------------	0.8	0.7	7.2	0.7	36.8	11.3	38.4	48.3	3.84	0
chr1.trna1002-GluCTC	-----------------TCCCTGGTGGTCTAGTGGTTAGGATTCGGCGCTCTCACCGCCGCGGCCCGGGTTCGTTTCCTGGTCAGGGAACCA--------------------	0.8	0.7	0.7	7.4	13.1	1.1	15.9	13.1	2.17	0.02
chr1.trna1002-GluCTC	-----------------TCCCTGGTGGTCTAGTGGTTAGGATTCGGCGCTCTCACCGCCGCGGCCCGGGTTCGTTTCCCGGGCAGGGAACCA--------------------	0.8	0.7	0.7	0.7	36.8	41.9	23.4	13.1	5.31	0
chr1.trna1001-GlyTCC	--------------------GCGTTGGTGGTATAGTGGTGAGCATAGCTGCCTTCCAAGCAGTTGACCCGGGT---------------------------------------	120.7	66.3	387.8	130.2	230	235.7	171.2	216.7	0.28	0.66
chr1.trna1001-GlyTCC	--------------------------------TAGTGGTGAGCATAGCTGCCTTCCAAGCAGTTGACCCGGGTTCGATTCCCGGCCAACGCACCA-----------------	42.1	63.7	169	86.3	7.9	3.4	10.9	9.1	-3.53	0
chr1.trna1001-GlyTCC	------------------------------------------------------------------CCCGGGTTCGATTCCCGGCCAACGCACCA-----------------	13.5	10.4	24.6	14.9	2.6	3.4	4.2	1.3	-2.46	0.02
chr1.trna1001-GlyTCC	--------------------GCGTTGGTGGTATAGTGGTGAGCATAGCTGCCTTCCAAGCAGTTGACCCGGGTTT-------------------------------------	16.7	5.9	26	7.4	23.7	31.7	15	22.2	0.73	0.33
chr1.trna1001-GlyTCC	--------------------GCGTTGGTGGTATAGTGGTGAGCATAGCTGCCTTCCAAGCAGTTGACCCGGGTT--------------------------------------	16.7	10.4	29.6	10.4	25	37.4	21.7	15.7	0.57	0.39
chr1.trna1001-GlyTCC	-------------------------------------------------------------------------TCGATTCCCGGCCAACGCACCA-----------------	6.4	5.2	21.7	5.9	1.3	1.1	2.5	3.9	-2.14	0.06
chr1.trna1001-GlyTCC	--------------------GCGTTGGTGGTATAGTGGTGAGCATAGCTGCC------------------------------------------------------------	8.7	4.6	5.8	8.2	1.3	2.3	2.5	6.5	-1.11	0.19
chr1.trna1001-GlyTCC	------------------------GCGTGGTATAGTGGTGAGCATAGCTGCCTTCCAAGCAGTTGACCCGGGT---------------------------------------	8.7	15	30.3	16.4	47.3	64.6	30.1	57.4	1.5	0.02
chr1.trna1001-GlyTCC	--------------------------------------------------CCTTCCAAGCAGTTGACCCGGGT---------------------------------------	8.7	3.9	17.3	8.9	2.6	3.4	5	3.9	-1.38	0.16
chr1.trna1001-GlyTCC	------------------------------TATAGTGGTGAGCATAGCTGCCTTCCAAGCAGTTGACCCGGGTTCGATTCCCGGCCAACGCACCA-----------------	6.4	13.7	27.4	16.4	1.3	1.1	0.8	1.3	-3.8	0
chr1.trna1001-GlyTCC	--------------------GCGTTGGTGGTATAGTGGTGAGCATAGCTGCCTTCCAAGCAGTTGACCCGGG----------------------------------------	6.4	5.2	30.3	10.4	23.7	21.5	11.7	26.1	0.67	0.44
chr1.trna1001-GlyTCC	--------------------------------------------------------------TTGACCCGGGTTCGATTCCCGGCCAACGCACCA-----------------	4.8	5.2	5.8	5.2	1.3	1.1	1.7	1.3	-1.95	0.01
chr1.trna1001-GlyTCC	--------------------GCGTTGGTTGTATAGTGGTGAGCATAGCTGCCTTCCAAGCAGTTGACCCGGGT---------------------------------------	4.8	3.3	10.1	2.2	1.3	12.5	5	7.8	0.39	0.68
chr1.trna1001-GlyTCC	--------------------GCGTTGGTGGTATAGTGGTGAGCATAGCTGCCTTCCAAGCAGTTGACCCGGGTTTT------------------------------------	4	2.6	11.6	4.5	6.6	9.1	1.7	7.8	0.15	1
chr1.trna1001-GlyTCC	--------------------GCGTTTGTGGTATAGTGGTGAGCATAGCTGCCTTCCAAGCAGTTGACCCGGGT---------------------------------------	3.2	3.3	18.8	4.5	10.5	4.5	7.5	7.8	0.04	1
chr1.trna1001-GlyTCC	--------------------GCGTTGGTGGTATAGTGGTGAGCATAGCTGCCTTCCAAGCAGTTGACCCGGGG---------------------------------------	3.2	4.6	10.1	0.7	3.9	2.3	2.5	6.5	-0.29	0.7
chr1.trna1001-GlyTCC	---------------------------------AGTGGTGAGCATAGCTGCCTTCCAAGCAGTTGACCCGGGTTCGATTCCCGGCCAACGCACCA-----------------	3.2	3.9	18.8	3	1.3	1.1	2.5	1.3	-2.2	0.18
chr1.trna1001-GlyTCC	-----------------------------TAGTGGTGAGCATAGCTGCCTTCCAAGCAGTTGACCCGGGTTCGTTTCCCGGCCAACGCACCA--------------------	918.1	997.3	1532.4	1343.9	921.5	849.7	1474	1180	-0.11	0.88
chr1.trna1001-GlyTCC	---------------------------------------------------------------CCCGGGTTCGTTTCCCGGCCAACGCACCA--------------------	573.4	337.4	799.4	422.4	673	770.4	778.4	321.1	0.25	0.39
chr1.trna1001-GlyTCC	-----------------------------------------------------------TTGACCCGGGTTCGTTTCCCGGCCAACGCACCA--------------------	173.1	191.8	223.1	245.4	74.9	72.5	82.7	138.4	-1.18	0.01
chr1.trna1001-GlyTCC	------------------------------AGTGGTGAGCATAGCTGCCTTCCAAGCAGTTGACCCGGGTTCGTTTCCCGGCCAACGCACCA--------------------	134.2	200.9	319.2	250.6	102.5	151.8	252.2	238.9	-0.28	0.58
chr1.trna1001-GlyTCC	------------------------------------------------------------TGACCCGGGTTCGTTTCCCGGCCAACGCACCA--------------------	84.2	119	81.6	99.7	38.1	32.9	47.6	37.9	-1.3	0.01
chr1.trna1001-GlyTCC	------------------------TGGTATAGTGGTGAGCATAGCTGCCTTCCAAGCAGTTGACCCGGGTTCGTTTCCCGGCCAACGCACCA--------------------	78.6	87.1	81.6	99.7	56.5	80.4	182.1	129.2	0.37	0.29
chr1.trna1001-GlyTCC	-------------------------------------------------------------GACCCGGGTTCGTTTCCCGGCCAACGCACCA--------------------	73.1	100.8	76.5	63.2	19.7	9.1	35.9	10.4	-2.06	0
chr1.trna1001-GlyTCC	--------------------------GTATAGTGGTGAGCATAGCTGCCTTCCAAGCAGTTGACCCGGGTTCGTTTCCCGGCCAACGCACCA--------------------	67.5	68.9	76.5	58	47.3	48.7	59.3	83.5	-0.18	0.7
chr1.trna1001-GlyTCC	---------------------------------------------TGCCTTCCAAGCAGTTGACCCGGGTTCGTTTCCCGGCCAACGCACCA--------------------	45.3	37.1	10.8	16.4	10.5	9.1	12.5	1.3	-1.71	0.03
chr1.trna1001-GlyTCC	--------------------------------------------CTGCCTTCCAAGCAGTTGACCCGGGTTCGTTTCCCGGCCAACGCACCA--------------------	45.3	50.7	66.4	73.6	10.5	24.9	24.2	37.9	-1.28	0.02
chr1.trna1001-GlyTCC	---------------------------------------CATAGCTGCCTTCCAAGCAGTTGACCCGGGTTCGTTTCCCGGCCAACGCACCA--------------------	45.3	37.1	91.7	58	56.5	80.4	176.2	74.4	0.74	0.12
chr1.trna1001-GlyTCC	-----------------GCGTTGGTGGTATAGTGGTGAGCATAGCTGCCTTCCAAGCAGTTGACCCGGGTTCGTTTCCCGGCCAACGCACCA--------------------	39.7	23.4	86.7	42.4	74.9	48.7	35.9	65.3	0.23	0.77
chr1.trna1001-GlyTCC	-----------------------------------------------CCTTCCAAGCAGTTGACCCGGGTTCGTTTCCCGGCCAACGCACCA--------------------	39.7	73.5	36.1	58	10.5	32.9	41.8	37.9	-0.75	0.21
chr1.trna1001-GlyTCC	----------------------------------GTGAGCATAGCTGCCTTCCAAGCAGTTGACCCGGGTTCGTTTCCCGGCCAACGCACCA--------------------	34.2	9.8	10.8	26.8	10.5	9.1	18.4	28.7	-0.29	0.74
chr1.trna1001-GlyTCC	------------------------------------------------CTTCCAAGCAGTTGACCCGGGTTCGTTTCCCGGCCAACGCACCA--------------------	34.2	32.5	20.9	32	10.5	17	18.4	1.3	-1.34	0.08
chr1.trna1001-GlyTCC	---------------------------------------------------------------CCCGGGTTCGGTTCCCGGCCAACGCACCA--------------------	38.9	0.7	29.6	12.6	22.3	28.3	14.2	32.6	0.25	0.74
chr1.trna1001-GlyTCC	--------------------------------------------------------CAGTTGACCCGGGTTCGTTTCCCGGCCAACGCACCA--------------------	34.2	37.1	31.1	26.8	10.5	1.1	18.4	10.4	-1.67	0.02
chr1.trna1001-GlyTCC	---------------------------TATAGTGGTGAGCATAGCTGCCTTCCAAGCAGTTGACCCGGGTTCGGTTCCCGGCCAACGCACCA--------------------	28.6	32.5	51.3	115.3	47.3	96.3	53.4	47	0.1	0.85
chr1.trna1001-GlyTCC	-----------------------------TAGTGGTGAGCATAGCTGCCTTCCAAGCAGTTGACCCGGGTTCGGTTCCCGGCCAACGCACCA--------------------	28.6	46.2	56.3	94.5	56.5	17	111.9	28.7	-0.07	0.89
chr1.trna1001-GlyTCC	-----------------------------------------------------------------CGGGTTCGTTTCCCGGCCAACGCACCA--------------------	23	23.4	26	11.2	38.1	96.3	53.4	47	1.49	0.01
chr1.trna1001-GlyTCC	----------------------------------------------------------------CCGGGTTCGTTTCCCGGCCAACGCACCA--------------------	23	23.4	46.2	21.6	56.5	199.4	59.3	37.9	1.63	0.11
chr1.trna1001-GlyTCC	----------------------------ATAGTGGTGAGCATAGCTGCCTTCCAAGCAGTTGACCCGGGTTCGTTTCCCGGCCAACGCACCA--------------------	23	68.9	106.9	99.7	28.9	88.4	71	37.9	-0.4	0.55
chr1.trna1001-GlyTCC	-----------------------------------------------------------TTGACCCGGGTTCGGTTCCCGGCCAACGCACCA--------------------	17.5	28	15.9	26.8	10.5	1.1	0.8	10.4	-1.94	0.01
chr1.trna1001-GlyTCC	-----------------------------TATTGGTGAGCATAGCTGCCTTCCAAGCAGTTGACCCGGGTTCGTTTCCCGGCCAACGCACCA--------------------	17.5	5.2	0.7	32	19.7	24.9	0.8	1.3	-0.24	0.79
chr1.trna1001-GlyTCC	-------------------------------GTGGTGAGCATAGCTGCCTTCCAAGCAGTTGACCCGGGTTCGTTTCCCGGCCAACGCACCA--------------------	17.5	9.8	10.8	5.9	1.3	9.1	6.7	10.4	-0.68	0.5
chr1.trna1001-GlyTCC	-------------------------GGTATAGTGGTGAGCATAGCTGCCTTCCAAGCAGTTGACCCGGGTTCGTTTCCCGGCCAACGCACCA--------------------	17.5	14.3	5.8	16.4	28.9	24.9	30.1	10.4	0.81	0.22
chr1.trna1001-GlyTCC	------------------------------------GAGCATAGCTGCCTTCCAAGCAGTTGACCCGGGTTCGTTTCCCGGCCAACGCACCA--------------------	17.5	9.8	0.7	11.2	19.7	17	24.2	19.6	1.04	0.16
chr1.trna1001-GlyTCC	----------------------------------------ATAGCTGCCTTCCAAGCAGTTGACCCGGGTTCGTTTCCCGGCCAACGCACCA--------------------	17.5	41.6	36.1	58	19.7	1.1	12.5	28.7	-1.3	0.03
chr1.trna1001-GlyTCC	-------------------------------------AGCATAGCTGCCTTCCAAGCAGTTGACCCGGGTTCGTTTCCCGGCCAACGCACCA--------------------	17.5	9.8	20.9	0.7	10.5	9.1	24.2	19.6	0.37	0.56
chr1.trna1001-GlyTCC	--------------------------------TGGTGAGCATAGCTGCCTTCCAAGCAGTTGACCCGGGTTCGTTTCCCGGCCAACGCACCA--------------------	11.9	5.2	10.8	0.7	10.5	1.1	0.8	1.3	-1.06	0.27
chr1.trna1001-GlyTCC	--------------------------GTATAGTGGTGAGCATAGCTGCCTTCCAAGCAGTTGACCCGGGTTCGGTTCCCGGCCAACGCACCA--------------------	11.9	14.3	10.8	5.9	1.3	1.1	12.5	1.3	-1.4	0.24
chr1.trna1001-GlyTCC	-------------------------------------------GCTGCCTTCCAAGCAGTTGACCCGGGTTCGTTTCCCGGCCAACGCACCA--------------------	11.9	9.8	5.8	0.7	1.3	1.1	0.8	10.4	-1.04	0.26
chr1.trna1001-GlyTCC	---------------------------------------------------CCAAGCAGTTGACCCGGGTTCGTTTCCCGGCCAACGCACCA--------------------	11.9	5.2	20.9	11.2	1.3	1.1	30.1	19.6	0.08	0.76
chr1.trna1001-GlyTCC	------------------------------------------AGCTGCCTTCCAAGCAGTTGACCCGGGTTCGTTTCCCGGCCAACGCACCA--------------------	11.9	0.7	5.8	11.2	10.5	9.1	6.7	1.3	-0.1	1
chr1.trna1001-GlyTCC	--------------------------------------------------------------ACCCGGGTTCGTTTCCCGGCCAACGCACCA--------------------	11.9	9.8	15.9	11.2	19.7	1.1	30.1	19.6	0.53	0.42
chr1.trna1001-GlyTCC	------------------------TTGTATAGTGGTGAGCATAGCTGCCTTCCAAGCAGTTGACCCGGGTTCGTTTCCCGGCCAACGCACCA--------------------	6.4	5.2	5.8	0.7	19.7	9.1	12.5	1.3	1.24	0.17
chr1.trna1001-GlyTCC	------------------------TGGTATAGTGGTGAGCATAGCTGCCTTCCAAGCAGTTGACCCGGGTTCGGTTCCCGGCCAACGCACCA--------------------	6.4	9.8	0.7	11.2	19.7	1.1	18.4	19.6	1.07	0.23
chr1.trna1001-GlyTCC	-----------------------------------------TAGCTGCCTTCCAAGCAGTTGACCCGGGTTCGTTTCCCGGCCAACGCACCA--------------------	6.4	0.7	26	5.9	10.5	1.1	18.4	10.4	0.05	0.87
chr1.trna1001-GlyTCC	-----------------------GTGGTATAGTGGTGAGCATAGCTGCCTTCCAAGCAGTTGACCCGGGTTCGTTTCCCGGCCAACGCACCA--------------------	6.4	18.9	15.9	5.9	1.3	24.9	53.4	56.1	1.53	0.08
chr1.trna1001-GlyTCC	----------------------GGTGGTATAGTGGTGAGCATAGCTGCCTTCCAAGCAGTTGACCCGGGTTCGTTTCCCGGCCAACGCACCA--------------------	6.4	32.5	26	26.8	1.3	1.1	6.7	10.4	-2.23	0.01
chr1.trna1001-GlyTCC	----------------------------------------------------CAAGCAGTTGACCCGGGTTCGTTTCCCGGCCAACGCACCA--------------------	6.4	23.4	10.8	11.2	1.3	9.1	12.5	28.7	0	0.97
chr1.trna1001-GlyTCC	------------------------------ATTGGTGAGCATAGCTGCCTTCCAAGCAGTTGACCCGGGTTCGTTTCCCGGCCAACGCACCA--------------------	6.4	5.2	0.7	5.9	1.3	1.1	0.8	10.4	-0.41	0.63
chr1.trna1001-GlyTCC	----------------------------------------ATAGCTGCCTTCCAAGCAGTTGACCCGGGTTCGGTTCCCGGCCAACGCACCA--------------------	6.4	5.2	0.7	5.9	1.3	1.1	6.7	1.3	-0.8	0.56
chr1.trna1001-GlyTCC	------------------------------AGTGGTGAGCATAGCTGCCTTCCAAGCAGTTGACCCGGGTTCGGTTCCCGGCCAACGCACCA--------------------	0.8	23.4	15.9	16.4	1.3	32.9	0.8	1.3	-0.64	0.59
chr1.trna1001-GlyTCC	------------------------------------------------------------TGACCCGGGTTCGGTTCCCGGCCAACGCACCA--------------------	0.8	14.3	0.7	26.8	10.5	17	0.8	1.3	-0.52	0.64
chr1.trna1001-GlyTCC	-----------------------------------TGAGCATAGCTGCCTTCCAAGCAGTTGACCCGGGTTCGTTTCCCGGCCAACGCACCA--------------------	0.8	9.8	15.9	11.2	28.9	17	12.5	1.3	0.67	0.47
chr1.trna1001-GlyTCC	------------------------TGGTATCGTGGTGAGCATAGCTGCCTTCCAAGCAGTTGACCCGGGTTCGTTTCCCGGCCAACGCACCA--------------------	0.8	5.2	5.8	0.7	10.5	9.1	6.7	1.3	1.14	0.19
chr1.trna1001-GlyTCC	-----------------------------------------------------------------CGGGTTCGGTTCCCGGCCAACGCACCA--------------------	0.8	5.9	6.5	0.7	1.3	28.3	20.9	1.3	1.9	0.15
chr1.trna1001-GlyTCC	----------------------------ATAGTGGTGAGCATAGCTGCCTTCCAAGCAGTTGACCCGGGTTCGGTTCCCGGCCAACGCACCA--------------------	0.8	5.2	5.8	0.7	1.3	9.1	0.8	19.6	1.3	0.45
chr1.trna1001-GlyTCC	---------------------------TATAGTGGTGAGCATAGCTGCCTTCCAAGCAGTTGACCCGGGTTCGTTTCCCGGCCAACGCACCA--------------------	0.8	0.7	637.7	542.2	369.4	199.4	550.4	503.8	0.46	0.52
chr1.trna1001-GlyTCC	---------------------------------------------------------------CCCGGGTTCGTTTCCCGGCCAANGCACCA--------------------	0.8	0.7	29.6	0.7	27.6	23.8	34.2	27.4	1.83	0.01
chr1.trna1000-AspGTC	-------------------------------------------------------CACGCGGGAGACCGGGGTTCGATTCCCCGACGGGGAGCCA-----------------	2207.1	1585.7	1620.5	1277	2028.3	2829	1907.5	1749.1	0.35	0.37
chr1.trna1000-AspGTC	----------------------------------------------------------GCGGGAGACCGGGGTTCGATTCCCCGACGGGGAGCCA-----------------	228.7	226.9	242.6	229.8	172.2	192.6	157.8	191.9	-0.38	0.33
chr1.trna1000-AspGTC	-----------------------------------------------------------CGGGAGACCGGGGTTCGATTCCCCGACGGGGAGCCA-----------------	177.9	172.9	130.7	144.3	130.1	138.2	132.8	165.8	-0.14	0.72
chr1.trna1000-AspGTC	-----------------------------------------------------------CGGGAGACCGGGGTTCGATTCCCCGACGGGGA---------------------	157.3	116.4	148	100.4	123.6	131.4	139.5	133.1	0.02	0.94
chr1.trna1000-AspGTC	----------------------------------------------CCCGCCTGTCACGCGGGAGACCGGGGTTCGATTCCCCGACGGGGAGCCA-----------------	148.5	99.5	110.5	81.1	99.9	92.9	55.1	83.5	-0.41	0.32
chr1.trna1000-AspGTC	-----------------------------------------------------------CGGGAGACCGGGGTTCGATTCCCCGACGGGGAG--------------------	108.8	70.2	109	83.3	113	134.8	124.4	103.1	0.36	0.39
chr1.trna1000-AspGTC	--------------------TCCTCGTTAGTATAGTGGTGAGTATCCCCGCCTGTCACGCGGGAGACCGGGGTTCGATTCCCCGACGGGGAGCCA-----------------	89	40.3	85.2	54.3	34.2	45.3	24.2	45.7	-0.85	0.09
chr1.trna1000-AspGTC	------------------------------------------------CGCCTGTCACGCGGGAGACCGGGGTTCGATTCCCCGACGGGGAGCCA-----------------	61.2	29.9	23.8	28.3	34.2	31.7	21.7	24.8	-0.35	0.55
chr1.trna1000-AspGTC	---------------------------------------------------------CGCGGGAGACCGGGGTTCGATTCCCCGACGGGGAGCCA-----------------	59.6	41.6	43.3	40.9	31.5	39.7	30.1	40.5	-0.39	0.48
chr1.trna1000-AspGTC	--------------------------------------------------------ACGCGGGAGACCGGGGTTCGATTCCCCGACGGGGAGCCA-----------------	50.8	42.3	32.5	29.7	34.2	55.5	35.9	41.8	0.11	0.86
chr1.trna1000-AspGTC	------------------------------------------------------------GGGAGACCGGGGTTCGATTCCCCGACGGGGAGCCA-----------------	45.3	20.8	20.9	11.2	9.2	24.9	20.9	17	-0.45	0.59
chr1.trna1000-AspGTC	------------------------------------------------------------GGGAGACCGGGGTTCGATTCCCCGACGGGGA---------------------	40.5	28	46.2	26	31.5	19.3	33.4	18.3	-0.46	0.51
chr1.trna1000-AspGTC	---------------------CCTCGTTAGTATAGTGGTGAGTATCCCCGCCTGTCACGCGGGAGACCGGGGTTCGATTCCCCGACGGGGAGCCA-----------------	34.9	24.7	33.9	26.8	17.1	29.5	10.9	15.7	-0.72	0.25
chr1.trna1000-AspGTC	-----------------------------------------------------------CGGGAGACCGGGGTTCGATTCCCCGACGGGGAGC-------------------	30.2	24.1	23.1	23.1	34.2	38.5	46.8	15.7	0.43	0.39
chr1.trna1000-AspGTC	---------------------------------------------CCCCGCCTGTCACGCGGGAGACCGGGGTTCGATTCCCCGACGGGGAGCCA-----------------	28.6	29.9	23.1	17.1	13.1	20.4	10	18.3	-0.67	0.3
chr1.trna1000-AspGTC	-----------------------TCCTTGGTATAGTGGTGAGTATCCCCGCCTGTCACGCGGGAGACCGGGGT---------------------------------------	27.8	24.1	11.6	11.2	6.6	4.5	0.8	5.2	-2.12	0.01
chr1.trna1000-AspGTC	-----------------------------------------------CCGCCTGTCACGCGGGAGACCGGGGTTCGATTCCCCGACGGGGAGCCA-----------------	27	30.6	23.8	30.5	11.8	22.7	15.9	24.8	-0.57	0.37
chr1.trna1000-AspGTC	------------------------------------------------------------GGGAGACCGGGGTTCGATTCCCCGACGGGGAG--------------------	25.4	20.2	26.7	20.1	19.7	30.6	23.4	20.9	0.03	0.95
chr1.trna1000-AspGTC	--------------------TCCTCGTTAGTATAGTGGTGAGTATCCCCGCC------------------------------------------------------------	27	22.1	28.9	20.1	13.1	34	25.9	22.2	-0.04	1
chr1.trna1000-AspGTC	--------------------------------------------------CCTGTCACGCGGGAGACCGGGGTTCGATTCCCCGACGGGGAGCCA-----------------	23.8	22.8	15.9	20.8	11.8	23.8	23.4	27.4	0.05	0.92
chr1.trna1000-AspGTC	------------------------------------------------------TCACGCGGGAGACCGGGGTTCGATTCCCCGACGGGGAGCCA-----------------	23	28.6	22.4	20.8	17.1	27.2	20.9	22.2	-0.12	0.87
chr1.trna1000-AspGTC	--------------------TCCTCGTTAGTATAGTGGTGAGTATCCCCGCCTGTCACGCGGGAGACCGGGGT---------------------------------------	21.4	16.3	20.9	15.6	2.6	6.8	1.7	3.9	-2.31	0.01
chr1.trna1000-AspGTC	-----------------------TCCTTGGTATAGTGGTGAGTATCCCCGCC------------------------------------------------------------	18.3	24.1	15.2	11.9	23.7	26.1	23.4	20.9	0.44	0.54
chr1.trna1000-AspGTC	-------------------------------------------------------CACGCGGGAGACCGGGGTTCGATTCCCCGACGGGGAGCCG-----------------	15.9	7.2	7.2	3.7	3.9	10.2	6.7	5.2	-0.38	0.76
chr1.trna1000-AspGTC	-------------------------------------------------GCCTGTCACGCGGGAGACCGGGGTTCGATTCCCCGACGGGGAGCCA-----------------	13.5	6.5	5.1	1.5	11.8	12.5	7.5	5.2	0.48	0.61
chr1.trna1000-AspGTC	-----------------------------------------------------------CGGGAGCCCGGGGTTCGATTCCCCGACGGGGA---------------------	12.7	13.7	30.3	21.6	19.7	21.5	17.5	10.4	-0.18	0.84
chr1.trna1000-AspGTC	-----------------------------------------------------------CGGGAGCCCGGGGTTCGATTCCCCGACGGGGAG--------------------	11.1	11.1	15.9	4.5	11.8	14.7	12.5	14.4	0.33	0.72
chr1.trna1000-AspGTC	-----------------------TCCTTGGTATAGTGGTGAGTATCCCCG--------------------------------------------------------------	11.1	5.2	5.8	4.5	14.5	10.2	5	3.9	0.34	0.78
chr1.trna1000-AspGTC	---------------------------------------------------CTGTCACGCGGGAGACCGGGGTTCGATTCCCCGACGGGGAGCCA-----------------	9.5	5.9	7.9	5.2	9.2	6.8	4.2	13.1	0.22	0.93
chr1.trna1000-AspGTC	-----------------------------------------------------------CGGGAGACCGGGGTTCGTTTCCCCGACGGGGA---------------------	7.9	4.6	5.1	3.7	13.1	26.1	19.2	18.3	1.85	0.03
chr1.trna1000-AspGTC	--------------------TCCTCGTTTGTATAGTGGTGAGTATCCCCGCC------------------------------------------------------------	7.1	11.1	8.7	3.7	7.9	9.1	6.7	5.2	-0.08	0.95
chr1.trna1000-AspGTC	--------------------------------TAGTGGTGAGTATCCCCGCCTGTCACGCGGGAGACCGGGGTTCGATTCCCCGACGGGGAGCCA-----------------	6.4	18.9	9.4	5.2	6.6	6.8	5.8	3.9	-0.78	0.39
chr1.trna1000-AspGTC	-------------------------------------------------------------------------TCGATTCCCCGACGGGGAGCCA-----------------	5.6	5.2	11.6	10.4	2.6	4.5	5.8	2.6	-1.07	0.29
chr1.trna1000-AspGTC	--------------------TCCTCCTTGGTATAGTGGTGAGTATCCCCGCCTGTCACGCGGGAGACCGGGGT---------------------------------------	5.6	11.1	2.9	7.4	2.6	2.3	1.7	1.3	-1.78	0.03
chr1.trna1000-AspGTC	--------------------TCCTCCTTGGTATAGTGGTGAGTATCCCCGCC------------------------------------------------------------	5.6	8.5	8.7	7.4	5.3	6.8	7.5	7.8	-0.14	0.93
chr1.trna1000-AspGTC	-----------------------------GTATAGTGGTGAGTATCCCCGCCTGTCACGCGGGAGACCGGGGTTCGATTCCCCGACGGGGAGCCA-----------------	4.8	5.9	2.9	5.9	1.3	5.7	3.3	1.3	-0.74	0.42
chr1.trna1000-AspGTC	-----------------------------------------------------------CGGGAGACCGGGGTTCGTTTCCCCGACGGGGAG--------------------	4.8	2	0.7	1.5	3.9	10.2	7.5	3.9	1.52	0.04
chr1.trna1000-AspGTC	-----------------------TCCTTGGTATAGTGGTGAGTATCCCCGC-------------------------------------------------------------	4.8	10.4	5.8	8.9	6.6	3.4	3.3	3.9	-0.79	0.34
chr1.trna1000-AspGTC	--------------------TCCTCGTTAGTATAGTGGTGAGTATCCCCGC-------------------------------------------------------------	4	7.2	7.2	9.7	3.9	6.8	3.3	9.1	-0.27	0.73
chr1.trna1000-AspGTC	--------------------TCCTCGTTTGTATAGTGGTGAGTATCCCCGCCTGTCACGCGGGAGACCGGGGT---------------------------------------	3.2	3.9	9.4	6.7	1.3	1.1	0.8	1.3	-2.34	0
chr1.trna1000-AspGTC	--------------------------------------------------------------------GGGGTTCGATTCCCCGACGGGGAGCCA-----------------	3.2	13	3.6	9.7	1.3	1.1	0.8	6.5	-1.59	0.06
chr1.trna1000-AspGTC	------------------------------TATAGTGGTGAGTATCCCCGCCTGTCACGCGGGAGACCGGGGTTCGATTCCCCGACGGGGAGCCA-----------------	1.6	5.2	5.1	5.2	2.6	2.3	2.5	1.3	-0.97	0.19
chr1.trna1000-AspGTC	--------------------TCCTCGTTAGTATAGTGGTGAGTATCCCCG--------------------------------------------------------------	0.8	7.8	14.4	8.2	5.3	4.5	3.3	6.5	-0.67	0.42
chr1.trna1000-AspGTC	----------------------------------------------------CACGCGGGAGACCGGGGTTCGTTTCCCCGACGGGGAGCCA--------------------	4141.1	2409.4	2676.3	2398.5	9639.3	11813.3	9468	8315.9	1.75	0
chr1.trna1000-AspGTC	--------------------------------------------------------CGGGAGCCCGGGGTTCGATTCCCCGACGGGGAGCCA--------------------	403.5	161.2	188.5	126.4	257.6	236.8	185.4	306.7	0.17	0.75
chr1.trna1000-AspGTC	----------------------------------------------------CACGCGGGAGACCGGGGTTCGGTTCCCCGACGGGGAGCCA--------------------	403.5	304.9	235.4	0.7	872.8	958.5	869.4	747.9	1.87	0
chr1.trna1000-AspGTC	--------------------TCCTTGGTATAGTGGTGAGTATCCCCGCCTGTCACGCGGGAGACCGGGGTTCGATTCCCCGACGGGGAGCCA--------------------	413.8	127.4	122.8	165.1	138	207.3	98.5	323.7	-0.11	0.8
chr1.trna1000-AspGTC	-----------------TCCTCCTTGGTATAGTGGTGAGTATCCCCGCCTGTCACGCGGGAGACCGGGGTTCGATTCCCCGACGGGGAGCCA--------------------	351.8	296.5	273	213.4	240.6	310.4	315.7	289.8	0.03	0.89
chr1.trna1000-AspGTC	-----------------TCCTCTTTTGTATAGTGGTGAGTATCCCCGCCTGTCACGCGGGAGACCGGGGTTCGATTCCCCGACGGGGAGCCA--------------------	351.8	169.7	188.5	116.8	240.6	310.4	185.4	52.2	-0.07	0.96
chr1.trna1000-AspGTC	-------------------------------------------------------GCGGGAGACCGGGGTTCGTTTCCCCGACGGGGAGCCA--------------------	341.5	296.5	310.5	310.1	753.2	752.3	826	798.8	1.31	0
chr1.trna1000-AspGTC	--------------------------------------------------------CGGGAGACCGGGGTTCGTTTCCCCGACGGGGAGCCA--------------------	279.6	203.5	122.8	223.1	291.8	619.7	446	510.4	1.17	0
chr1.trna1000-AspGTC	-----------------TCCTCGTTTGTATAGTGGTGAGTATCCCCGCCTGTCACGCGGGAGACCGGGGTTCGATTCCCCGACGGGGAGCCA--------------------	207.3	135.9	104	49.1	138	148.4	109.4	103.1	0.01	1
chr1.trna1000-AspGTC	-------------------------------------------CCCGCCTGTCACGCGGGAGACCGGGGTTCGTTTCCCCGACGGGGAGCCA--------------------	186.6	68.3	122.8	116.8	377.3	428.3	315.7	204.9	1.42	0
chr1.trna1000-AspGTC	------------------------------------------------------CGCGGGAGACCGGGGTTCGTTTCCCCGACGGGGAGCCA--------------------	176.3	110.5	38.3	97.4	274.7	354.6	250.5	171	1.31	0
chr1.trna1000-AspGTC	----------------------------------------------------CACGCGGGAGACCGGGGTTCGATTCCCCTACGGGGAGCCA--------------------	176.3	135.9	47.7	58.8	172.2	192.6	109.4	86.1	0.42	0.41
chr1.trna1000-AspGTC	-----------------TCCTCGTTAGTATAGTGGTGAGTATCCCCGCCTGTCACGCGGGAGACCGGGGTTCGTTTCCCCGACGGGGAGCCA--------------------	166	85.2	150.9	49.1	138	177.9	76.8	221.9	0.45	0.44
chr1.trna1000-AspGTC	-------------------------------------------------------CCGGGAGACCGGGGTTCGATTCCCCGACGGGGAGCCA--------------------	155.7	186.6	179.1	145.8	52.6	104.2	120.3	188	-0.52	0.22
chr1.trna1000-AspGTC	-----------------------------------------------------ACGCGGGAGACCGGGGTTCGTTTCCCCGACGGGGAGCCA--------------------	155.7	59.8	75.8	29.7	274.7	339.9	196.3	188	1.64	0
chr1.trna1000-AspGTC	-------------------------------------------------------TCGGGAGACCGGGGTTCGATTCCCCGACGGGGAGCCA--------------------	124.7	26	75.8	39.4	69.7	1.1	55.1	103.1	-0.22	0.76
chr1.trna1000-AspGTC	-------------------CTCCTTGGTATAGTGGTGAGTATCCCCGCCTGTCACGCGGGAGACCGGGGTTCGATTCCCCGACGGGGAGCCA--------------------	114.4	169.7	395	126.4	120.9	266.2	55.1	18.3	-0.81	0.31
chr1.trna1000-AspGTC	---------------------------------------------CGCCTGTCACGCGGGAGACCGGGGTTCGTTTCCCCGACGGGGAGCCA--------------------	114.4	34.5	28.9	49.1	86.8	74.8	76.8	154	0.79	0.15
chr1.trna1000-AspGTC	-----------------TCCTCTTTAGTATAGTGGTGAGTATCCCCGCCTGTCACGCGGGAGACCGGGGTTCGATTCCCCGACGGGGAGCCA--------------------	104	26	57.1	39.4	69.7	60	11.7	1.3	-0.67	0.37
chr1.trna1000-AspGTC	--------------------TCCTTTGTATAGTGGTGAGTATCCCCGCCTGTCACGCGGGAGACCGGGGTTCGATTCCCCGACGGGGAGCCA--------------------	104	42.9	10.1	20.1	1.3	89.5	11.7	52.2	-0.2	0.84
chr1.trna1000-AspGTC	-----------------TCCTCGTTGGTATAGTGGTGAGTATCCCCGCCTGTCACGCGGGAGACCGGGGTTCGATTCCCCGACGGGGAGCCA--------------------	93.7	34.5	19.5	29.7	1.3	1.1	44.3	1.3	-1.89	0.2
chr1.trna1000-AspGTC	------------------CCTCGTTTGTATAGTGGTGAGTATCCCCGCCTGTCACGCGGGAGACCGGGGTTCGATTCCCCGACGGGGAGCCA--------------------	93.7	59.8	66.4	49.1	86.8	104.2	55.1	35.2	0.06	0.91
chr1.trna1000-AspGTC	------------------------------------------CCCCGCCTGTCACGCGGGAGACCGGGGTTCGTTTCCCCGACGGGGAGCCA--------------------	93.7	42.9	28.9	29.7	52.6	30.6	44.3	35.2	-0.26	0.68
chr1.trna1000-AspGTC	------------------------------------------------------CGCGGGCGACCGGGGTTCGATTCCCCGACGGGGAGCCA--------------------	83.4	76.7	75.8	116.8	69.7	74.8	55.1	1.3	-0.81	0.12
chr1.trna1000-AspGTC	-----------------------------------------------CCTGTCACGCGGGAGACCGGGGTTCGTTTCCCCGACGGGGAGCCA--------------------	83.4	68.3	94.6	39.4	103.8	60	109.4	238.9	0.84	0.2
chr1.trna1000-AspGTC	----------------------------------------------------CACGCGCGAGACCGGGGTTCGATTCCCCGACGGGGAGCCA--------------------	83.4	76.7	57.1	58.8	69.7	207.3	22.5	171	0.77	0.37
chr1.trna1000-AspGTC	------------------CCTCGTTAGTATAGTGGTGAGTATCCCCGCCTGTCACGCGGGAGACCGGGGTTCGTTTCCCCGACGGGGAGCCA--------------------	73.1	34.5	19.5	10.4	18.4	119	44.3	18.3	0.54	0.54
chr1.trna1000-AspGTC	-----------------TCCTCTTTCGTATAGTGGTGAGTATCCCCGCCTGTCACGCGGGAGACCGGGGTTCGATTCCCCGACGGGGAGCCA--------------------	62.7	26	57.1	20.1	18.4	45.3	44.3	35.2	-0.21	0.83
chr1.trna1000-AspGTC	-----------------TCCTCCTTTGTATAGTGGTGAGTATCCCCGCCTGTCACGCGGGAGACCGGGGTTCGATTCCCCGACGGGGAGCCA--------------------	62.7	34.5	28.9	49.1	52.6	30.6	44.3	35.2	-0.11	0.89
chr1.trna1000-AspGTC	-----------------TCCTCCTTCGTATAGTGGTGAGTATCCCCGCCTGTCACGCGGGAGACCGGGGTTCGATTCCCCGACGGGGAGCCA--------------------	52.4	51.4	19.5	20.1	18.4	60	33.4	18.3	-0.14	0.89
chr1.trna1000-AspGTC	----------------------------------------------------NACGCGGGAGACCGGGGTTCGATTCCCCGACGGGGAGCCA--------------------	52.4	34.5	38.3	29.7	52.6	45.3	22.5	18.3	-0.16	0.73
chr1.trna1000-AspGTC	--------------------------------------------------------CGGGAGCCCGGGGTTCGTTTCCCCGACGGGGAGCCA--------------------	52.4	26	19.5	10.4	69.7	74.8	22.5	69.2	1.12	0.06
chr1.trna1000-AspGTC	-----------------TCCTCTTTGGTATAGTGGTGAGTATCCCCGCCTGTCACGCGGGAGACCGGGGTTCGATTCCCCGACGGGGAGCCA--------------------	42.1	17.6	28.9	10.4	1.3	15.9	33.4	18.3	-0.52	0.66
chr1.trna1000-AspGTC	---------------------------------------------------------GGGAGACCGGGGTTCGTTTCCCCGACGGGGAGCCA--------------------	42.1	17.6	0.7	10.4	35.5	30.6	11.7	35.2	0.68	0.4
chr1.trna1000-AspGTC	----------------------------------------------------GACGCGGGAGACCGGGGTTCGATTCCCCGACGGGGAGCCA--------------------	42.1	0.7	19.5	0.7	18.4	1.1	11.7	1.3	-0.95	0.57
chr1.trna1000-AspGTC	--------------------------------------------------------CGGGAGACCGGGGTTCGATTCCCCGCCGGGGAGCCA--------------------	42.1	17.6	10.1	29.7	18.4	1.1	11.7	18.3	-1.01	0.15
chr1.trna1000-AspGTC	------------------CCTCGTTTGTATAGTGGTGAGTATCCCCGCCTGTCACGCGGGAGACCGGGGTTCGTTTCCCCGACGGGGAGCCA--------------------	42.1	0.7	0.7	0.7	18.4	15.9	22.5	1.3	0.39	0.67
chr1.trna1000-AspGTC	----------------------------------------------------CACGCGGGAGACCGGGGTTCGANTCCCCGACGGGGAGCCA--------------------	42.1	17.6	38.3	20.1	69.7	89.5	55.1	18.3	0.98	0.07
chr1.trna1000-AspGTC	-------------------------------------------------------ACGGGAGACCGGGGTTCGATTCCCCGACGGGGAGCCA--------------------	42.1	51.4	57.1	49.1	35.5	45.3	22.5	52.2	-0.36	0.42
chr1.trna1000-AspGTC	-----------------TCCTCGTTCGTATAGTGGTGAGTATCCCCGCCTGTCACGCGGGAGACCGGGGTTCGATTCCCCGACGGGGAGCCA--------------------	31.8	17.6	0.7	49.1	18.4	60	22.5	18.3	0.27	0.72
chr1.trna1000-AspGTC	-----------------TCCTCGTTAGTATAGTGGTGAGTATCCCCGCCTGTCACGCGGGAGACCGGGGTTCGGTTCCCCGACGGGGAGCCA--------------------	31.8	34.5	10.1	20.1	18.4	60	0.8	1.3	-0.26	0.75
chr1.trna1000-AspGTC	-----------------TCCTCGTTTGTATAGTGGTGAGTATCCCCGCCTGTCACGCGGGAGACCGGGGTTCGTTTCCCCGACGGGGAGCCA--------------------	31.8	26	10.1	29.7	18.4	1.1	0.8	18.3	-1.34	0.04
chr1.trna1000-AspGTC	-------------------------------------------------------GCGGGAGACCGGGGTTCGGTTCCCCGACGGGGAGCCA--------------------	31.8	26	10.1	10.4	35.5	1.1	66	120.1	1.51	0.16
chr1.trna1000-AspGTC	-------------------CTCCTTTGTATAGTGGTGAGTATCCCCGCCTGTCACGCGGGAGACCGGGGTTCGATTCCCCGACGGGGAGCCA--------------------	31.8	26	47.7	20.1	18.4	104.2	44.3	18.3	0.56	0.45
chr1.trna1000-AspGTC	------------------CCTCCTTGGTATAGTGGTGAGTATCCCCGCCTGTCACGCGGGAGACCGGGGTTCGATTCCCCGACGGGGAGCCA--------------------	31.8	34.5	19.5	20.1	35.5	30.6	22.5	35.2	0.23	0.8
chr1.trna1000-AspGTC	--------------------------------------------CCGCCTGTCACGCGGGAGACCGGGGTTCGTTTCCCCGACGGGGAGCCA--------------------	31.8	17.6	19.5	10.4	18.4	74.8	22.5	35.2	0.93	0.2
chr1.trna1000-AspGTC	-------------------------------------------CCCGCCTGTCACGCGGGAGACCGGGGTTCGGTTCCCCGACGGGGAGCCA--------------------	31.8	9.1	19.5	0.7	52.6	15.9	11.7	69.2	1.29	0.22
chr1.trna1000-AspGTC	-------------------------------------------CCCGCCTGTCACGCGGGAGACCGGGGTTCGATTCCCCGCCGGGGAGCCA--------------------	31.8	9.1	0.7	10.4	18.4	1.1	0.8	1.3	-1.26	0.32
chr1.trna1000-AspGTC	----------------------------------------------------CACGCGGGAGACCGGTGTTCGATTCCCCGACGGGGAGCCA--------------------	31.8	9.1	28.9	10.4	18.4	15.9	33.4	35.2	0.36	0.52
chr1.trna1000-AspGTC	----------------------------------------------------CACGCGGGAGACCGGGGGTCGATTCCCCGACGGGGAGCCA--------------------	31.8	17.6	19.5	39.4	18.4	45.3	87.7	35.2	0.79	0.13
chr1.trna1000-AspGTC	-----------------TCCTCTTTAGTATAGTGGTGAGTATCCCCGCCTGTCACGCGGGAGACCGGGGTTCGTTTCCCCGACGGGGAGCCA--------------------	21.4	0.7	10.1	10.4	1.3	30.6	11.7	1.3	0.08	0.85
chr1.trna1000-AspGTC	-----------------------------------------------------------------GGGGTTCGTTTCCCCGACGGGGAGCCA--------------------	21.4	26	0.7	20.1	52.6	1.1	0.8	35.2	0.4	0.93
chr1.trna1000-AspGTC	----------------------------------------------GCCTGTCACGCGGGAGACCGGGGTTCGTTTCCCCGACGGGGAGCCA--------------------	21.4	26	0.7	20.1	1.3	30.6	22.5	35.2	0.39	0.58
chr1.trna1000-AspGTC	------------------------------------------------------CTCGGGAGACCGGGGTTCGATTCCCCGACGGGGAGCCA--------------------	21.4	34.5	38.3	39.4	18.4	15.9	11.7	1.3	-1.5	0.03
chr1.trna1000-AspGTC	------------CGTGGTCCTCGTTAGTATAGTGGTGAGTATCCCCGCCTGTCACGCGGGAGACCGGGGTTCGATTCCCCGACGGGGAGCCA--------------------	7.1	3.3	6.5	0.7	6.6	5.7	4.2	1.3	0.01	1
chr1.trna1000-AspGTC	------------------------------------------CCCCGCCTTTCACGCGGGAGACCGGGGTTCGATTCCCCGACGGGGAGCCA--------------------	21.4	17.6	0.7	10.4	18.4	1.1	0.8	1.3	-1.21	0.22
chr1.trna1000-AspGTC	----------------------------------------------------CACGCGGGAGACCGGGGTTCGATTCCCCGCCGGGGAGCCA--------------------	21.4	9.1	0.7	0.7	18.4	30.6	11.7	18.3	1.3	0.11
chr1.trna1000-AspGTC	----------------------------------------------------CACGCGGGAGACCGGGGTTCGATTCCCCAACGGGGAGCCA--------------------	21.4	0.7	10.1	10.4	1.3	30.6	0.8	18.3	0.26	0.87
chr1.trna1000-AspGTC	-------------------------------------------------TGTCACGCGGGAGACCGGGGTTCGTTTCCCCGACGGGGAGCCA--------------------	11.1	9.1	0.7	0.7	1.3	1.1	11.7	18.3	0.58	0.61
chr1.trna1000-AspGTC	---------------------------------------------------TCACGCGGTAGACCGGGGTTCGATTCCCCGACGGGGAGCCA--------------------	11.1	9.1	10.1	0.7	1.3	1.1	0.8	18.3	-0.53	0.56
chr1.trna1000-AspGTC	---------------------------------------------------TCACGCGGGAGACCGGGGTTCGTTTCCCCGACGGGGAGCCA--------------------	11.1	42.9	28.9	39.4	69.7	60	142	171	1.86	0
chr1.trna1000-AspGTC	---------------------------TATAGTGGTGAGTATCCCCGCCTGTCACGCGGGAGACCGGGGTTCGTTTCCCCGACGGGGAGCCA--------------------	11.1	9.1	10.1	10.4	18.4	1.1	0.8	18.3	-0.08	0.75
chr1.trna1000-AspGTC	----------------------------------------------------NACGCGGGAGACCGGGGTTCGTTTCCCCGACGGGGAGCCA--------------------	11.1	0.7	0.7	10.4	1.3	1.1	11.7	18.3	0.5	0.62
chr1.trna1000-AspGTC	--------------------------GTATAGTGGTGAGTATCCCCGCCTGTCACGCGGGAGACCGGGGTTCGTTTCCCCGACGGGGAGCCA--------------------	11.1	9.1	10.1	20.1	18.4	15.9	22.5	1.3	0.21	0.69
chr1.trna1000-AspGTC	---------------------------------------------------------GGGAGACCTGGGTTCGATTCCCCGACGGGGAGCCA--------------------	11.1	9.1	10.1	10.4	1.3	1.1	0.8	1.3	-3.15	0
chr1.trna1000-AspGTC	-------------------------------------------------------GCGGGACACCGGGGTTCGATTCCCCGACGGGGAGCCA--------------------	11.1	0.7	10.1	29.7	1.3	1.1	11.7	1.3	-1.74	0.29
chr1.trna1000-AspGTC	------------------------------------------------CTGTCACGCGGGAGACCGGGGTTCGTTTCCCCGACGGGGAGCCA--------------------	11.1	26	10.1	0.7	1.3	45.3	44.3	1.3	0.94	0.35
chr1.trna1000-AspGTC	-------------------CTCTTTTGTATAGTGGTGAGTATCCCCGCCTGTCACGCGGGAGACCGGGGTTCGATTCCCCGACGGGGAGCCA--------------------	11.1	9.1	10.1	0.7	1.3	1.1	11.7	18.3	0.06	0.94
chr1.trna1000-AspGTC	-------------------CTCGTTTGTATAGTGGTGAGTATCCCCGCCTGTCACGCGGGAGACCGGGGTTCGATTCCCCGACGGGGAGCCA--------------------	11.1	9.1	10.1	20.1	18.4	30.6	11.7	52.2	1.16	0.13
chr1.trna1000-AspGTC	-------------------CTCGTTAGTATAGTGGTGAGTATCCCCGCCTGTCACGCGGGAGACCGGGGTTCGTTTCCCCGACGGGGAGCCA--------------------	11.1	9.1	0.7	20.1	18.4	1.1	11.7	35.2	0.7	0.54
chr1.trna1000-AspGTC	--------------------------------------------------------CGGGAGACCGGGGGTCGATTCCCCGACGGGGAGCCA--------------------	11.1	0.7	10.1	10.4	1.3	1.1	44.3	18.3	1.01	0.33
chr1.trna1000-AspGTC	------------------------------------------------------CGCGGGAGACCGGGGTTCGGTTCCCCGACGGGGAGCCA--------------------	11.1	9.1	0.7	20.1	1.3	45.3	11.7	1.3	0.54	0.66
chr1.trna1000-AspGTC	-----------------------------------------------CCTGTCACTCGGGAGACCGGGGTTCGATTCCCCGACGGGGAGCCA--------------------	11.1	9.1	0.7	10.4	18.4	15.9	11.7	1.3	0.59	0.5
chr1.trna1000-AspGTC	------------------CCTCGTTGGTATAGTGGTGAGTATCCCCGCCTGTCACGCGGGAGACCGGGGTTCGATTCCCCGACGGGGAGCCA--------------------	11.1	76.7	19.5	10.4	18.4	60	66	1.3	0.31	0.68
chr1.trna1000-AspGTC	------------------CCTCGTTCGTATAGTGGTGAGTATCCCCGCCTGTCACGCGGGAGACCGGGGTTCGATTCCCCGACGGGGAGCCA--------------------	11.1	9.1	28.9	0.7	1.3	15.9	22.5	1.3	-0.28	1
chr1.trna1000-AspGTC	------------------CCTCGTTATTATAGTGGTGAGTATCCCCGCCTGTCACGCGGGAGACCGGGGTTCGATTCCCCGACGGGGAGCCA--------------------	11.1	26	0.7	20.1	1.3	15.9	0.8	1.3	-1.58	0.14
chr1.trna1000-AspGTC	-------------------------------------------------------CCGGGAGACCGGGGTTCGTTTCCCCGACGGGGAGCCA--------------------	11.1	26	104	20.1	18.4	133.7	55.1	69.2	0.78	0.39
chr1.trna1000-AspGTC	----------------------------------------------------CACGCGTGAGACCGGGGTTCGATTCCCCGACGGGGAGCCA--------------------	11.1	0.7	10.1	10.4	18.4	1.1	44.3	1.3	1.01	0.32
chr1.trna1000-AspGTC	----------------------------------------------------CACGCGGGAGACGGGGGTTCGATTCCCCGACGGGGAGCCA--------------------	11.1	0.7	10.1	0.7	18.4	1.1	11.7	1.3	0.52	0.62
chr1.trna1000-AspGTC	----------------------------------------------------CACGCGGGAGACCGGGGTTCGTNTCCCCGACGGGGAGCCA--------------------	11.1	0.7	0.7	0.7	18.4	15.9	22.5	1.3	2.13	0.01
chr1.trna1000-AspGTC	----------------------------------------------------CACGCGGGAGACCGGGGTTCGTTTCCCCTACGGGGAGCCA--------------------	11.1	17.6	10.1	0.7	18.4	45.3	0.8	1.3	0.74	0.65
chr1.trna1000-AspGTC	----------------------------------------------------CACGCGGGAGACCGGGGTTCGATTCCCCGACGGGGGGCCA--------------------	11.1	17.6	38.3	20.1	1.3	30.6	11.7	1.3	-0.95	0.32
chr1.trna1000-AspGTC	----------------------------------------------------CACGCGGGAGACCGGGGTTCGATTCCCCCACGGGGAGCCA--------------------	11.1	0.7	0.7	10.4	18.4	15.9	0.8	1.3	0.67	0.64
chr1.trna1000-AspGTC	----------------------------------------------------CACGCGAGAGACCGGGGTTCGATTCCCCGACGGGGAGCCA--------------------	11.1	9.1	10.1	20.1	18.4	30.6	0.8	1.3	0.02	0.95
chr1.trna1000-AspGTC	----------------------------------------------------CACGCGCGAGACCGGGGTTCGTTTCCCCGACGGGGAGCCA--------------------	11.1	17.6	19.5	0.7	103.8	30.6	0.8	69.2	2.06	0.12
chr1.trna1000-AspGTC	-----------------------------------------------------ACGCGGGATACCGGGGTTCGATTCCCCGACGGGGAGCCA--------------------	11.1	0.7	10.1	0.7	18.4	30.6	22.5	1.3	1.69	0.04
chr1.trna1000-AspGTC	-----------------------------------------------------ACGCGGGAGACCGGGGTTCGGTTCCCCGACGGGGAGCCA--------------------	11.1	0.7	10.1	0.7	18.4	45.3	22.5	1.3	1.95	0.06
chr1.trna1000-AspGTC	-----------------------------TAGTGGTGAGTATCCCCGCCTGTCACGCGGGAGACCGGGGTTCGTTTCCCCGACGGGGAGCCA--------------------	0.8	51.4	10.1	10.4	18.4	1.1	0.8	1.3	-1.75	0.25
chr1.trna1000-AspGTC	-------------------CTCCTTCGTATAGTGGTGAGTATCCCCGCCTGTCACGCGGGAGACCGGGGTTCGATTCCCCGACGGGGAGCCA--------------------	0.8	26	10.1	10.4	1.3	45.3	0.8	1.3	0.04	0.99
chr1.trna1000-AspGTC	----------------------------------------------------CACGCGGGAGACCGGGGCTCGATTCCCCGACGGGGAGCCA--------------------	0.8	17.6	0.7	20.1	1.3	15.9	0.8	18.3	-0.11	0.83
chr1.trna1000-AspGTC	-------------------------------------------------------GCGGGAGACCGGGGTTCGATTCNCCGACGGGGAGCCA--------------------	0.8	9.1	19.5	10.4	18.4	1.1	0.8	18.3	-0.04	0.78
chr1.trna1000-AspGTC	-------------------------------------------------------GCGGGAGACCGGGGTTCGATTCCCCGACTGGGAGCCA--------------------	0.8	9.1	10.1	20.1	18.4	1.1	0.8	18.3	-0.05	0.78
chr1.trna1000-AspGTC	--------------------------------------------------------CGGGAGACCGGGGTTCGGTTCCCCGACGGGGAGCCA--------------------	0.8	9.1	0.7	0.7	35.5	30.6	11.7	1.3	2.8	0.03
chr1.trna1000-AspGTC	--------------------------------------------------------CGGGAGACCGGGGTTCGATTCCNCGACGGGGAGCCA--------------------	0.8	9.1	10.1	10.4	1.3	1.1	11.7	1.3	-0.98	0.5
chr1.trna1000-AspGTC	------------------------------------------------------CGCGGGCGACCGGGGTTCGTTTCCCCGACGGGGAGCCA--------------------	0.8	9.1	10.1	20.1	1.3	15.9	11.7	35.2	0.68	0.54
chr1.trna1000-AspGTC	-----------------------------------------------CCTGTCCCGCGGGAGACCGGGGTTCGATTCCCCGACGGGGAGCCA--------------------	0.8	9.1	10.1	0.7	18.4	15.9	11.7	1.3	1.19	0.21
chr1.trna1000-AspGTC	----------------------------------------------------CACGCGGGAGACCTGGGTTCGATTCCCCGACGGGGAGCCA--------------------	0.8	9.1	0.7	0.7	1.3	30.6	11.7	18.3	2.45	0.04
chr1.trna1000-AspGTC	----------------------------------------------------CACGCGGGAGACCGGGGTTCGATTCCCCGACGGGGCGCCA--------------------	0.8	9.1	10.1	0.7	18.4	15.9	11.7	1.3	1.19	0.21
chr1.trna1000-AspGTC	-----------------TCCTCGTTAGTATAGGGGTGAGTATCCCCGCCTGTCACGCGGGAGACCGGGGTTCGATTCCCCGACGGGGAGCCA--------------------	0.8	0.7	10.1	20.1	18.4	15.9	0.8	1.3	0.2	0.98
chr1.trna1000-AspGTC	----------------------------------------------------CACGCGGGAGACCGGGGTTCGATTCCCCGACGGGGTGCCA--------------------	0.8	0.7	10.1	0.7	18.4	1.1	11.7	35.2	2.43	0.07
chr1.trna1000-AspGTC	----------------------------------------------------CACGCGGGAGACCGGGGGTCGTTTCCCCGACGGGGAGCCA--------------------	0.8	0.7	10.1	0.7	18.4	1.1	11.7	18.3	2.01	0.05
chr1.trna1000-AspGTC	-----------------------------------------------------ACGCGGGATACCGGGGTTCGTTTCCCCGACGGGGAGCCA--------------------	0.8	0.7	0.7	10.4	1.3	30.6	22.5	18.3	2.53	0.01
chr1.trna701-LeuCAG	--------------------GTCAGGATGGCCGAGCGGTCTAAGGC-----------------------------------------------------------------------------	150.9	113.8	72.2	97.4	97.3	70.2	40.9	105.7	-0.47	0.22
chr1.trna701-LeuCAG	-----------------------AGGATGGCCGAGCGGTCTAAG-------------------------------------------------------------------------------	34.2	28	17.3	19.3	28.9	20.4	15	14.4	-0.33	0.59
chr1.trna701-LeuCAG	--------------------GTCAGGCTGGCCGAGCGGTCTAAGGC-----------------------------------------------------------------------------	15.1	10.4	5.8	10.4	11.8	6.8	3.3	17	-0.1	0.82
chr1.trna701-LeuCAG	--------------------GTCAGGATGGCCGAGCGGTCTAAG-------------------------------------------------------------------------------	13.5	7.8	5.1	8.2	10.5	7.9	5	10.4	-0.03	0.95
chr1.trna701-LeuCAG	------------------------------------------------------------------------------------TCGAATCCCACTCCTGACACCA-----------------	5.6	11.7	19.5	12.6	6.6	3.4	5	11.7	-0.89	0.3
chr1.trna701-LeuCAG	-------------------------------------------------------------------CCCTTGGAGGCGTGGGTTCGTATCCCACTCCTGACACCA-----------------	5.6	12.4	9.4	9.7	1.3	1.1	0.8	1.3	-3.01	0
chr1.trna701-LeuCAG	-----------------------------------------------------------CGCAGTCTCCCTTGGAGGCGTGGGTTCGAATCCCACTCCTGACACCA-----------------	0.8	4.6	5.1	9.7	1.3	1.1	5.8	1.3	-1.06	0.39
chr1.trna701-LeuCAG	------------------------------------------------------CAGGTCGCAGTCTCCCTTGGAGGCGTGGGTTCGTATCCCACTCCTGACACCA-----------------	0.8	4.6	5.1	9.7	1.3	1.1	0.8	17	0.01	0.92
chr1.trna702-GlyGCC	--------------------GCATGGGTGGTTCAGTGGTAGAATTCTCGCCT-----------------------------------------------------------	136.6	67.6	50.6	91.5	105.2	43.1	28.4	24.8	-0.78	0.15
chr1.trna702-GlyGCC	-----------------------------------TGGTAGAATTCTCGCCTGCCACGCGGGAGGCCC-------------------------------------------	49.2	33.8	98.9	69.2	98.6	154.1	112.7	120.1	0.95	0.04
chr1.trna702-GlyGCC	--------------------GCATGGGTGGTTCAGTGGTAGAATTCTCGC-------------------------------------------------------------	65.1	59.2	18.1	14.9	47.3	15.9	8.4	7.8	-0.99	0.19
chr1.trna702-GlyGCC	--------------------GCATGGGTGGTTCAGTGGTAGAATTCTCGCC------------------------------------------------------------	43.7	45.5	22.4	26	40.7	21.5	18.4	27.4	-0.35	0.48
chr1.trna702-GlyGCC	-------------------------------------GTAGAATTCTCGCCTGCCACGCGGGAGGCCCGGGTT--------------------------------------	9.5	2.6	2.9	3.7	1.3	1.1	1.7	1.3	-1.79	0.07
chr1.trna702-GlyGCC	--------------------GCATGGGTGGTTCAGTGGTAGAATTCTCGCCTG----------------------------------------------------------	23.8	19.5	6.5	20.8	9.2	7.9	0.8	3.9	-1.69	0.04
chr1.trna702-GlyGCC	-----------------------------------TGGTAGAATTCTCGCCTGCCACGC----------------------------------------------------	8.7	4.6	4.3	6.7	2.6	3.4	2.5	2.6	-1.13	0.19
chr1.trna702-GlyGCC	--------------------------------------TAGAATTCTCGCCTGCCACG-----------------------------------------------------	7.9	4.6	30.3	8.2	27.6	31.7	34.2	9.1	1.01	0.12
chr1.trna702-GlyGCC	-----------------------------------TGGTAGAATTCTCGCCTGCCACGCGGGAGGCCCGGGT---------------------------------------	7.1	5.2	18.8	8.9	32.9	43.1	30.1	35.2	1.82	0.01
chr1.trna702-GlyGCC	--------------------GCATGGGTGGTTCAGTGGTAGAATTCTCGCCTGC---------------------------------------------------------	12.7	11.1	3.6	8.2	13.1	4.5	2.5	1.3	-0.73	0.38
chr1.trna702-GlyGCC	--------------------------------------TAGAATTCTCGCCTGCCACGC----------------------------------------------------	4.8	3.3	10.8	3	6.6	12.5	5.8	6.5	0.53	0.59
chr1.trna702-GlyGCC	--------------------------------CAGTGGTAGAATTCTCGCCT-----------------------------------------------------------	4.8	3.3	6.5	5.2	2.6	2.3	2.5	3.9	-0.8	0.32
chr1.trna702-GlyGCC	--------------------GCATGGGTGGTTCAGTGGTAGAATTCTCGCCTGCCACGCGGGAGGCCCGGGT---------------------------------------	11.1	11.7	10.8	8.2	5.3	4.5	2.5	11.7	-0.8	0.33
chr1.trna702-GlyGCC	------------------------------------GGTAGAATTCTCGCCTGCCACGCGGGAGGCCC-------------------------------------------	4	5.9	5.8	4.5	3.9	6.8	4.2	5.2	0.01	1
chr1.trna702-GlyGCC	---------------------------------AGTGGTAGAATTCTCGCCTGCC--------------------------------------------------------	4	3.9	6.5	4.5	2.6	4.5	3.3	2.6	-0.52	0.57
chr1.trna702-GlyGCC	-----------------------------------TGGTAGAATTCTCGCCTGCCACGCGGGAGGCCCGGGTT--------------------------------------	3.2	1.3	4.3	1.5	6.6	6.8	4.2	11.7	1.51	0.09
chr1.trna702-GlyGCC	-----------------------------------TGGTAGAATTCTCGCCTGCC--------------------------------------------------------	2.4	2	2.2	2.2	9.2	15.9	10.9	2.6	2.14	0.01
chr1.trna702-GlyGCC	---------------------------TGGTTCAGTGGTAGAATTCTCGCCTGCCACGCGGGAGGCCC-------------------------------------------	1.6	2.6	5.1	3.7	21	27.2	15	26.1	2.79	0
chr1.trna702-GlyGCC	--------------------GCATGGGTGGTTCAGTGGTAGAATTCTCGCCTGCCACGCGGGA------------------------------------------------	3.2	4.6	4.3	4.5	6.6	7.9	5	14.4	1.04	0.3
chr1.trna702-GlyGCC	--------------------GCATGTGTGGTTCAGTGGTAGAATTCTCGCCTGCCACGCGGGAGGCCCGGGT---------------------------------------	2.4	1.3	2.2	3	10.5	9.1	12.5	7.8	2.18	0.01
chr1.trna702-GlyGCC	--------------------GCATGTGTGGTTCAGTGGTAGAATTCTCGCC------------------------------------------------------------	2.4	3.3	1.4	5.2	27.6	20.4	23.4	10.4	2.74	0
chr1.trna702-GlyGCC	--------------------GCATGTGTGGTTCAGTGGTAGAATTCTCGC-------------------------------------------------------------	2.4	4.6	0.7	1.5	10.5	17	10	2.6	2.13	0.02
chr1.trna702-GlyGCC	----------------------ATGGGTGGTTCAGTGGTAGAATTCTCGCCTGCC--------------------------------------------------------	1.6	7.8	2.2	6.7	28.9	3.4	10	2.6	1.3	0.36
chr1.trna702-GlyGCC	-----------------------------------TGGTAGAATTCTCGCCTGCCACGCGGGAGGCC--------------------------------------------	0.8	0.7	1.4	1.5	46	62.3	36.7	40.5	5.41	0
chr1.trna702-GlyGCC	-------------------------------------GTAGAATTCTCGCCTGCCACGCGGGAGGCCCGGGTTCGTTTCCCGGCCCATGCACCA-----------------	453.5	806.2	728.7	728.1	474.5	456.6	649.7	678.7	-0.27	0.49
chr1.trna702-GlyGCC	-----------------------------------TGGTAGAATTCTCGCCTGCCACGCGGGAGGCCCGGGTTCGTTTCCCGGCCCATGCACCA-----------------	205.7	297.1	0.7	473.7	462.7	419.2	967.9	745.3	1.41	0.01
chr1.trna702-GlyGCC	------------------------------TTCAGTGGTAGAATTCTCGCCTGCCACGCGGGAGGCCCGGGTTCGTTTCCCGGCCCATGCACCA-----------------	136.6	0.7	171.9	203.8	1.3	194.9	321.5	177.5	0.44	0.41
chr1.trna702-GlyGCC	--------------------GCATGGGTGGTTCAGTGGTAGAATTCTCGCCTGCCACGCGGGAGGCCCGGGTTCGTTTCCCGGCCCATGCACCA-----------------	105.6	65	165.4	154.7	123.6	208.5	113.6	251.9	0.51	0.28
chr1.trna702-GlyGCC	-------------------------------------GTAGAATTCTCGCCTGCCACGCGGGAGGCCCGGGTTCGGTTCCCGGCCCATGCACCA-----------------	121.5	102.1	153.8	143.5	101.2	87.2	191.2	147.5	0.02	0.83
chr1.trna702-GlyGCC	-------------------------------TCAGTGGTAGAATTCTCGCCTGCCACGCGGGAGGCCCGGGTTCGTTTCCCGGCCCATGCACCA-----------------	84.2	115.7	76.5	92.2	88.1	96.3	148.7	134.4	0.34	0.4
chr1.trna702-GlyGCC	--------------------------------CAGTGGTAGAATTCTCGCCTGCCACGCGGGAGGCCCGGGTTCGTTTCCCGGCCCATGCACCA-----------------	60.4	98.2	65.7	107.8	60.5	45.3	116.1	64	-0.22	0.8
chr1.trna702-GlyGCC	-------------------------------------GTAGAATTCTCGCCTGCCATGCGGGAGGCCCGGGTTCGTTTCCCGGCCCATGCACCA-----------------	58	28	0.7	11.9	25	1.1	0.8	1.3	-1.8	0.17
chr1.trna702-GlyGCC	-------------------------------------GTAGAATTCTCGCCTGCCACGCGGGAGGCCCGGGGTCGTTTCCCGGCCCATGCACCA-----------------	55.6	26	67.9	34.2	40.7	21.5	33.4	36.5	-0.47	0.4
chr1.trna702-GlyGCC	---------------------------------AGTGGTAGAATTCTCGCCTGCCACGCGGGAGGCCCGGGTTCGTTTCCCGGCCCATGCACCA-----------------	36.5	61.1	39.7	65.4	28.9	41.9	78.5	60	0.05	0.82
chr1.trna702-GlyGCC	--------------------------------CAGTGGTAGAATTCTCGCCTGCCATGCGGGAGGCCCGGGTTCGTTTCCCGGCCCATGCACCA-----------------	36.5	20.2	0.7	9.7	9.2	1.1	0.8	1.3	-2.43	0.06
chr1.trna702-GlyGCC	---------------------------TGGTTCAGTGGTAGAATTCTCGCCTGCCACGCGGGAGGCCCGGGTTCGTTTCCCGGCCCATGCACCA-----------------	34.2	22.1	18.1	20.8	52.6	55.5	91	110.9	1.7	0
chr1.trna702-GlyGCC	------------------------------TTCAGTGGTAGAATTCTCGCCTGCCATGCGGGAGGCCCGGGTTCGTTTCCCGGCCCATGCACCA-----------------	31.8	28	0.7	32	25	4.5	0.8	1.3	-1.55	0.08
chr1.trna702-GlyGCC	-----------------------------GTTCAGTGGTAGAATTCTCGCCTGCCACGCGGGAGGCCCGGGTTCGTTTCCCGGCCCATGCACCA-----------------	31.8	45.5	37.6	52.1	44.7	45.3	78.5	71.8	0.53	0.28
chr1.trna702-GlyGCC	-----------------------------------TGGTAGAATTCTCGCCTGCCACGCGGGAGGCCCGGGTTCGGTTCCCGGCCCATGCACCA-----------------	32.6	39.7	98.9	66.2	138	146.2	177.9	184	1.44	0
chr1.trna702-GlyGCC	-----------------------------------TGGTAGCATTCTCGCCTGCCACGCGGGAGGCCCGGGTTCGTTTCCCGGCCCATGCACCA-----------------	17.5	6.5	22.4	14.1	32.9	11.3	28.4	44.4	0.95	0.16
chr1.trna702-GlyGCC	-------------------------------------GTAGAATTCTCGCCTGCCATGCGGGAGGCCCGGGTTCGGTTCCCGGCCCATGCACCA-----------------	19.9	5.9	0.7	24.5	6.6	1.1	0.8	1.3	-2.37	0.06
chr1.trna702-GlyGCC	-------------------------------TCAGTGGTAGAATTCTCGCCTGCCATGCGGGAGGCCCGGGTTCGTTTCCCGGCCCATGCACCA-----------------	12.7	18.2	0.7	14.1	25	1.1	0.8	1.3	-0.7	0.45
chr1.trna702-GlyGCC	--------------------GCATGGGTGGTTCAGTGGTAGAATTCTCGCCTGCCACGCGGGAGGCCCGGGTTCGATTCCCGGCCCATGCACCA-----------------	12.7	6.5	9.4	16.4	25	4.5	3.3	9.1	-0.1	0.8
chr1.trna702-GlyGCC	--------------------GCATGGGTGGTTCAGTGGTAGAATTCTCGCCTGCCATGCGGGAGGCCCGGGTTCGTTTCCCGGCCCATGCACCA-----------------	12.7	6.5	0.7	3	25	4.5	0.8	1.3	0.47	0.88
chr1.trna702-GlyGCC	-------------------------------TCAGTGGTAGAATTCTCGCCTGCCACGCGGGAGGCCCGGGTTCGGTTCCCGGCCCATGCACCA-----------------	13.5	11.1	3.6	9.7	11.8	10.2	24.2	27.4	0.96	0.21
chr1.trna702-GlyGCC	-----------------------------------TAGTAGAATTCTCGCCTGCCACGCGGGAGGCCCGGGTTCGTTTCCCGGCCCATGCACCA-----------------	10.3	4.6	2.9	3	13.1	7.9	5.8	24.8	1.32	0.19
chr1.trna702-GlyGCC	-----------------------------GTTCAGTGGTAGAATTCTCGCCTGCCATGCGGGAGGCCCGGGTTCGTTTCCCGGCCCATGCACCA-----------------	10.3	10.4	0.7	5.2	9.2	1.1	0.8	1.3	-1.1	0.23
chr1.trna702-GlyGCC	------------------------------------GGTAGAATTCTCGCCTGCCACGCGGGAGGCCCGGGTTCGTTTCCCGGCCCATGCACCA-----------------	10.3	26	20.2	23.1	5.3	21.5	33.4	28.7	0.16	0.73
chr1.trna702-GlyGCC	----------------------------------------------------------CGGGAGGCCCGGGTTCGTTTCCCGGCCCATGCACCA-----------------	7.9	8.5	2.9	11.9	5.3	7.9	0.8	1.3	-1.02	0.22
chr1.trna702-GlyGCC	-----------------------------------------------------------------CCCGGGTTCGTTTCCCGGCCCATGCACCA-----------------	7.9	12.4	18.1	0.7	25	14.7	13.4	5.2	0.58	0.53
chr1.trna702-GlyGCC	-----------------------------TTTCAGTGGTAGAATTCTCGCCTGCCACGCGGGAGGCCCGGGTTCGTTTCCCGGCCCATGCACCA-----------------	5.6	0.7	7.2	3	1.3	14.7	10.9	1.3	0.78	0.36
chr1.trna702-GlyGCC	------------------------------TTCAGTGGTAGAATTCTCGCCTGCCACGCGGGAGGCCCGGGTTCGGTTCCCGGCCCATGCACCA-----------------	7.1	11.1	18.1	21.6	17.1	14.7	34.2	43.1	0.92	0.17
chr1.trna702-GlyGCC	-----------------------------GTTCAGTGGTAGAATTCTCGCCTGCCACGCGGGAGGCCCGGGTTCGGTTCCCGGCCCATGCACCA-----------------	7.1	3.3	3.6	9.7	17.1	28.3	10.9	27.4	1.82	0.03
chr1.trna702-GlyGCC	------------------------------------GGTAGAATTCTCGCCTGCCACGCGGGAGGCCCGGGTTCGGTTCCCGGCCCATGCACCA-----------------	7.1	16.3	6.5	0.7	1.3	1.1	4.2	1.3	-1.95	0.12
chr1.trna702-GlyGCC	--------------------GCATGGGTGGTTCAGTGGTAGAATTCTCGCCTGCCACGCGGGAGGCCCGGGTTCGGTTCCCGGCCCATGCACCA-----------------	5.6	12.4	2.9	11.9	9.2	21.5	10.9	5.2	0.52	0.57
chr1.trna702-GlyGCC	------------------------------------------------------CACGCGGGAGGCCCGGGTTCGTTTCCCGGCCCATGCACCA-----------------	5.6	2.6	5.1	3	1.3	11.3	3.3	13.1	0.84	0.38
chr1.trna702-GlyGCC	---------------------------------AGTGGTAGAATTCTCGCCTGCCATGCGGGAGGCCCGGGTTCGTTTCCCGGCCCATGCACCA-----------------	5.6	10.4	0.7	3	5.3	4.5	0.8	1.3	-0.72	0.4
chr1.trna702-GlyGCC	--------------------------------------TAGAATTCTCGCCTGCCACGCGGGAGGCCCGGGTTCGTTTCCCGGCCCATGCACCA-----------------	3.2	8.5	20.2	5.2	13.1	11.3	35.9	13.1	0.99	0.15
chr1.trna702-GlyGCC	--------------------------GTGGTTCAGTGGTAGAATTCTCGCCTGCCACGCGGGAGGCCCGGGTTCGTTTCCCGGCCCATGCACCA-----------------	3.2	6.5	0.7	0.7	1.3	11.3	13.4	5.2	1.49	0.08
chr1.trna702-GlyGCC	----------------------------------GTGGTAGAATTCTCGCCTGCCACGCGGGAGGCCCGGGTTCGTTTCCCGGCCCATGCACCA-----------------	3.2	18.2	5.1	11.9	17.1	24.9	10.9	32.6	1.16	0.19
chr1.trna702-GlyGCC	-------------------------------------GTAGAATTCTCGCCTGCCACGCGGGAGGCCCGGGTTCGTTTCCCGGCCGATGCACCA-----------------	10.3	0.7	9.4	18.6	1.3	1.1	0.8	17	-0.94	0.36
chr1.trna702-GlyGCC	-------------------------------------GTAGAATTCTCGCCTGCCACGCGGGAGGCCCGGGGTCGGTTCCCGGCCCATGCACCA-----------------	4	0.7	9.4	18.6	1.3	5.7	0.8	6.5	-1.18	0.29
chr1.trna702-GlyGCC	--------------------GCATCGGTGGTTCAGTGGTAGAATGCTCGCCA-----------------------------------------------------------	11.9	0.7	10.8	0.7	19.7	1.1	0.8	19.6	0.77	0.66
chr1.trna702-GlyGCC	-----------------------------------------------CGCCTGCCACGCGGGAGGCCCGGGTTCGTTTCCCGGCCCATGCACCA-----------------	3.2	4.6	9.4	0.7	1.3	4.5	5.8	1.3	-0.46	0.79
chr1.trna702-GlyGCC	--------------------------------CATTGGTAGAATTCTCGCCTGCCACGCGGGAGGCCCGGGTTCGTTTCCCGGCCCATGCACCA-----------------	3.2	4.6	2.9	9.7	1.3	14.7	3.3	1.3	0.03	1
chr1.trna702-GlyGCC	--------------------------------CAGTGGTAGAATTCTCGCCTGCCACGCGGGAGGCCCGGGTTCGGTTCCCGGCCCATGCACCA-----------------	4	3.3	3.6	6.7	1.3	5.7	0.8	11.7	0.16	1
chr1.trna702-GlyGCC	---------------------------------ATTGGTAGAATTCTCGCCTGCCACGCGGGAGGCCCGGGTTCGTTTCCCGGCCCATGCACCA-----------------	3.2	2.6	9.4	11.9	1.3	14.7	8.4	5.2	0.13	0.83
chr1.trna702-GlyGCC	---------------------------------AGTGGTAGAATTCTCGCCTGCCACGCGGGAGGCCCGGGTTCGGTTCCCGGCCCATGCACCA-----------------	4	21.5	3.6	3.7	11.8	10.2	7.5	1.3	-0.09	0.92
chr1.trna702-GlyGCC	---------------------------TGGTTCAGTGGTAGAATTCTCGCCTGCCACGCGGGAGGCCCGGGTTCGGTTCCCGGCCCATGCACCA-----------------	0.8	5.9	3.6	3.7	17.1	19.3	20.9	11.7	2.3	0.01
chr1.trna702-GlyGCC	----------------------------------GTGGTAGAATTCTCGCCTGCCACGCGGGAGGCCCGGGTTCGGTTCCCGGCCCATGCACCA-----------------	0.8	5.9	3.6	0.7	6.6	10.2	0.8	17	1.65	0.18
chr1.trna702-GlyGCC	----------------------------GGTTCAGTGGTAGAATTCTCGCCTGCCACGCGGGAGGCCCGGGTTCGTTTCCCGGCCCATGCACCA-----------------	0.8	4.6	0.7	0.7	13.1	4.5	8.4	5.2	2.2	0.01
chr1.trna702-GlyGCC	--------------------GCATTGGTGGTTCAGTGGTAGAATTCTCGCCTGCCACGCGGGAGGCCCGGGTTCGTTTCCCGGCCCATGCACCA-----------------	0.8	16.3	18.1	9.7	17.1	28.3	0.8	1.3	0.09	0.97
chr1.trna702-GlyGCC	-----------------------------------TTGTAGAATTCTCGCCTGCCACGCGGGAGGCCCGGGTTCGTTTCCCGGCCCATGCACCA-----------------	0.8	2.6	5.1	7.4	5.3	18.1	5.8	1.3	0.94	0.38
chr1.trna702-GlyGCC	---------------------------TAGTTCAGTGGTAGAATTCTCGCCTGCCACGCGGGAGGCCCGGGTTCGTTTCCCGGCCCATGCACCA-----------------	0.8	2.6	0.7	0.7	9.2	14.7	8.4	5.2	2.95	0
chr1.trna999-GluCTC	--------------------TCCCTGGTGGTCTAGTGGTTAGGATTCGGCGC------------------------------------------------------------	913.4	905.6	504.1	671.6	592.8	399.9	321.5	420.3	-0.79	0.03
chr1.trna999-GluCTC	--------------------TCCCTGGTGGTCTAGTGGTTAGGATTCGGCGCTC----------------------------------------------------------	740.2	736	332.9	455.9	842.6	413.5	385	588.7	-0.02	0.79
chr1.trna999-GluCTC	--------------------TCCCTGGTGGTCTAGTGGTTAGGATTCGGCGCTCTCACCGCCGCGGCCCGGGT---------------------------------------	391.6	377.7	292.5	323.5	751.9	717.2	496.1	728.3	0.96	0.02
chr1.trna999-GluCTC	--------------------TCCCTGGTGGTCTAGTGGTTAGGATTCGGCGCT-----------------------------------------------------------	390	373.2	178.4	248.4	415.4	173.3	132.8	249.3	-0.29	0.37
chr1.trna999-GluCTC	--------------------TCCCTGGTGGTCTAGTGGTTAGGATTCGGCG-------------------------------------------------------------	212.9	295.2	91	110.8	189.3	102	58.5	56.1	-0.81	0.14
chr1.trna999-GluCTC	--------------------TCCCTGGTGGTCTAGTGGTTAGGATTCGGCGCTCT---------------------------------------------------------	204.9	299.7	94.6	176.3	403.6	179	155.3	161.9	0.21	0.82
chr1.trna999-GluCTC	--------------------TCCCTGGTGGTCTAGTGGTTAGGATTCGGC--------------------------------------------------------------	195.4	292.6	76.5	93.7	240.6	115.6	83.5	82.2	-0.33	0.5
chr1.trna999-GluCTC	---------------------------------AGTGGTTAGGATTCGGCGCTCTCACCGCCGCGGCCC-------------------------------------------	187.4	252.3	228.9	426.2	113	177.9	162.9	285.9	-0.57	0.16
chr1.trna999-GluCTC	--------------------TCCCTGGTTGTCTAGTGGTTAGGATTCGGCGC------------------------------------------------------------	42.9	48.1	24.6	33.5	21	19.3	16.7	20.9	-0.94	0.12
chr1.trna999-GluCTC	--------------------TCCCTGGTGGTCTAGTGGTTAGGATTCGGCGCTCTCACCGCCGCGGCCCGGG----------------------------------------	40.5	37.7	30.3	14.1	65.7	65.7	44.3	84.8	1.09	0.06
chr1.trna999-GluCTC	--------------------TCCCTGGTGGTCTAGTGGTTAGGATTCGGCGCTCTCACCGCC--------------------------------------------------	40.5	44.2	36.8	43.9	51.3	65.7	64.3	138.4	0.95	0.08
chr1.trna999-GluCTC	--------------------TCCCTGGTTGTCTAGTGGTTAGGATTCGGCGCTC----------------------------------------------------------	38.9	33.2	10.8	24.5	35.5	29.5	11.7	24.8	-0.08	0.79
chr1.trna999-GluCTC	--------------------TCCCTGGTGGTCTAGTGGTTAGGATTCGGCGCTCTC--------------------------------------------------------	38.9	96.2	35.4	64.7	172.2	36.3	62.6	33.9	0.37	0.73
chr1.trna999-GluCTC	-----------------------------------TGGTTAGGATTCGGCGCTCTCACCGCC--------------------------------------------------	37.3	31.9	190.7	110.1	99.9	252.6	295.6	141	1.09	0.05
chr1.trna999-GluCTC	--------------------TCCCTGGTCGTCTAGTGGTTAGGATTCGGCGC------------------------------------------------------------	35.7	22.1	15.9	16.4	52.6	26.1	27.6	24.8	0.54	0.41
chr1.trna999-GluCTC	--------------------------------TAGTGGTTAGGATTCGGCGCTCTCACCGCCGCGGCCC-------------------------------------------	30.2	50.1	82.3	84.8	47.3	109.9	93.5	97.9	0.5	0.28
chr1.trna999-GluCTC	--------------------TCCCTGGTGGTCTAGTGGTTAGGATTCGGCGCTCTCACC-----------------------------------------------------	18.3	42.9	13.7	21.6	18.4	19.3	15	112.3	0.77	0.63
chr1.trna999-GluCTC	--------------------TCCCTGGTAGTCTAGTGGTTAGGATTCGGCGC------------------------------------------------------------	19.1	16.9	7.2	17.8	22.3	14.7	21.7	17	0.31	0.66
chr1.trna999-GluCTC	--------------------TCCCTGGTTGTCTAGTGGTTAGGATTCGGCGCT-----------------------------------------------------------	16.7	15.6	8.7	20.1	21	13.6	5	11.7	-0.25	0.66
chr1.trna999-GluCTC	--------------------TCCCTGGTCGTCTAGTGGTTAGGATTCGGCGCTC----------------------------------------------------------	16.7	23.4	11.6	20.8	35.5	37.4	21.7	31.3	0.8	0.25
chr1.trna999-GluCTC	--------------------TCCCTGGTGGTCTAGTGGTTAGGATTCGGCGCTCTCACCGCCGCGGCCCGGGG---------------------------------------	15.9	19.5	13.7	9.7	19.7	29.5	12.5	19.6	0.47	0.59
chr1.trna999-GluCTC	--------------------TCCCTGGTGGTCTAGTGGTTAGGATTCGGCGCTCTCACCGCCGCGGCCC-------------------------------------------	15.9	16.3	20.9	20.1	59.2	94	61	78.3	2	0
chr1.trna999-GluCTC	--------------------TCCCTGGTGGTCTAGTGGTTAGGATTCGGCGCTCTCACCGCCGCGGCCCGGGTTCGTTTCCCGGTCAGGGAACC------------------	15.1	21.5	7.2	7.4	25	7.9	10	23.5	0.38	0.77
chr1.trna999-GluCTC	--------------------TCCCTGGTTGTCTAGTGGTTAGGATTCGGCGCTCTCACCGCCGCGGCCCGGGT---------------------------------------	15.1	11.7	8.7	12.6	34.2	21.5	19.2	17	0.93	0.22
chr1.trna999-GluCTC	-----------------------------------TGGTTAGGATTCGGCGCTCTCACCGCCGCGGCCC-------------------------------------------	12.7	11.1	16.6	17.8	38.1	56.6	63.5	40.5	1.77	0
chr1.trna999-GluCTC	--------------------TCCCTGGTGGTCTAGTGGTTAGGATTCGGCGCTCTCACCGCCGCGGCCCGGGTTCGATTCCCGGTCAGGGAA--------------------	12.7	7.2	1.4	3	11.8	3.4	3.3	9.1	0.19	0.98
chr1.trna999-GluCTC	--------------------TCCCTGGTGGTCTAGGGGTTAGGATTCGGCGC------------------------------------------------------------	12.7	12.4	2.9	3	3.9	3.4	1.7	1.3	-1.58	0.08
chr1.trna999-GluCTC	--------------------TCCCTGGTGGTCTAGTGGTTAGGATTCGGCGCTCTCACCGCCGCGGCCCGGGTTCGATTCCCGGTCAGGGAACC------------------	10.3	18.2	2.2	1.5	17.1	3.4	9.2	20.9	0.65	0.58
chr1.trna999-GluCTC	--------------------TCCCTGGTCGTCTAGTGGTTAGGATTCGGCGCT-----------------------------------------------------------	10.3	5.2	5.1	5.9	17.1	14.7	5	11.7	0.87	0.4
chr1.trna999-GluCTC	--------------------TCCCTGGTAGTCTAGTGGTTAGGATTCGGCGCTC----------------------------------------------------------	11.1	19.5	15.9	11.2	26.3	15.9	15	22.2	0.46	0.61
chr1.trna999-GluCTC	---------------------CCCTGGTGGTCTAGTGGTTAGGATTCGGCGC------------------------------------------------------------	10.3	10.4	8.7	7.4	2.6	2.3	3.3	1.3	-1.95	0.04
chr1.trna999-GluCTC	--------------------TCCCTGGTTGTCTAGTGGTTAGGATTCGGC--------------------------------------------------------------	9.5	15	5.8	2.2	5.3	5.7	5.8	2.6	-0.75	0.44
chr1.trna999-GluCTC	--------------------------------TAGTGGTTAGGATTCGGCGCTCTCACCGCC--------------------------------------------------	9.5	7.8	11.6	16.4	14.5	9.1	9.2	17	0.13	0.95
chr1.trna999-GluCTC	--------------------TCCCTGGTGGTCTAGTGGTTAGGATTCGGCGCTCTCACCGCCGCGGCCCGGGTT--------------------------------------	8.7	16.3	2.2	4.5	14.5	11.3	8.4	23.5	0.87	0.41
chr1.trna999-GluCTC	--------------------TCCCTGGTAGTCTAGTGGTTAGGATTCGGCGCT-----------------------------------------------------------	9.5	7.2	4.3	7.4	13.1	9.1	5	10.4	0.4	0.76
chr1.trna999-GluCTC	----------------------------------GTGGTTAGGATTCGGCGCTCTCACCGCCGCGGCCC-------------------------------------------	8.7	16.9	8.7	9.7	5.3	6.8	10	18.3	-0.12	0.88
chr1.trna999-GluCTC	---------------------CCCTGGTGGTCTAGTGGTTAGGATTCGGC--------------------------------------------------------------	8.7	9.1	4.3	7.4	2.6	1.1	4.2	2.6	-1.49	0.11
chr1.trna999-GluCTC	----------------------------------GTGGTTAGGATTCGGCGCTC----------------------------------------------------------	7.1	3.9	12.3	6.7	3.9	1.1	1.7	2.6	-1.68	0.05
chr1.trna999-GluCTC	--------------------TCCCTGGTTGTCTAGTGGTTAGGATTCGGCGCTCT---------------------------------------------------------	6.4	11.1	4.3	5.9	14.5	4.5	3.3	5.2	-0.01	0.91
chr1.trna999-GluCTC	--------------------TCCCTGGTTGTCTAGTGGTTAGGATTCGGCG-------------------------------------------------------------	6.4	9.8	2.9	7.4	9.2	1.1	3.3	1.3	-0.82	0.32
chr1.trna999-GluCTC	--------------------TCCCTGGTGGTCTAGTGGTTAGGAT-------------------------------------------------------------------	7.1	6.5	2.9	4.5	9.2	9.1	10	13.1	0.98	0.3
chr1.trna999-GluCTC	--------------------TCCCTAGTGGTCTAGTGGTTAGGATTCGGCGC------------------------------------------------------------	6.4	5.2	3.6	2.2	1.3	2.3	5	3.9	-0.48	0.68
chr1.trna999-GluCTC	-------------------------------CTAGTGGTTAGGATTCGGCGCTCTCACCGCCGCGGCCC-------------------------------------------	6.4	10.4	7.2	9.7	6.6	7.9	7.5	10.4	-0.05	0.97
chr1.trna999-GluCTC	---------------------------------AGTGGTTAGGATTCGGCGCTCTCACCGCCGCGGCCCGGGT---------------------------------------	6.4	4.6	2.9	10.4	1.3	2.3	5	13.1	-0.16	0.88
chr1.trna999-GluCTC	------------------------------TCTAGTGGTTAGGATTCGGCGCTCTCACCGCCGCGGCCC-------------------------------------------	5.6	9.8	3.6	7.4	10.5	20.4	18.4	31.3	1.61	0.05
chr1.trna999-GluCTC	--------------------TCCCTGGTGGTCTAGTGGTTAGGATTCGGCGCTCTCACCGCCGCGGCCCG------------------------------------------	5.6	3.9	7.2	3	17.1	13.6	11.7	17	1.59	0.09
chr1.trna999-GluCTC	--------------------TCCCTGGTGGTCTAGTGGTTAGGATT------------------------------------------------------------------	6.4	7.8	2.2	7.4	9.2	4.5	6.7	19.6	0.75	0.49
chr1.trna999-GluCTC	---------------------------------------------------------------------GGGTTCGTTTCCCGGTCAGGGAA--------------------	7.9	3.3	1.4	9.7	6.6	3.4	4.2	3.9	-0.3	0.78
chr1.trna999-GluCTC	---------------------------------------------------------------------GGGTTCGTTTCCCGGTCAGGGAAC-------------------	7.9	3.3	7.2	10.4	13.1	18.1	11.7	15.7	1.02	0.25
chr1.trna999-GluCTC	---------------------------------AGTGGTTAGGATTCGGCGCTCTCACCGCCGCGGCCA-------------------------------------------	5.6	11.1	7.2	8.2	3.9	3.4	0.8	6.5	-1.12	0.16
chr1.trna999-GluCTC	--------------------TCCCTGGTGGTCTAGTGGTTAGGATTCGGCGCTCTCACCGCCGCGGCCCGG-----------------------------------------	4.8	10.4	5.1	2.2	5.3	20.4	10	36.5	1.69	0.1
chr1.trna999-GluCTC	--------------------TCCCTGGTGGTCTAGTGGTTAGGATTCGGCGCTCTCACCGCCGCGG----------------------------------------------	4.8	9.1	1.4	3	2.6	2.3	4.2	15.7	0.44	0.81
chr1.trna999-GluCTC	--------------------TCCCTGGTGGTCTAGTGGTTAGGATTCGG---------------------------------------------------------------	4.8	7.8	1.4	3	3.9	2.3	0.8	3.9	-0.63	0.31
chr1.trna999-GluCTC	--------------------TCCCTGGTCGTCTAGTGGTTAGGATTCGGCGCTCT---------------------------------------------------------	4.8	8.5	2.2	3.7	14.5	6.8	11.7	6.5	1.05	0.26
chr1.trna999-GluCTC	------------------------------------GGTTAGGATTCGGCGCTCTCACCGCC--------------------------------------------------	4.8	3.3	16.6	13.4	14.5	9.1	16.7	17	0.59	0.47
chr1.trna999-GluCTC	---------------------------------AGTGGTTAGGATTCGGCGCTCTCACCGCC--------------------------------------------------	4.8	6.5	14.4	14.1	10.5	14.7	17.5	22.2	0.71	0.38
chr1.trna999-GluCTC	--------------------TCCCTGGTGGTCTAGTGGTTAGGATTCGGCGCTCTCACCGCCGCGGCCCGGGTTCGTTTCC-------------------------------	4	6.5	2.2	2.2	5.3	5.7	4.2	17	1.11	0.28
chr1.trna999-GluCTC	--------------------TCCCTGGTGGTCTAGTGGTTAGGATTCGGCGCTCTCACCGCCGCGGCCCGGGTTCGTTTCCCGGTCAGGGAAC-------------------	4	3.3	2.9	5.2	15.8	4.5	3.3	9.1	1.1	0.29
chr1.trna999-GluCTC	--------------------TCCCTGGTGGTCTAGTGGTTAGGATTCGGCGCTCTCACCGCCGCGGCCCGGGTA--------------------------------------	4	9.1	2.9	5.9	1.3	2.3	0.8	9.1	-0.69	0.33
chr1.trna999-GluCTC	--------------------TCCCTGGTGGTCTAGTGGTTAGGATTCGGCGCTCTCACCG----------------------------------------------------	4	9.8	2.9	2.2	1.3	1.1	2.5	10.4	-0.29	0.72
chr1.trna999-GluCTC	---------------------------------AGTGGTTATGATTCGGCGCTCTCACCGCCGCGGCCC-------------------------------------------	4	7.8	7.9	8.9	2.6	3.4	4.2	10.4	-0.47	0.57
chr1.trna999-GluCTC	--------------------TCCCTGGTGGTCTAGTGGTTAGGATTCGGCGCTCTCACCGCCGCGGTT--------------------------------------------	3.2	3.3	2.2	9.7	1.3	1.1	0.8	1.3	-1.99	0.06
chr1.trna999-GluCTC	---------------------------------------------------------------------GGGTTCGTTTCCCGGTCAGGGA---------------------	4.8	4.6	6.5	12.6	7.9	18.1	10.9	9.1	0.69	0.43
chr1.trna999-GluCTC	--------------------TCCCTGGTGGTCTAGTGGTTAGGATTCGGCGCTCTCACCGCCGCGGCC--------------------------------------------	2.4	2	4.3	1.5	2.6	4.5	7.5	20.9	1.81	0.14
chr1.trna999-GluCTC	----------------------------------------------------------CGCCGCGGCCCGGGTTCGTTTCCCGGTCAGG-----------------------	3.2	2.6	5.8	8.9	11.8	6.8	5	1.3	0.28	0.8
chr1.trna999-GluCTC	---------------------------------AGTGGTTAGGATTCGGCGCTC----------------------------------------------------------	2.4	3.3	5.1	7.4	2.6	6.8	0.8	3.9	-0.35	0.62
chr1.trna999-GluCTC	----------------------CCTGGTGGTCTAGTGGTTAGGATTCGGCGCTCT---------------------------------------------------------	0.8	5.2	2.9	2.2	19.7	3.4	5.8	2.6	1.51	0.28
chr1.trna999-GluCTC	-----------------TCCCTGGTGGTCTAGTGGTTAGGATTCGGCGCTCTCACCGCCGCGGCCCGGGTTCGGTTCCCGTTCAGGGAACCA--------------------	658.4	240.6	787.2	777.2	1775.9	1122.8	1090.7	1434.5	1.14	0
chr1.trna999-GluCTC	-----------------TCCCTGGTTGTCTAGTGGTTAGGATTCGGCGCTCTCACCGCCGCGGCCCGGGTTCGTTTCCCGGTCAGGGAACCA--------------------	193.8	176.2	260.7	241.7	817.6	470.2	602.1	436	1.41	0
chr1.trna999-GluCTC	-------------------------------TTGGTTAGGATTCGGCGCTCTCACCGCCGCGGCCCGGGTTCGTTTCCCGGTCAGGGAACCA--------------------	165.2	158.6	39.7	181.5	48.6	72.5	61	83.5	-1.04	0.04
chr1.trna999-GluCTC	----------------------------------GTTAGGCTTCGGCGCTCTCACCGCCGCGGCCCGGGTTCGTTTCCCGGTCAGGGAACCA--------------------	108	199.6	78.7	134.6	60.5	62.3	91	130.5	-0.6	0.17
chr1.trna999-GluCTC	-----------------TCCCTGGTGGTCTAGTGGTTAGGATTCGGCGTTCTCACCGCCGCGGCCCGGGTTCGATTCCCGTTCAGGGAACCA--------------------	72.3	12.4	0.7	34.2	60.5	1.1	0.8	1.3	-0.91	0.48
chr1.trna999-GluCTC	-----------------TCCCTGGTTGTCTAGTGGTTAGGATTCGGCGCTCTCACCGCCGCGGCCCGGGTTCGATTCCCGTTCAGGGAACCA--------------------	72.3	152.8	332.2	181.5	285.2	215.3	233.8	342	0.54	0.22
chr1.trna999-GluCTC	-----------------TCCCTGGTGGTCTAGGGGTTAGGATTCGGCGCTCTCACCGCCGCGGCCCGGGTTCGTTTCCCGGTCAGGGAACCA--------------------	58	35.8	65.7	87.8	178.8	123.5	128.6	236.3	1.43	0
chr1.trna999-GluCTC	-----------------TCCCTGGTCGTCTAGTGGTTAGGATTCGGCGCTCTCACCGCCGCGGCCCGGGTTCGTTTCCCGGTCAGGGAACCA--------------------	50.8	29.9	33.2	40.9	155.1	154.1	143.6	48.3	1.69	0
chr1.trna999-GluCTC	---------------------------------------GATTCGGCTCTCTCACCGCCGCGGCCCGGGTTCGTTTCCCGGTCAGGGAACCA--------------------	50.8	106	46.2	81.1	13.1	31.7	38.4	60	-0.99	0.06
chr1.trna999-GluCTC	--------------------------GCCTAGTGGTTAGGATTCGGCGCTCTCACCGCCGCGGCCCGGGTTCGTTTCCCGGTCAGGGAACCA--------------------	43.7	106	65.7	61	48.6	21.5	15.9	118.8	-0.43	0.36
chr1.trna999-GluCTC	------------------CCCCTGTGGTCTAGTGGTTAGGATTCGGCGCTCTCACCGCCGCGGCCCGGGTTCGATTCCCGGTCAGGGAACCA--------------------	43.7	6.5	59.2	54.3	72.3	21.5	53.4	60	0.34	0.52
chr1.trna999-GluCTC	------------------------------ATTGGTTAGGATTCGGCGCTCTCACCGCCGCGGCCCGGGTTCGTTTCCCGGTCAGGGAACCA--------------------	43.7	70.9	20.2	40.9	13.1	62.3	8.4	71.8	-0.18	0.66
chr1.trna999-GluCTC	-------------------------------------AGGATTCGTCGCTCTCACCGCCGCGGCCCGGGTTCGTTTCCCGGTCAGGGAACCA--------------------	43.7	35.8	39.7	67.7	1.3	1.1	23.4	48.3	-1.33	0.04
chr1.trna999-GluCTC	-----------------TCCCTAGTGGTCTAGTGGTTAGGATTCGGCGCTCTCACCGCCGCGGCCCGGGTTCGTTTCCCGGTCAGGGAACCA--------------------	36.5	24.1	13.7	40.9	60.5	92.9	38.4	107	1.37	0.01
chr1.trna999-GluCTC	------------------------------------TAGGATTCTGCGCTCTCACCGCCGCGGCCCGGGTTCGTTTCCCGGTCAGGGAACCA--------------------	36.5	29.9	0.7	20.8	36.8	1.1	8.4	48.3	0.1	0.94
chr1.trna999-GluCTC	------------------------------AGTGGTTATGATTCGGCGCTCTCACCGCCGCGGCCCGGGTTCGTTTCCCGGTCAGGGAACCA--------------------	36.5	100.1	26.7	40.9	1.3	31.7	53.4	48.3	-0.6	0.48
chr1.trna999-GluCTC	-------------------------------------AGGATTCGGCGTTCTCACCGCCGCGGCCCGGGTTCGTTTCCCGGTCAGGGAACCA--------------------	36.5	6.5	0.7	7.4	25	1.1	0.8	1.3	-0.86	0.55
chr1.trna999-GluCTC	-----------------TCCCTGGTGGTCTAGTGGTTAGGATTCGGCGCTCTCACCGCCGCGGCCCGGGGTCGTTTCCCGGTCAGGGAACCA--------------------	29.4	41.6	65.7	94.5	131.5	92.9	121.1	60	0.81	0.07
chr1.trna999-GluCTC	-----------------TCCCCTGTGGTCTAGTGGTTAGGATTCGGCGCTCTCACCGCCGCGGCCCGGGTTCGATTCCCGGTCAGGGAACCA--------------------	29.4	35.8	59.2	40.9	84.1	52.1	83.5	60	0.76	0.13
chr1.trna999-GluCTC	-------------------------------GTGGTTAGTATTCGGCGCTCTCACCGCCGCGGCCCGGGTTCGTTTCCCGGTCAGGGAACCA--------------------	29.4	100.1	26.7	74.4	1.3	1.1	8.4	83.5	-1.29	0.15
chr1.trna999-GluCTC	--------------------------GTCTAGTGTTTAGGATTCGGCGCTCTCACCGCCGCGGCCCGGGTTCGTTTCCCGGTCAGGGAACCA--------------------	29.4	47.5	20.2	47.6	1.3	21.5	8.4	48.3	-0.86	0.15
chr1.trna999-GluCTC	-----------------TCCCTGGTGGTCTAGTGGTTAGGATTCGTCGCTCTCACCGCCGCGGCCCGGGTTCGTTTCCCGGTCAGGGAACCA--------------------	22.2	12.4	46.2	34.2	84.1	82.7	76	71.8	1.45	0.01
chr1.trna999-GluCTC	-----------------TCCCTGGTGGTCTAGTGGTTAGGATTCGGCGCTCTCACCGCCGCGGCCCGGGTTCGTTTCCCGCTCAGGGAACCA--------------------	22.2	12.4	0.7	27.5	25	21.5	15.9	24.8	0.47	0.54
chr1.trna999-GluCTC	-----------------TCCCTGGTGGTCTAGTGGTTAGGATTCGGCGCTCTCACCGCCGCGGCCCGGGTTCGCTTCCCGTTCAGGGAACCA--------------------	22.2	18.2	72.2	40.9	96	21.5	53.4	36.5	0.43	0.55
chr1.trna999-GluCTC	-----------------TCCCTGGTAGTCTAGTGGTTAGGATTCGGCGCTCTCACCGCCGCGGCCCGGGTTCGTTTCCCGGTCAGGGAACCA--------------------	22.2	24.1	65.7	54.3	131.5	82.7	98.5	142.3	1.45	0
chr1.trna999-GluCTC	-----------------TCCCTGCTGGTCTAGTGGTTAGGATTCGGCGCTCTCACCGCCGCGGCCCGGGTTCGTTTCCCGGTCAGGGAACCA--------------------	22.2	18.2	7.2	14.1	36.8	31.7	15.9	60	1.22	0.08
chr1.trna999-GluCTC	---------------------------------------TATTCGGCGCTCTCACCGCCGCGGCCCGGGTTCGTTTCCCGGTCAGGGAACCA--------------------	22.2	18.2	7.2	20.8	1.3	11.3	0.8	24.8	-0.84	0.23
chr1.trna999-GluCTC	------------------------------------TAGGATTCGGCGTTCTCACCGCCGCGGCCCGGGTTCGTTTCCCGGTCAGGGAACCA--------------------	22.2	6.5	0.7	67.7	25	1.1	0.8	1.3	-1.78	0.26
chr1.trna999-GluCTC	-------------------------------GTGGTTAGGATTCGGCGCTCTCACCGCCTCGGCCCGGGTTCGTTTCCCGGTCAGGGAACCA--------------------	22.2	35.8	7.2	7.4	1.3	1.1	8.4	13.1	-1.61	0.11
chr1.trna999-GluCTC	---------------------------------AGTTAGGATTCGGCGCTCTCACCGCCGCGGCCCGGGTTCGTTTCCCGGTCAGGGAACCA--------------------	22.2	18.2	7.2	0.7	13.1	11.3	15.9	13.1	0.14	0.86
chr1.trna999-GluCTC	-------------------------------TTGGTTAGGATTCGGCGCTCTCACCGCCGCGGCCCGGGTTCGGTTCCCGGTCAGGGAACCA--------------------	15.1	18.2	0.7	7.4	25	1.1	0.8	1.3	-0.55	0.56
chr1.trna999-GluCTC	-----------------TCCCTGGTGGTCTAGTGGTTAGGATTCGGCGCTCTCACCGCCGCGGCCCGGGTTCGTTTTCCGGTCAGGGAACCA--------------------	15.1	12.4	0.7	0.7	36.8	21.5	38.4	13.1	1.93	0.01
chr1.trna999-GluCTC	-----------------TCCCTGGTGGTCTAGTGGTTAGGATTCGGCGCTCTCACCGCCGCGGCCCGGGTTCGTTTCTCGGTCAGGGAACCA--------------------	15.1	6.5	0.7	7.4	1.3	1.1	8.4	1.3	-1.3	0.37
chr1.trna999-GluCTC	-----------------TCCCTGGTGGTCTAGTGGTTAGGATTCGGCGCTCTCACCGCCGCGGCCCGGGTTCGTTTCCCGGTTAGGGAACCA--------------------	15.1	0.7	7.2	20.8	13.1	1.1	45.9	1.3	0.49	0.53
chr1.trna999-GluCTC	-----------------TCCCTGGTGGTCTAGTGGTTAGGATTCGGCGCTCTCACCGCCGCGGCCCGGGTTCGTTTCCCAGTCAGGGAACCA--------------------	15.1	6.5	7.2	7.4	25	11.3	8.4	1.3	0.34	0.75
chr1.trna999-GluCTC	-----------------TCCCTGGTGGTCTAGTAGTTAGGATTCGGCGCTCTCACCGCCGCGGCCCGGGTTCGTTTCCCGGTCAGGGAACCA--------------------	15.1	6.5	46.2	14.1	72.3	41.9	68.5	71.8	1.63	0
chr1.trna999-GluCTC	-----------------TCCCTGGTGGTCTAGGGGTTAGGATTCGGCGCTCTCACCGCCGCGGCCCGGGTTCGATTCCCGTTCAGGGAACCA--------------------	15.1	65	52.7	61	84.1	72.5	53.4	118.8	0.76	0.19
chr1.trna999-GluCTC	-----------------TCCCTGCTGGTCTAGTGGTTAGGATTCGGCGCTCTCACCGCCGCGGCCCGGGTTCGATTCCCGTTCAGGGAACCA--------------------	15.1	12.4	13.7	7.4	25	1.1	15.9	1.3	-0.17	0.91
chr1.trna999-GluCTC	-----------------------------TATTGGTTAGGATTCGGCGCTCTCACCGCCGCGGCCCGGGTTCGTTTCCCGGTCAGGGAACCA--------------------	15.1	6.5	0.7	7.4	36.8	11.3	0.8	1.3	0.76	0.7
chr1.trna999-GluCTC	-----------------NCCCTGGTGGTCTAGTGGTTAGGATTCGGCGCTCTCACCGCCGCGGCCCGGGTTCGTTTCCCGGTCAGGGAACCA--------------------	15.1	6.5	7.2	14.1	72.3	1.1	23.4	36.5	1.63	0.16
chr1.trna999-GluCTC	----------------------------------GTTAGGATTCGGCGTTCTCACCGCCGCGGCCCGGGTTCGTTTCCCGGTCAGGGAACCA--------------------	15.1	18.2	0.7	14.1	25	1.1	0.8	1.3	-0.77	0.41
chr1.trna999-GluCTC	----------------------------------GTTAGGCTTCGGCGCTCTCACCGCCGCGGCCCGGGTTCGGTTCCCGGTCAGGGAACCA--------------------	15.1	12.4	7.2	14.1	1.3	1.1	0.8	13.1	-1.58	0.07
chr1.trna999-GluCTC	-------------------------------GTGGTTCGGATTCGGCGCTCTCACCGCCGCGGCCCGGGTTCGTTTCCCGGTCAGGGAACCA--------------------	15.1	24.1	39.7	7.4	13.1	11.3	15.9	24.8	-0.41	0.54
chr1.trna999-GluCTC	----------------------------CTAGTAGTTAGGATTCGGCGCTCTCACCGCCGCGGCCCGGGTTCGTTTCCCGGTCAGGGAACCA--------------------	15.1	18.2	0.7	14.1	25	31.7	23.4	24.8	1.12	0.12
chr1.trna999-GluCTC	-----------------------------------------------------ACCGCCGCTGCCCGGGTTCGTTTCCCGGTCAGGGAACCA--------------------	18.3	22.1	24.6	8.9	30.2	1.1	0.8	15.7	-0.63	0.28
chr1.trna999-GluCTC	-----------------------------------------TTCGGCCCTCTCACCGCCGCGGCCCGGGTTCGTTTCCCGGTCAGGGAACCA--------------------	7.9	18.2	13.7	27.5	13.1	1.1	0.8	13.1	-1.26	0.09
chr1.trna999-GluCTC	-------------------------TGTCTAGTGGTTAGGATTCGGCGCTCTCACCGCCGCGGCCCGGGTTCGTTTCCCGGTCAGGGAACCA--------------------	7.9	0.7	0.7	0.7	13.1	21.5	15.9	1.3	2.37	0.01
chr1.trna999-GluCTC	---------------------------TCTAGTGGTTAGGATTCGGCGCTCTCACCGCCGCGGCCCGGGGTCGTTTCCCGGTCAGGGAACCA--------------------	7.9	12.4	0.7	0.7	13.1	11.3	8.4	1.3	0.65	0.5
chr1.trna999-GluCTC	-----------------TCCTTGGTGGTCTAGTGGTTAGGATTCGGCGCTCTCACCGCCGCGGCCCGGGTTCGTTTCCCGGTCAGGGAACCA--------------------	7.9	0.7	7.2	14.1	1.3	21.5	8.4	1.3	0.12	0.84
chr1.trna999-GluCTC	-----------------TCCCTGGTTGTCTAGTGGTTAGGATTCGGCGCTCTCACCGCCGCGGCCCGGGTTCGGTTCCCGGTCAGGGAACCA--------------------	7.9	12.4	13.7	7.4	48.6	11.3	30.9	13.1	1.33	0.08
chr1.trna999-GluCTC	-----------------TCCCTGGTGGTCTAGTGGTTAGGATTCGTCGCTCTCACCGCCGCGGCCCGGGTTCGATTCCCGTTCAGGGAACCA--------------------	7.9	18.2	39.7	20.8	13.1	1.1	15.9	13.1	-1	0.2
chr1.trna999-GluCTC	-----------------TCCCTGGTGGTCTAGTGGTTAGGATTCGGCGTTCTCACCGCCGCGGCCCGGGTTCGTTTCCCGGTCAGGGAACCA--------------------	7.9	6.5	0.7	20.8	13.1	1.1	0.8	1.3	-1.13	0.32
chr1.trna999-GluCTC	-----------------TCCCTGGTGGTCTAGTGGTTAGGATTCGGCGCTCTGACCGCCGCGGCCCGGGTTCGTTTCCCGGTCAGGGAACCA--------------------	7.9	6.5	0.7	0.7	13.1	11.3	15.9	36.5	2.27	0.01
chr1.trna999-GluCTC	-----------------TCCCTGGTGGTCTAGTGGTTAGGATTCGGCGCTCTCACCGCCGCGGCCCGGGTTCGTTTCCGGGTCAGGGAACCA--------------------	7.9	0.7	0.7	0.7	60.5	11.3	23.4	13.1	3.43	0.01
chr1.trna999-GluCTC	-----------------TCCCTGGTGGTCTAGTGGTTAGGATTCGGCGCTCTCACCGCCGCGGCCCGGGTTCGTTTCCCGGCCAGGGAACCA--------------------	7.9	6.5	7.2	7.4	13.1	1.1	8.4	13.1	0.29	0.82
chr1.trna999-GluCTC	-----------------TCCCTGGTGGTCTAGTGGTTAGGATTCGGCGCTCTCACCGCCGCGGCCCGGGTTCGTTTCACGGTCAGGGAACCA--------------------	7.9	0.7	0.7	0.7	13.1	21.5	8.4	1.3	2.14	0.05
chr1.trna999-GluCTC	-----------------TCCCTGGTGGTCTAGTGGTTAGGATTCGGCGCTCTCACCGCCGCGGCCCGGGTTCGATTCACGTTCAGGGAACCA--------------------	7.9	6.5	0.7	14.1	13.1	11.3	0.8	13.1	0.39	0.84
chr1.trna999-GluCTC	-----------------TCCCTGGTGGTCTAGTGGTTAGGATTCGGCGCTCTCACCGCCGCGGCCCGGGCTCGTTTCCCGGTCAGGGAACCA--------------------	7.9	0.7	13.7	7.4	13.1	11.3	0.8	1.3	-0.16	0.81
chr1.trna999-GluCTC	-----------------TCCCTGGTGGTCTAGTGGTTAGGATTCGGCGCTCTCACCGCCGCGGCCCGGGCTCGATTCCCGTTCAGGGAACCA--------------------	7.9	0.7	13.7	14.1	13.1	1.1	8.4	13.1	-0.03	0.99
chr1.trna999-GluCTC	-----------------TCCCTGGTGGTCTAGTGGTTAGGATTCGGCGCGCTCACCGCCGCGGCCCGGGTTCGTTTCCCGGTCAGGGAACCA--------------------	7.9	0.7	0.7	7.4	13.1	1.1	8.4	13.1	1.09	0.23
chr1.trna999-GluCTC	-----------------TCCCTGGTGGTCTAGTGGTCAGGATTCGGCGCTCTCACCGCCGCGGCCCGGGTTCGTTTCCCGGTCAGGGAACCA--------------------	7.9	0.7	0.7	7.4	13.1	31.7	0.8	1.3	1.49	0.35
chr1.trna999-GluCTC	-----------------TCCCTGGTGGTCTAGTAGTTAGGATTCGGCGCTCTCACCGCCGCGGCCCGGGTTCGATTCCCGTTCAGGGAACCA--------------------	7.9	24.1	59.2	40.9	60.5	1.1	8.4	1.3	-0.89	0.35
chr1.trna999-GluCTC	-----------------TCCCTGGTGATCTAGTGGTTAGGATTCGGCGCTCTCACCGCCGCGGCCCGGGTTCGTTTCCCGGTCAGGGAACCA--------------------	7.9	6.5	0.7	0.7	13.1	1.1	15.9	1.3	0.98	0.33
chr1.trna999-GluCTC	-----------------TCCCTAGTGGTCTAGTGGTTAGGATTCGGCGCTCTCACCGCCGCGGCCCGGGTTCGATTCCCGTTCAGGGAACCA--------------------	7.9	12.4	20.2	14.1	13.1	31.7	15.9	48.3	1	0.19
chr1.trna999-GluCTC	-----------------------------TAGTGGTTAGTATTCGGCGCTCTCACCGCCGCGGCCCGGGTTCGTTTCCCGGTCAGGGAACCA--------------------	7.9	18.2	0.7	7.4	1.3	1.1	8.4	1.3	-1.5	0.27
chr1.trna999-GluCTC	-------------------------------NTGGTTAGGATTCGGCGCTCTCACCGCCGCGGCCCGGGTTCGTTTCCCGGTCAGGGAACCA--------------------	7.9	12.4	0.7	7.4	1.3	1.1	8.4	1.3	-1.23	0.32
chr1.trna999-GluCTC	-----------------NCCCTGGTGGTCTAGTGGTTAGGATTCGGCGCTCTCACCGCCGCGGCCCGGGTTCGATTCCCGTTCAGGGAACCA--------------------	7.9	0.7	26.7	27.5	13.1	31.7	0.8	1.3	-0.42	0.68
chr1.trna999-GluCTC	----------------------------------GTTAGGATTCGGCGCTCTCACCGCCGCGTCCCGGGTTCGTTTCCCGGTCAGGGAACCA--------------------	7.9	6.5	7.2	14.1	1.3	1.1	8.4	1.3	-1.56	0.16
chr1.trna999-GluCTC	----------------------------------GTTAGGATTCGGCGCTCTCACCGCCGCGGCCCGGGGTCGTTTCCCGGTCAGGGAACCA--------------------	7.9	6.5	0.7	27.5	13.1	1.1	15.9	1.3	-0.44	0.84
chr1.trna999-GluCTC	-------------------------------GTGGTTAGGATTCTGCGCTCTCACCGCCGCGGCCCGGGTTCGTTTCCCGGTCAGGGAACCA--------------------	7.9	6.5	0.7	7.4	1.3	11.3	8.4	1.3	-0.02	0.92
chr1.trna999-GluCTC	---------------------------GCTAGTGGTTAGGATTCGGCGCTCTCACCGCCGCGGCCCGGGTTCGTTTCCCGGTCAGGGAACCA--------------------	7.9	6.5	7.2	20.8	1.3	1.1	8.4	13.1	-0.83	0.41
chr1.trna999-GluCTC	--------------------------GCCTAGTGGTTAGGATTCGGCGCTCTCACCGCCGCGGCCCGGGTTCGGTTCCCGGTCAGGGAACCA--------------------	7.9	12.4	7.2	7.4	1.3	1.1	0.8	13.1	-1.1	0.16
chr1.trna999-GluCTC	---------------------------------------GATTCGGCGCTCTCACCGCCGCGGCCCGGGTTCGTTTCCCGTTCAGGGAACCA--------------------	7.9	6.5	0.7	7.4	1.3	1.1	0.8	13.1	-0.47	0.6
chr1.trna999-GluCTC	------------------------------------------------------CTGCCGCGGCCCGGGTTCGTTTCCCGGTCAGGGAACCA--------------------	9.5	7.8	8.7	0.7	15.8	1.1	0.8	15.7	0.32	0.98
chr1.trna999-GluCTC	------------------------------------------------CTCTCACCTCCGCGGCCCGGGTTCGTTTCCCGGTCAGGGAACCA--------------------	7.9	0.7	7.2	7.4	13.1	1.1	0.8	13.1	0.28	0.98
chr1.trna999-GluCTC	----------------------------CTAGTGGTTAGGATTCGGCGTTCTCACCGCCGCGGCCCGGGTTCGTTTCCCGGTCAGGGAACCA--------------------	7.9	12.4	0.7	20.8	13.1	1.1	8.4	13.1	-0.23	0.77
chr1.trna999-GluCTC	----------------------------CTAGTGGTTAGGATTCGGCGCTCTCACCTCCGCGGCCCGGGTTCGTTTCCCGGTCAGGGAACCA--------------------	7.9	6.5	0.7	20.8	1.3	21.5	8.4	24.8	0.64	0.53
chr1.trna999-GluCTC	----------------------------CTAGTGGTTAGGATTCGGCGCTCTCACCGCCGCGGCCCGGGGTCGTTTCCCGGTCAGGGAACCA--------------------	7.9	35.8	0.7	47.6	13.1	1.1	45.9	13.1	-0.33	0.93
chr1.trna999-GluCTC	----------------------------CTAGTGCTTAGGATTCGGCGCTCTCACCGCCGCGGCCCGGGTTCGTTTCCCGGTCAGGGAACCA--------------------	7.9	6.5	13.7	7.4	1.3	1.1	8.4	13.1	-0.58	0.58
chr1.trna999-GluCTC	-------------------CCTGGTGGTCTAGTGGTTAGGATTCGGCGCTCTCACCGCCGCGGCCCGGGTTCGTTTCCCGTTCAGGGAACCA--------------------	7.9	0.7	0.7	0.7	36.8	21.5	8.4	1.3	2.76	0.05
chr1.trna999-GluCTC	---------------------------CCTAGTGGTTAGGATTCGGCGCTCTCACCGCCGCGGCCCGGGTTCGTTTCCCGGTCAGGGAACCA--------------------	7.9	18.2	0.7	7.4	13.1	1.1	8.4	1.3	-0.52	0.63
chr1.trna999-GluCTC	-----------------CCCCTGGTGGTCTAGTGGTTAGGATTCGGCGCTCTCACCGCCGCGGCCCGGGTTCGTTTCCCGGTCAGGGAACCA--------------------	7.9	0.7	0.7	7.4	25	11.3	8.4	1.3	1.46	0.18
chr1.trna999-GluCTC	----------------------------------------------------CACCGCCGCGGCCCGGGTTCGTTTCCCGTTCAGGGAACCA--------------------	9.5	7.8	8.7	0.7	1.3	13.6	0.8	1.3	-0.65	0.55
chr1.trna999-GluCTC	----------------------------------------ATTCGGCGCTCTCACCGCCGCGGCCCGGGCTCGTTTCCCGGTCAGGGAACCA--------------------	7.9	6.5	7.2	7.4	1.3	1.1	0.8	1.3	-2.67	0
chr1.trna999-GluCTC	----------------------------------------ATTCGGCGCTCTCACCGCCGCGGCCCGGGGTCGTTTCCCGGTCAGGGAACCA--------------------	7.9	41.6	7.2	14.1	13.1	1.1	8.4	36.5	-0.26	0.68
chr1.trna999-GluCTC	------------------------------AGTGGTTAGGATTCTGCGCTCTCACCGCCGCGGCCCGGGTTCGTTTCCCGGTCAGGGAACCA--------------------	7.9	6.5	13.7	7.4	1.3	11.3	0.8	13.1	-0.42	0.57
chr1.trna999-GluCTC	-------------------------------------AGTATTCGGCGCTCTCACCGCCGCGGCCCGGGTTCGTTTCCCGGTCAGGGAACCA--------------------	7.9	6.5	0.7	7.4	1.3	1.1	0.8	13.1	-0.47	0.6
chr1.trna999-GluCTC	------------------------------AGTAGTTAGGATTCGGCGCTCTCACCGCCGCGGCCCGGGTTCGTTTCCCGGTCAGGGAACCA--------------------	7.9	18.2	13.7	14.1	1.3	1.1	8.4	1.3	-2.16	0.05
chr1.trna999-GluCTC	-----------------TCCCTGGTGGTCTAGTGGTTAGGATTCGGCGCTCTCACCGCCGCGGCCCGGGTTCGTTTCCCGTTCAGGGAACCA--------------------	0.8	5834.4	13578.1	13314.1	27578.5	15979.1	17806.9	21675.4	1.34	0.03
chr1.trna999-GluCTC	-------------------CCCTGTGGTCTAGTGGTTAGGATTCGGCGCTCTCACCGCCGCGGCCCGGGTTCGATTCCCGGTCAGGGAACCA--------------------	0.8	3388.5	4049.9	3508.1	4922.9	7352.8	4345.3	4524.1	0.95	0.04
chr1.trna999-GluCTC	-----------------TCCCTGGTGGTCTAGTGGTTAGGATTCGGCGCTCTCACCGCCGCGGCCCGGGTTCGTTTCCCGGTCAGGGGACCA--------------------	0.8	47.5	72.2	27.5	13.1	82.7	83.5	60	0.69	0.28
chr1.trna999-GluCTC	-----------------TCCCTGGTGGTCTAGTGGTTAGGATTCGGCGCTCTCACCGCCGCGGCCCGGGTTCGATTCCCGTTCAGGGGACCA--------------------	0.8	47.5	85.2	27.5	1.3	72.5	38.4	36.5	-0.11	0.94
chr1.trna999-GluCTC	------------------------------AGTGGTTAAGATTCGGCGCTCTCACCGCCGCGGCCCGGGTTCGTTTCCCGGTCAGGGAACCA--------------------	0.8	35.8	0.7	14.1	25	1.1	8.4	13.1	-0.11	0.82
chr1.trna999-GluCTC	---------------------------------------------------TCACCGCCTCGGCCCGGGTTCGTTTCCCGGTCAGGGAACCA--------------------	0.8	29.3	8.7	8.9	15.8	1.1	19.2	1.3	-0.35	0.84
chr1.trna999-GluCTC	--------------------------GTCTAGTAGTTAGGATTCGGCGCTCTCACCGCCGCGGCCCGGGTTCGTTTCCCGGTCAGGGAACCA--------------------	0.8	24.1	0.7	7.4	1.3	1.1	8.4	13.1	-0.47	0.74
chr1.trna999-GluCTC	----------------------------TTAGTGGTTAGGATTCGGCGCTCTCACCGCCGCGGCCCGGGTTCGTTTCCCGGTCAGGGAACCA--------------------	0.8	18.2	7.2	7.4	13.1	1.1	15.9	1.3	-0.1	1
chr1.trna999-GluCTC	-----------------TCCCTGGTGTTCTAGTGGTTAGGATTCGGCGCTCTCACCGCCGCGGCCCGGGTTCGTTTCCCGGTCAGGGAACCA--------------------	0.8	18.2	20.2	7.4	13.1	1.1	0.8	1.3	-1.51	0.13
chr1.trna999-GluCTC	-----------------TCCCTGGTAGTCTAGTGGTTAGGATTCGGCGCTCTCACCGCCGCGGCCCGGGTTCGATTCCCGTTCAGGGAACCA--------------------	0.8	18.2	33.2	20.8	36.8	41.9	68.5	60	1.5	0.01
chr1.trna999-GluCTC	---------------------------------------GATTCGCCGCTCTCACCGCCGCGGCCCGGGTTCGTTTCCCGGTCAGGGAACCA--------------------	0.8	18.2	7.2	0.7	13.1	1.1	8.4	1.3	-0.17	0.89
chr1.trna999-GluCTC	------------------------TGGTCTCGTGGTTAGGATTCGGCGCTCTCACCGCCGCGGCCCGGGTTCGTTTCCCGGTCAGGGAACCA--------------------	0.8	12.4	13.7	7.4	1.3	11.3	23.4	60	1.49	0.27
chr1.trna999-GluCTC	-----------------TCCCTGGTGGTCTAGTGGTTAGGATTCGGCGCTCTCACCGCCGCGGCCCGGGTTCGTTTCCCGGTCAGGGAGCCA--------------------	0.8	12.4	0.7	0.7	13.1	11.3	0.8	13.1	1.39	0.28
chr1.trna999-GluCTC	------------------------------------TAGGATTCAGCGCTCTCACCGCCGCGGCCCGGGTTCGTTTCCCGGTCAGGGAACCA--------------------	0.8	12.4	0.7	0.7	13.1	11.3	8.4	24.8	1.98	0.06
chr1.trna999-GluCTC	---------------------------------------GATTCGGCACTCTCACCGCCGCGGCCCGGGTTCGTTTCCCGGTCAGGGAACCA--------------------	0.8	12.4	0.7	14.1	25	1.1	15.9	24.8	1.25	0.2
chr1.trna999-GluCTC	----------------------------------------ATTCGGAGCTCTCACCGCCGCGGCCCGGGTTCGTTTCCCGGTCAGGGAACCA--------------------	0.8	12.4	0.7	7.4	1.3	1.1	8.4	36.5	1.15	0.57
chr1.trna999-GluCTC	-----------------ACCCTGGTGGTCTAGTGGTTAGGATTCGGCGCTCTCACCGCCGCGGCCCGGGTTCGATTCCCGTTCAGGGAACCA--------------------	0.8	12.4	7.2	7.4	1.3	11.3	0.8	1.3	-0.91	0.36
chr1.trna999-GluCTC	-----------------------------------------TTCGGCGCTCTCACCGCCGCGGCCCGGGGTCGTTTCCCGGTCAGGGAACCA--------------------	0.8	6.5	13.7	27.5	1.3	1.1	23.4	13.1	-0.32	0.96
chr1.trna999-GluCTC	----------------------TGTGGTCTAGTGGTTAGGATTCGGCGCTCTCACCGCCGCGGCCCGGGTTCGTTTCCCGGTCAGGGAACCA--------------------	0.8	6.5	7.2	0.7	13.1	31.7	8.4	13.1	2.12	0.03
chr1.trna999-GluCTC	---------------------------TCTAGTGGTTAGGATTCGGCGCTCTCACCGCCGCGGCCCGGGTTCGTTTCCCGTTCAGGGAACCA--------------------	0.8	6.5	7.2	7.4	1.3	1.1	0.8	13.1	-0.43	0.6
chr1.trna999-GluCTC	-----------------TCCCTTGTGGTCTAGTGGTTAGGATTCGGCGCTCTCACCGCCGCGGCCCGGGTTCGTTTCCCGGTCAGGGAACCA--------------------	0.8	6.5	7.2	0.7	48.6	11.3	8.4	13.1	2.41	0.09
chr1.trna999-GluCTC	-----------------TCCCTGGTTGTCTAGTGGTTAGGATTCGGCGCTCTCACCGCCGCGGCCCGGGTTCGATTCCCGGTCAGGGGACCA--------------------	0.8	6.5	13.7	7.4	1.3	11.3	8.4	1.3	-0.35	0.85
chr1.trna999-GluCTC	-----------------TCCCTGGTGGTCTGGTGGTTAGGATTCGGCGCTCTCACCGCCGCGGCCCGGGTTCGTTTCCCGGTCAGGGAACCA--------------------	0.8	6.5	7.2	0.7	13.1	11.3	23.4	1.3	1.69	0.06
chr1.trna999-GluCTC	-----------------TCCCTGGTGGTCTAGTGGTTAGGATTCGGCGCTCTCACTGCCGCGGCCCGGGTTCGTTTCCCGGTCAGGGAACCA--------------------	0.8	6.5	7.2	0.7	25	11.3	0.8	1.3	1.33	0.46
chr1.trna999-GluCTC	-----------------TCCCTGGTGGTCTAGTGGTTAGGATTCGGCGCTCTCACCGCCGCGGCCCGGGGTCGATTCCCGTTCAGGGAACCA--------------------	0.8	6.5	13.7	7.4	36.8	1.1	15.9	1.3	0.95	0.5
chr1.trna999-GluCTC	--------------------------------TAGTTAGGATTCGGCGCTCTCACCGCCGCGGCCCGGGTTCGTTTCCCGGTCAGGGAACCA--------------------	0.8	6.5	0.7	14.1	1.3	11.3	8.4	13.1	0.62	0.51
chr1.trna999-GluCTC	----------------------------CTAGTGGTTAGGATTCGGCGCTCTCACCGCCGCGGCCCGGGTTCGTTTCCCTGTCAGGGAACCA--------------------	0.8	6.5	7.2	7.4	1.3	1.1	0.8	13.1	-0.43	0.6
chr1.trna999-GluCTC	----------------------------CTAGTGGTTAGGATTCGGCGCTCTCACCGCCGCGGCCCGAGTTCGTTTCCCGGTCAGGGAACCA--------------------	0.8	6.5	0.7	0.7	13.1	1.1	8.4	13.1	2.03	0.04
chr1.trna999-GluCTC	------------------------------------------------------CCGCCGCGTCCCGGGTTCGTTTCCCGGTCAGGGAACCA--------------------	0.8	8.5	0.7	9.7	32.9	1.1	10.9	1.3	1.23	0.47
chr1.trna999-GluCTC	------------------CCCTGGTGGTCTAGTGGTTAGGATTCGGCGCTCTCACCGCCGCGGCCCGGGTTCGTTTCCCGTTCAGGGAACCA--------------------	0.8	6.5	0.7	14.1	25	52.1	30.9	24.8	2.58	0
chr1.trna999-GluCTC	---------------------------------------AATTCGGCGCTCTCACCGCCGCGGCCCGGGTTCGTTTCCCGGTCAGGGAACCA--------------------	0.8	6.5	7.2	7.4	13.1	1.1	0.8	1.3	-0.42	0.6
chr1.trna999-GluCTC	-----------------TCCCTGGTCGTCTAGTGGTTAGGATTCGGCGCTCTCACCGCCGCGGCCCGGGTTCGATTCCCGTTCAGGGAACCA--------------------	0.8	0.7	13.7	0.7	36.8	41.9	38.4	48.3	3.38	0
chr1.trna999-GluCTC	-----------------TCCCTGGTGGTCTAGTGGTTAGGATTCGGCGCTCTGACCGCCGCGGCCCGGGTTCGATTCCCGTTCAGGGAACCA--------------------	0.8	0.7	7.2	14.1	13.1	11.3	15.9	13.1	1.23	0.16
chr1.trna999-GluCTC	-----------------TCCCTGGTGGTCTAGTGGTTAGGATTCGGCGCTCTCACCGCCGCGGCCCGGGTTCGTTTCCCGGACAGGGAACCA--------------------	0.8	0.7	7.2	0.7	13.1	21.5	8.4	13.1	2.58	0.01
chr1.trna999-GluCTC	-----------------TCCCTGGTGGTCTAGTGGTTAGGATTCGGCGCTCTCACCGCCGCGGCCCGGGTTCGATTCCCGTTCAAGGAACCA--------------------	0.8	0.7	7.2	0.7	13.1	11.3	8.4	1.3	1.86	0.04
chr1.trna999-GluCTC	-----------------TCCCTCGTGGTCTAGTGGTTAGGATTCGGCGCTCTCACCGCCGCGGCCCGGGTTCGTTTCCCGGTCAGGGAACCA--------------------	0.8	0.7	7.2	0.7	36.8	11.3	38.4	48.3	3.84	0
chr1.trna999-GluCTC	-----------------TCCCTGGTGGTCTAGTGGTTAGGATTCGGCGCTCTCACCGCCGCGGCCCGGGTTCGTTTCCTGGTCAGGGAACCA--------------------	0.8	0.7	0.7	7.4	13.1	1.1	15.9	13.1	2.17	0.02
chr1.trna999-GluCTC	-----------------TCCCTGGTGGTCTAGTGGTTAGGATTCGGCGCTCTCACCGCCGCGGCCCGGGTTCGTTTCCCGGGCAGGGAACCA--------------------	0.8	0.7	0.7	0.7	36.8	41.9	23.4	13.1	5.31	0
chr1.trna998-GlyTCC	--------------------GCGTTGGTGGTATAGTGGTGAGCATAGCTGCCTTCCAAGCAGTTGACCCGGGT---------------------------------------	120.7	66.3	387.8	130.2	230	235.7	171.2	216.7	0.28	0.66
chr1.trna998-GlyTCC	--------------------------------TAGTGGTGAGCATAGCTGCCTTCCAAGCAGTTGACCCGGGTTCGATTCCCGGCCAACGCACCA-----------------	42.1	63.7	169	86.3	7.9	3.4	10.9	9.1	-3.53	0
chr1.trna998-GlyTCC	------------------------------------------------------------------CCCGGGTTCGATTCCCGGCCAACGCACCA-----------------	13.5	10.4	24.6	14.9	2.6	3.4	4.2	1.3	-2.46	0.02
chr1.trna998-GlyTCC	--------------------GCGTTGGTGGTATAGTGGTGAGCATAGCTGCCTTCCAAGCAGTTGACCCGGGTTT-------------------------------------	16.7	5.9	26	7.4	23.7	31.7	15	22.2	0.73	0.33
chr1.trna998-GlyTCC	--------------------GCGTTGGTGGTATAGTGGTGAGCATAGCTGCCTTCCAAGCAGTTGACCCGGGTT--------------------------------------	16.7	10.4	29.6	10.4	25	37.4	21.7	15.7	0.57	0.39
chr1.trna998-GlyTCC	-------------------------------------------------------------------------TCGATTCCCGGCCAACGCACCA-----------------	6.4	5.2	21.7	5.9	1.3	1.1	2.5	3.9	-2.14	0.06
chr1.trna998-GlyTCC	--------------------GCGTTGGTGGTATAGTGGTGAGCATAGCTGCC------------------------------------------------------------	8.7	4.6	5.8	8.2	1.3	2.3	2.5	6.5	-1.11	0.19
chr1.trna998-GlyTCC	------------------------GCGTGGTATAGTGGTGAGCATAGCTGCCTTCCAAGCAGTTGACCCGGGT---------------------------------------	8.7	15	30.3	16.4	47.3	64.6	30.1	57.4	1.5	0.02
chr1.trna998-GlyTCC	--------------------------------------------------CCTTCCAAGCAGTTGACCCGGGT---------------------------------------	8.7	3.9	17.3	8.9	2.6	3.4	5	3.9	-1.38	0.16
chr1.trna998-GlyTCC	------------------------------TATAGTGGTGAGCATAGCTGCCTTCCAAGCAGTTGACCCGGGTTCGATTCCCGGCCAACGCACCA-----------------	6.4	13.7	27.4	16.4	1.3	1.1	0.8	1.3	-3.8	0
chr1.trna998-GlyTCC	--------------------GCGTTGGTGGTATAGTGGTGAGCATAGCTGCCTTCCAAGCAGTTGACCCGGG----------------------------------------	6.4	5.2	30.3	10.4	23.7	21.5	11.7	26.1	0.67	0.44
chr1.trna998-GlyTCC	--------------------------------------------------------------TTGACCCGGGTTCGATTCCCGGCCAACGCACCA-----------------	4.8	5.2	5.8	5.2	1.3	1.1	1.7	1.3	-1.95	0.01
chr1.trna998-GlyTCC	--------------------GCGTTGGTTGTATAGTGGTGAGCATAGCTGCCTTCCAAGCAGTTGACCCGGGT---------------------------------------	4.8	3.3	10.1	2.2	1.3	12.5	5	7.8	0.39	0.68
chr1.trna998-GlyTCC	--------------------GCGTTGGTGGTATAGTGGTGAGCATAGCTGCCTTCCAAGCAGTTGACCCGGGTTTT------------------------------------	4	2.6	11.6	4.5	6.6	9.1	1.7	7.8	0.15	1
chr1.trna998-GlyTCC	--------------------GCGTTTGTGGTATAGTGGTGAGCATAGCTGCCTTCCAAGCAGTTGACCCGGGT---------------------------------------	3.2	3.3	18.8	4.5	10.5	4.5	7.5	7.8	0.04	1
chr1.trna998-GlyTCC	--------------------GCGTTGGTGGTATAGTGGTGAGCATAGCTGCCTTCCAAGCAGTTGACCCGGGG---------------------------------------	3.2	4.6	10.1	0.7	3.9	2.3	2.5	6.5	-0.29	0.7
chr1.trna998-GlyTCC	---------------------------------AGTGGTGAGCATAGCTGCCTTCCAAGCAGTTGACCCGGGTTCGATTCCCGGCCAACGCACCA-----------------	3.2	3.9	18.8	3	1.3	1.1	2.5	1.3	-2.2	0.18
chr1.trna998-GlyTCC	-----------------------------TAGTGGTGAGCATAGCTGCCTTCCAAGCAGTTGACCCGGGTTCGTTTCCCGGCCAACGCACCA--------------------	918.1	997.3	1532.4	1343.9	921.5	849.7	1474	1180	-0.11	0.88
chr1.trna998-GlyTCC	---------------------------------------------------------------CCCGGGTTCGTTTCCCGGCCAACGCACCA--------------------	573.4	337.4	799.4	422.4	673	770.4	778.4	321.1	0.25	0.39
chr1.trna998-GlyTCC	-----------------------------------------------------------TTGACCCGGGTTCGTTTCCCGGCCAACGCACCA--------------------	173.1	191.8	223.1	245.4	74.9	72.5	82.7	138.4	-1.18	0.01
chr1.trna998-GlyTCC	------------------------------AGTGGTGAGCATAGCTGCCTTCCAAGCAGTTGACCCGGGTTCGTTTCCCGGCCAACGCACCA--------------------	134.2	200.9	319.2	250.6	102.5	151.8	252.2	238.9	-0.28	0.58
chr1.trna998-GlyTCC	------------------------------------------------------------TGACCCGGGTTCGTTTCCCGGCCAACGCACCA--------------------	84.2	119	81.6	99.7	38.1	32.9	47.6	37.9	-1.3	0.01
chr1.trna998-GlyTCC	------------------------TGGTATAGTGGTGAGCATAGCTGCCTTCCAAGCAGTTGACCCGGGTTCGTTTCCCGGCCAACGCACCA--------------------	78.6	87.1	81.6	99.7	56.5	80.4	182.1	129.2	0.37	0.29
chr1.trna998-GlyTCC	-------------------------------------------------------------GACCCGGGTTCGTTTCCCGGCCAACGCACCA--------------------	73.1	100.8	76.5	63.2	19.7	9.1	35.9	10.4	-2.06	0
chr1.trna998-GlyTCC	--------------------------GTATAGTGGTGAGCATAGCTGCCTTCCAAGCAGTTGACCCGGGTTCGTTTCCCGGCCAACGCACCA--------------------	67.5	68.9	76.5	58	47.3	48.7	59.3	83.5	-0.18	0.7
chr1.trna998-GlyTCC	---------------------------------------------TGCCTTCCAAGCAGTTGACCCGGGTTCGTTTCCCGGCCAACGCACCA--------------------	45.3	37.1	10.8	16.4	10.5	9.1	12.5	1.3	-1.71	0.03
chr1.trna998-GlyTCC	--------------------------------------------CTGCCTTCCAAGCAGTTGACCCGGGTTCGTTTCCCGGCCAACGCACCA--------------------	45.3	50.7	66.4	73.6	10.5	24.9	24.2	37.9	-1.28	0.02
chr1.trna998-GlyTCC	---------------------------------------CATAGCTGCCTTCCAAGCAGTTGACCCGGGTTCGTTTCCCGGCCAACGCACCA--------------------	45.3	37.1	91.7	58	56.5	80.4	176.2	74.4	0.74	0.12
chr1.trna998-GlyTCC	-----------------GCGTTGGTGGTATAGTGGTGAGCATAGCTGCCTTCCAAGCAGTTGACCCGGGTTCGTTTCCCGGCCAACGCACCA--------------------	39.7	23.4	86.7	42.4	74.9	48.7	35.9	65.3	0.23	0.77
chr1.trna998-GlyTCC	-----------------------------------------------CCTTCCAAGCAGTTGACCCGGGTTCGTTTCCCGGCCAACGCACCA--------------------	39.7	73.5	36.1	58	10.5	32.9	41.8	37.9	-0.75	0.21
chr1.trna998-GlyTCC	----------------------------------GTGAGCATAGCTGCCTTCCAAGCAGTTGACCCGGGTTCGTTTCCCGGCCAACGCACCA--------------------	34.2	9.8	10.8	26.8	10.5	9.1	18.4	28.7	-0.29	0.74
chr1.trna998-GlyTCC	------------------------------------------------CTTCCAAGCAGTTGACCCGGGTTCGTTTCCCGGCCAACGCACCA--------------------	34.2	32.5	20.9	32	10.5	17	18.4	1.3	-1.34	0.08
chr1.trna998-GlyTCC	---------------------------------------------------------------CCCGGGTTCGGTTCCCGGCCAACGCACCA--------------------	38.9	0.7	29.6	12.6	22.3	28.3	14.2	32.6	0.25	0.74
chr1.trna998-GlyTCC	--------------------------------------------------------CAGTTGACCCGGGTTCGTTTCCCGGCCAACGCACCA--------------------	34.2	37.1	31.1	26.8	10.5	1.1	18.4	10.4	-1.67	0.02
chr1.trna998-GlyTCC	---------------------------TATAGTGGTGAGCATAGCTGCCTTCCAAGCAGTTGACCCGGGTTCGGTTCCCGGCCAACGCACCA--------------------	28.6	32.5	51.3	115.3	47.3	96.3	53.4	47	0.1	0.85
chr1.trna998-GlyTCC	-----------------------------TAGTGGTGAGCATAGCTGCCTTCCAAGCAGTTGACCCGGGTTCGGTTCCCGGCCAACGCACCA--------------------	28.6	46.2	56.3	94.5	56.5	17	111.9	28.7	-0.07	0.89
chr1.trna998-GlyTCC	-----------------------------------------------------------------CGGGTTCGTTTCCCGGCCAACGCACCA--------------------	23	23.4	26	11.2	38.1	96.3	53.4	47	1.49	0.01
chr1.trna998-GlyTCC	----------------------------------------------------------------CCGGGTTCGTTTCCCGGCCAACGCACCA--------------------	23	23.4	46.2	21.6	56.5	199.4	59.3	37.9	1.63	0.11
chr1.trna998-GlyTCC	----------------------------ATAGTGGTGAGCATAGCTGCCTTCCAAGCAGTTGACCCGGGTTCGTTTCCCGGCCAACGCACCA--------------------	23	68.9	106.9	99.7	28.9	88.4	71	37.9	-0.4	0.55
chr1.trna998-GlyTCC	-----------------------------------------------------------TTGACCCGGGTTCGGTTCCCGGCCAACGCACCA--------------------	17.5	28	15.9	26.8	10.5	1.1	0.8	10.4	-1.94	0.01
chr1.trna998-GlyTCC	-----------------------------TATTGGTGAGCATAGCTGCCTTCCAAGCAGTTGACCCGGGTTCGTTTCCCGGCCAACGCACCA--------------------	17.5	5.2	0.7	32	19.7	24.9	0.8	1.3	-0.24	0.79
chr1.trna998-GlyTCC	-------------------------------GTGGTGAGCATAGCTGCCTTCCAAGCAGTTGACCCGGGTTCGTTTCCCGGCCAACGCACCA--------------------	17.5	9.8	10.8	5.9	1.3	9.1	6.7	10.4	-0.68	0.5
chr1.trna998-GlyTCC	-------------------------GGTATAGTGGTGAGCATAGCTGCCTTCCAAGCAGTTGACCCGGGTTCGTTTCCCGGCCAACGCACCA--------------------	17.5	14.3	5.8	16.4	28.9	24.9	30.1	10.4	0.81	0.22
chr1.trna998-GlyTCC	------------------------------------GAGCATAGCTGCCTTCCAAGCAGTTGACCCGGGTTCGTTTCCCGGCCAACGCACCA--------------------	17.5	9.8	0.7	11.2	19.7	17	24.2	19.6	1.04	0.16
chr1.trna998-GlyTCC	----------------------------------------ATAGCTGCCTTCCAAGCAGTTGACCCGGGTTCGTTTCCCGGCCAACGCACCA--------------------	17.5	41.6	36.1	58	19.7	1.1	12.5	28.7	-1.3	0.03
chr1.trna998-GlyTCC	-------------------------------------AGCATAGCTGCCTTCCAAGCAGTTGACCCGGGTTCGTTTCCCGGCCAACGCACCA--------------------	17.5	9.8	20.9	0.7	10.5	9.1	24.2	19.6	0.37	0.56
chr1.trna998-GlyTCC	--------------------------------TGGTGAGCATAGCTGCCTTCCAAGCAGTTGACCCGGGTTCGTTTCCCGGCCAACGCACCA--------------------	11.9	5.2	10.8	0.7	10.5	1.1	0.8	1.3	-1.06	0.27
chr1.trna998-GlyTCC	--------------------------GTATAGTGGTGAGCATAGCTGCCTTCCAAGCAGTTGACCCGGGTTCGGTTCCCGGCCAACGCACCA--------------------	11.9	14.3	10.8	5.9	1.3	1.1	12.5	1.3	-1.4	0.24
chr1.trna998-GlyTCC	-------------------------------------------GCTGCCTTCCAAGCAGTTGACCCGGGTTCGTTTCCCGGCCAACGCACCA--------------------	11.9	9.8	5.8	0.7	1.3	1.1	0.8	10.4	-1.04	0.26
chr1.trna998-GlyTCC	---------------------------------------------------CCAAGCAGTTGACCCGGGTTCGTTTCCCGGCCAACGCACCA--------------------	11.9	5.2	20.9	11.2	1.3	1.1	30.1	19.6	0.08	0.76
chr1.trna998-GlyTCC	------------------------------------------AGCTGCCTTCCAAGCAGTTGACCCGGGTTCGTTTCCCGGCCAACGCACCA--------------------	11.9	0.7	5.8	11.2	10.5	9.1	6.7	1.3	-0.1	1
chr1.trna998-GlyTCC	--------------------------------------------------------------ACCCGGGTTCGTTTCCCGGCCAACGCACCA--------------------	11.9	9.8	15.9	11.2	19.7	1.1	30.1	19.6	0.53	0.42
chr1.trna998-GlyTCC	------------------------TTGTATAGTGGTGAGCATAGCTGCCTTCCAAGCAGTTGACCCGGGTTCGTTTCCCGGCCAACGCACCA--------------------	6.4	5.2	5.8	0.7	19.7	9.1	12.5	1.3	1.24	0.17
chr1.trna998-GlyTCC	------------------------TGGTATAGTGGTGAGCATAGCTGCCTTCCAAGCAGTTGACCCGGGTTCGGTTCCCGGCCAACGCACCA--------------------	6.4	9.8	0.7	11.2	19.7	1.1	18.4	19.6	1.07	0.23
chr1.trna998-GlyTCC	-----------------------------------------TAGCTGCCTTCCAAGCAGTTGACCCGGGTTCGTTTCCCGGCCAACGCACCA--------------------	6.4	0.7	26	5.9	10.5	1.1	18.4	10.4	0.05	0.87
chr1.trna998-GlyTCC	-----------------------GTGGTATAGTGGTGAGCATAGCTGCCTTCCAAGCAGTTGACCCGGGTTCGTTTCCCGGCCAACGCACCA--------------------	6.4	18.9	15.9	5.9	1.3	24.9	53.4	56.1	1.53	0.08
chr1.trna998-GlyTCC	----------------------GGTGGTATAGTGGTGAGCATAGCTGCCTTCCAAGCAGTTGACCCGGGTTCGTTTCCCGGCCAACGCACCA--------------------	6.4	32.5	26	26.8	1.3	1.1	6.7	10.4	-2.23	0.01
chr1.trna998-GlyTCC	----------------------------------------------------CAAGCAGTTGACCCGGGTTCGTTTCCCGGCCAACGCACCA--------------------	6.4	23.4	10.8	11.2	1.3	9.1	12.5	28.7	0	0.97
chr1.trna998-GlyTCC	------------------------------ATTGGTGAGCATAGCTGCCTTCCAAGCAGTTGACCCGGGTTCGTTTCCCGGCCAACGCACCA--------------------	6.4	5.2	0.7	5.9	1.3	1.1	0.8	10.4	-0.41	0.63
chr1.trna998-GlyTCC	----------------------------------------ATAGCTGCCTTCCAAGCAGTTGACCCGGGTTCGGTTCCCGGCCAACGCACCA--------------------	6.4	5.2	0.7	5.9	1.3	1.1	6.7	1.3	-0.8	0.56
chr1.trna998-GlyTCC	------------------------------AGTGGTGAGCATAGCTGCCTTCCAAGCAGTTGACCCGGGTTCGGTTCCCGGCCAACGCACCA--------------------	0.8	23.4	15.9	16.4	1.3	32.9	0.8	1.3	-0.64	0.59
chr1.trna998-GlyTCC	------------------------------------------------------------TGACCCGGGTTCGGTTCCCGGCCAACGCACCA--------------------	0.8	14.3	0.7	26.8	10.5	17	0.8	1.3	-0.52	0.64
chr1.trna998-GlyTCC	-----------------------------------TGAGCATAGCTGCCTTCCAAGCAGTTGACCCGGGTTCGTTTCCCGGCCAACGCACCA--------------------	0.8	9.8	15.9	11.2	28.9	17	12.5	1.3	0.67	0.47
chr1.trna998-GlyTCC	------------------------TGGTATCGTGGTGAGCATAGCTGCCTTCCAAGCAGTTGACCCGGGTTCGTTTCCCGGCCAACGCACCA--------------------	0.8	5.2	5.8	0.7	10.5	9.1	6.7	1.3	1.14	0.19
chr1.trna998-GlyTCC	-----------------------------------------------------------------CGGGTTCGGTTCCCGGCCAACGCACCA--------------------	0.8	5.9	6.5	0.7	1.3	28.3	20.9	1.3	1.9	0.15
chr1.trna998-GlyTCC	----------------------------ATAGTGGTGAGCATAGCTGCCTTCCAAGCAGTTGACCCGGGTTCGGTTCCCGGCCAACGCACCA--------------------	0.8	5.2	5.8	0.7	1.3	9.1	0.8	19.6	1.3	0.45
chr1.trna998-GlyTCC	---------------------------TATAGTGGTGAGCATAGCTGCCTTCCAAGCAGTTGACCCGGGTTCGTTTCCCGGCCAACGCACCA--------------------	0.8	0.7	637.7	542.2	369.4	199.4	550.4	503.8	0.46	0.52
chr1.trna998-GlyTCC	---------------------------------------------------------------CCCGGGTTCGTTTCCCGGCCAANGCACCA--------------------	0.8	0.7	29.6	0.7	27.6	23.8	34.2	27.4	1.83	0.01
chr1.trna997-AspGTC	-------------------------------------------------------CACGCGGGAGACCGGGGTTCGATTCCCCGACGGGGAGCCA-----------------	2207.1	1585.7	1620.5	1277	2028.3	2829	1907.5	1749.1	0.35	0.37
chr1.trna997-AspGTC	----------------------------------------------------------GCGGGAGACCGGGGTTCGATTCCCCGACGGGGAGCCA-----------------	228.7	226.9	242.6	229.8	172.2	192.6	157.8	191.9	-0.38	0.33
chr1.trna997-AspGTC	-----------------------------------------------------------CGGGAGACCGGGGTTCGATTCCCCGACGGGGAGCCA-----------------	177.9	172.9	130.7	144.3	130.1	138.2	132.8	165.8	-0.14	0.72
chr1.trna997-AspGTC	-----------------------------------------------------------CGGGAGACCGGGGTTCGATTCCCCGACGGGGA---------------------	157.3	116.4	148	100.4	123.6	131.4	139.5	133.1	0.02	0.94
chr1.trna997-AspGTC	----------------------------------------------CCCGCCTGTCACGCGGGAGACCGGGGTTCGATTCCCCGACGGGGAGCCA-----------------	148.5	99.5	110.5	81.1	99.9	92.9	55.1	83.5	-0.41	0.32
chr1.trna997-AspGTC	-----------------------------------------------------------CGGGAGACCGGGGTTCGATTCCCCGACGGGGAG--------------------	108.8	70.2	109	83.3	113	134.8	124.4	103.1	0.36	0.39
chr1.trna997-AspGTC	--------------------TCCTCGTTAGTATAGTGGTGAGTATCCCCGCCTGTCACGCGGGAGACCGGGGTTCGATTCCCCGACGGGGAGCCA-----------------	89	40.3	85.2	54.3	34.2	45.3	24.2	45.7	-0.85	0.09
chr1.trna997-AspGTC	------------------------------------------------CGCCTGTCACGCGGGAGACCGGGGTTCGATTCCCCGACGGGGAGCCA-----------------	61.2	29.9	23.8	28.3	34.2	31.7	21.7	24.8	-0.35	0.55
chr1.trna997-AspGTC	---------------------------------------------------------CGCGGGAGACCGGGGTTCGATTCCCCGACGGGGAGCCA-----------------	59.6	41.6	43.3	40.9	31.5	39.7	30.1	40.5	-0.39	0.48
chr1.trna997-AspGTC	--------------------------------------------------------ACGCGGGAGACCGGGGTTCGATTCCCCGACGGGGAGCCA-----------------	50.8	42.3	32.5	29.7	34.2	55.5	35.9	41.8	0.11	0.86
chr1.trna997-AspGTC	------------------------------------------------------------GGGAGACCGGGGTTCGATTCCCCGACGGGGAGCCA-----------------	45.3	20.8	20.9	11.2	9.2	24.9	20.9	17	-0.45	0.59
chr1.trna997-AspGTC	------------------------------------------------------------GGGAGACCGGGGTTCGATTCCCCGACGGGGA---------------------	40.5	28	46.2	26	31.5	19.3	33.4	18.3	-0.46	0.51
chr1.trna997-AspGTC	---------------------CCTCGTTAGTATAGTGGTGAGTATCCCCGCCTGTCACGCGGGAGACCGGGGTTCGATTCCCCGACGGGGAGCCA-----------------	34.9	24.7	33.9	26.8	17.1	29.5	10.9	15.7	-0.72	0.25
chr1.trna997-AspGTC	-----------------------------------------------------------CGGGAGACCGGGGTTCGATTCCCCGACGGGGAGC-------------------	30.2	24.1	23.1	23.1	34.2	38.5	46.8	15.7	0.43	0.39
chr1.trna997-AspGTC	---------------------------------------------CCCCGCCTGTCACGCGGGAGACCGGGGTTCGATTCCCCGACGGGGAGCCA-----------------	28.6	29.9	23.1	17.1	13.1	20.4	10	18.3	-0.67	0.3
chr1.trna997-AspGTC	-----------------------TCCTTGGTATAGTGGTGAGTATCCCCGCCTGTCACGCGGGAGACCGGGGT---------------------------------------	27.8	24.1	11.6	11.2	6.6	4.5	0.8	5.2	-2.12	0.01
chr1.trna997-AspGTC	-----------------------------------------------CCGCCTGTCACGCGGGAGACCGGGGTTCGATTCCCCGACGGGGAGCCA-----------------	27	30.6	23.8	30.5	11.8	22.7	15.9	24.8	-0.57	0.37
chr1.trna997-AspGTC	------------------------------------------------------------GGGAGACCGGGGTTCGATTCCCCGACGGGGAG--------------------	25.4	20.2	26.7	20.1	19.7	30.6	23.4	20.9	0.03	0.95
chr1.trna997-AspGTC	--------------------TCCTCGTTAGTATAGTGGTGAGTATCCCCGCC------------------------------------------------------------	27	22.1	28.9	20.1	13.1	34	25.9	22.2	-0.04	1
chr1.trna997-AspGTC	--------------------------------------------------CCTGTCACGCGGGAGACCGGGGTTCGATTCCCCGACGGGGAGCCA-----------------	23.8	22.8	15.9	20.8	11.8	23.8	23.4	27.4	0.05	0.92
chr1.trna997-AspGTC	------------------------------------------------------TCACGCGGGAGACCGGGGTTCGATTCCCCGACGGGGAGCCA-----------------	23	28.6	22.4	20.8	17.1	27.2	20.9	22.2	-0.12	0.87
chr1.trna997-AspGTC	--------------------TCCTCGTTAGTATAGTGGTGAGTATCCCCGCCTGTCACGCGGGAGACCGGGGT---------------------------------------	21.4	16.3	20.9	15.6	2.6	6.8	1.7	3.9	-2.31	0.01
chr1.trna997-AspGTC	-----------------------TCCTTGGTATAGTGGTGAGTATCCCCGCC------------------------------------------------------------	18.3	24.1	15.2	11.9	23.7	26.1	23.4	20.9	0.44	0.54
chr1.trna997-AspGTC	-------------------------------------------------------CACGCGGGAGACCGGGGTTCGATTCCCCGACGGGGAGCCG-----------------	15.1	6.5	6.5	3	2.6	9.1	5.8	3.9	-0.53	0.65
chr1.trna997-AspGTC	-------------------------------------------------GCCTGTCACGCGGGAGACCGGGGTTCGATTCCCCGACGGGGAGCCA-----------------	13.5	6.5	5.1	1.5	11.8	12.5	7.5	5.2	0.48	0.61
chr1.trna997-AspGTC	-----------------------------------------------------------CGGGAGCCCGGGGTTCGATTCCCCGACGGGGA---------------------	12.7	13.7	30.3	21.6	19.7	21.5	17.5	10.4	-0.18	0.84
chr1.trna997-AspGTC	-----------------------------------------------------------CGGGAGCCCGGGGTTCGATTCCCCGACGGGGAG--------------------	11.1	11.1	15.9	4.5	11.8	14.7	12.5	14.4	0.33	0.72
chr1.trna997-AspGTC	-----------------------TCCTTGGTATAGTGGTGAGTATCCCCG--------------------------------------------------------------	11.1	5.2	5.8	4.5	14.5	10.2	5	3.9	0.34	0.78
chr1.trna997-AspGTC	---------------------------------------------------CTGTCACGCGGGAGACCGGGGTTCGATTCCCCGACGGGGAGCCA-----------------	9.5	5.9	7.9	5.2	9.2	6.8	4.2	13.1	0.22	0.93
chr1.trna997-AspGTC	-----------------------------------------------------------CGGGAGACCGGGGTTCGTTTCCCCGACGGGGA---------------------	7.9	4.6	5.1	3.7	13.1	26.1	19.2	18.3	1.85	0.03
chr1.trna997-AspGTC	--------------------TCCTCGTTTGTATAGTGGTGAGTATCCCCGCC------------------------------------------------------------	7.1	11.1	8.7	3.7	7.9	9.1	6.7	5.2	-0.08	0.95
chr1.trna997-AspGTC	--------------------------------TAGTGGTGAGTATCCCCGCCTGTCACGCGGGAGACCGGGGTTCGATTCCCCGACGGGGAGCCA-----------------	6.4	18.9	9.4	5.2	6.6	6.8	5.8	3.9	-0.78	0.39
chr1.trna997-AspGTC	-------------------------------------------------------------------------TCGATTCCCCGACGGGGAGCCA-----------------	5.6	5.2	11.6	10.4	2.6	4.5	5.8	2.6	-1.07	0.29
chr1.trna997-AspGTC	--------------------TCCTCCTTGGTATAGTGGTGAGTATCCCCGCCTGTCACGCGGGAGACCGGGGT---------------------------------------	5.6	11.1	2.9	7.4	2.6	2.3	1.7	1.3	-1.78	0.03
chr1.trna997-AspGTC	--------------------TCCTCCTTGGTATAGTGGTGAGTATCCCCGCC------------------------------------------------------------	5.6	8.5	8.7	7.4	5.3	6.8	7.5	7.8	-0.14	0.93
chr1.trna997-AspGTC	-----------------------------GTATAGTGGTGAGTATCCCCGCCTGTCACGCGGGAGACCGGGGTTCGATTCCCCGACGGGGAGCCA-----------------	4.8	5.9	2.9	5.9	1.3	5.7	3.3	1.3	-0.74	0.42
chr1.trna997-AspGTC	-----------------------------------------------------------CGGGAGACCGGGGTTCGTTTCCCCGACGGGGAG--------------------	4.8	2	0.7	1.5	3.9	10.2	7.5	3.9	1.52	0.04
chr1.trna997-AspGTC	-----------------------TCCTTGGTATAGTGGTGAGTATCCCCGC-------------------------------------------------------------	4.8	10.4	5.8	8.9	6.6	3.4	3.3	3.9	-0.79	0.34
chr1.trna997-AspGTC	--------------------TCCTCGTTAGTATAGTGGTGAGTATCCCCGC-------------------------------------------------------------	4	7.2	7.2	9.7	3.9	6.8	3.3	9.1	-0.27	0.73
chr1.trna997-AspGTC	--------------------TCCTCGTTTGTATAGTGGTGAGTATCCCCGCCTGTCACGCGGGAGACCGGGGT---------------------------------------	3.2	3.9	9.4	6.7	1.3	1.1	0.8	1.3	-2.34	0
chr1.trna997-AspGTC	--------------------------------------------------------------------GGGGTTCGATTCCCCGACGGGGAGCCA-----------------	3.2	13	3.6	9.7	1.3	1.1	0.8	6.5	-1.59	0.06
chr1.trna997-AspGTC	------------------------------TATAGTGGTGAGTATCCCCGCCTGTCACGCGGGAGACCGGGGTTCGATTCCCCGACGGGGAGCCA-----------------	1.6	5.2	5.1	5.2	2.6	2.3	2.5	1.3	-0.97	0.19
chr1.trna997-AspGTC	--------------------TCCTCGTTAGTATAGTGGTGAGTATCCCCG--------------------------------------------------------------	0.8	7.8	14.4	8.2	5.3	4.5	3.3	6.5	-0.67	0.42
chr1.trna997-AspGTC	----------------------------------------------------CACGCGGGAGACCGGGGTTCGTTTCCCCGACGGGGAGCCA--------------------	4141.1	2409.4	2676.3	2398.5	9639.3	11813.3	9468	8315.9	1.75	0
chr1.trna997-AspGTC	--------------------------------------------------------CGGGAGCCCGGGGTTCGATTCCCCGACGGGGAGCCA--------------------	403.5	161.2	188.5	126.4	257.6	236.8	185.4	306.7	0.17	0.75
chr1.trna997-AspGTC	----------------------------------------------------CACGCGGGAGACCGGGGTTCGGTTCCCCGACGGGGAGCCA--------------------	403.5	304.9	235.4	0.7	872.8	958.5	869.4	747.9	1.87	0
chr1.trna997-AspGTC	--------------------TCCTTGGTATAGTGGTGAGTATCCCCGCCTGTCACGCGGGAGACCGGGGTTCGATTCCCCGACGGGGAGCCA--------------------	413.8	127.4	122.8	165.1	138	207.3	98.5	323.7	-0.11	0.8
chr1.trna997-AspGTC	-----------------TCCTCCTTGGTATAGTGGTGAGTATCCCCGCCTGTCACGCGGGAGACCGGGGTTCGATTCCCCGACGGGGAGCCA--------------------	351.8	296.5	273	213.4	240.6	310.4	315.7	289.8	0.03	0.89
chr1.trna997-AspGTC	-----------------TCCTCTTTTGTATAGTGGTGAGTATCCCCGCCTGTCACGCGGGAGACCGGGGTTCGATTCCCCGACGGGGAGCCA--------------------	351.8	169.7	188.5	116.8	240.6	310.4	185.4	52.2	-0.07	0.96
chr1.trna997-AspGTC	-------------------------------------------------------GCGGGAGACCGGGGTTCGTTTCCCCGACGGGGAGCCA--------------------	341.5	296.5	310.5	310.1	753.2	752.3	826	798.8	1.31	0
chr1.trna997-AspGTC	--------------------------------------------------------CGGGAGACCGGGGTTCGTTTCCCCGACGGGGAGCCA--------------------	279.6	203.5	122.8	223.1	291.8	619.7	446	510.4	1.17	0
chr1.trna997-AspGTC	-----------------TCCTCGTTTGTATAGTGGTGAGTATCCCCGCCTGTCACGCGGGAGACCGGGGTTCGATTCCCCGACGGGGAGCCA--------------------	207.3	135.9	104	49.1	138	148.4	109.4	103.1	0.01	1
chr1.trna997-AspGTC	-------------------------------------------CCCGCCTGTCACGCGGGAGACCGGGGTTCGTTTCCCCGACGGGGAGCCA--------------------	186.6	68.3	122.8	116.8	377.3	428.3	315.7	204.9	1.42	0
chr1.trna997-AspGTC	------------------------------------------------------CGCGGGAGACCGGGGTTCGTTTCCCCGACGGGGAGCCA--------------------	176.3	110.5	38.3	97.4	274.7	354.6	250.5	171	1.31	0
chr1.trna997-AspGTC	----------------------------------------------------CACGCGGGAGACCGGGGTTCGATTCCCCTACGGGGAGCCA--------------------	176.3	135.9	47.7	58.8	172.2	192.6	109.4	86.1	0.42	0.41
chr1.trna997-AspGTC	-----------------TCCTCGTTAGTATAGTGGTGAGTATCCCCGCCTGTCACGCGGGAGACCGGGGTTCGTTTCCCCGACGGGGAGCCA--------------------	166	85.2	150.9	49.1	138	177.9	76.8	221.9	0.45	0.44
chr1.trna997-AspGTC	-------------------------------------------------------CCGGGAGACCGGGGTTCGATTCCCCGACGGGGAGCCA--------------------	155.7	186.6	179.1	145.8	52.6	104.2	120.3	188	-0.52	0.22
chr1.trna997-AspGTC	-----------------------------------------------------ACGCGGGAGACCGGGGTTCGTTTCCCCGACGGGGAGCCA--------------------	155.7	59.8	75.8	29.7	274.7	339.9	196.3	188	1.64	0
chr1.trna997-AspGTC	-------------------------------------------------------TCGGGAGACCGGGGTTCGATTCCCCGACGGGGAGCCA--------------------	124.7	26	75.8	39.4	69.7	1.1	55.1	103.1	-0.22	0.76
chr1.trna997-AspGTC	-------------------CTCCTTGGTATAGTGGTGAGTATCCCCGCCTGTCACGCGGGAGACCGGGGTTCGATTCCCCGACGGGGAGCCA--------------------	114.4	169.7	395	126.4	120.9	266.2	55.1	18.3	-0.81	0.31
chr1.trna997-AspGTC	---------------------------------------------CGCCTGTCACGCGGGAGACCGGGGTTCGTTTCCCCGACGGGGAGCCA--------------------	114.4	34.5	28.9	49.1	86.8	74.8	76.8	154	0.79	0.15
chr1.trna997-AspGTC	-----------------TCCTCTTTAGTATAGTGGTGAGTATCCCCGCCTGTCACGCGGGAGACCGGGGTTCGATTCCCCGACGGGGAGCCA--------------------	104	26	57.1	39.4	69.7	60	11.7	1.3	-0.67	0.37
chr1.trna997-AspGTC	--------------------TCCTTTGTATAGTGGTGAGTATCCCCGCCTGTCACGCGGGAGACCGGGGTTCGATTCCCCGACGGGGAGCCA--------------------	104	42.9	10.1	20.1	1.3	89.5	11.7	52.2	-0.2	0.84
chr1.trna997-AspGTC	-----------------TCCTCGTTGGTATAGTGGTGAGTATCCCCGCCTGTCACGCGGGAGACCGGGGTTCGATTCCCCGACGGGGAGCCA--------------------	93.7	34.5	19.5	29.7	1.3	1.1	44.3	1.3	-1.89	0.2
chr1.trna997-AspGTC	------------------CCTCGTTTGTATAGTGGTGAGTATCCCCGCCTGTCACGCGGGAGACCGGGGTTCGATTCCCCGACGGGGAGCCA--------------------	93.7	59.8	66.4	49.1	86.8	104.2	55.1	35.2	0.06	0.91
chr1.trna997-AspGTC	------------------------------------------CCCCGCCTGTCACGCGGGAGACCGGGGTTCGTTTCCCCGACGGGGAGCCA--------------------	93.7	42.9	28.9	29.7	52.6	30.6	44.3	35.2	-0.26	0.68
chr1.trna997-AspGTC	------------------------------------------------------CGCGGGCGACCGGGGTTCGATTCCCCGACGGGGAGCCA--------------------	83.4	76.7	75.8	116.8	69.7	74.8	55.1	1.3	-0.81	0.12
chr1.trna997-AspGTC	-----------------------------------------------CCTGTCACGCGGGAGACCGGGGTTCGTTTCCCCGACGGGGAGCCA--------------------	83.4	68.3	94.6	39.4	103.8	60	109.4	238.9	0.84	0.2
chr1.trna997-AspGTC	----------------------------------------------------CACGCGCGAGACCGGGGTTCGATTCCCCGACGGGGAGCCA--------------------	83.4	76.7	57.1	58.8	69.7	207.3	22.5	171	0.77	0.37
chr1.trna997-AspGTC	------------------CCTCGTTAGTATAGTGGTGAGTATCCCCGCCTGTCACGCGGGAGACCGGGGTTCGTTTCCCCGACGGGGAGCCA--------------------	73.1	34.5	19.5	10.4	18.4	119	44.3	18.3	0.54	0.54
chr1.trna997-AspGTC	-----------------TCCTCTTTCGTATAGTGGTGAGTATCCCCGCCTGTCACGCGGGAGACCGGGGTTCGATTCCCCGACGGGGAGCCA--------------------	62.7	26	57.1	20.1	18.4	45.3	44.3	35.2	-0.21	0.83
chr1.trna997-AspGTC	-----------------TCCTCCTTTGTATAGTGGTGAGTATCCCCGCCTGTCACGCGGGAGACCGGGGTTCGATTCCCCGACGGGGAGCCA--------------------	62.7	34.5	28.9	49.1	52.6	30.6	44.3	35.2	-0.11	0.89
chr1.trna997-AspGTC	-----------------TCCTCCTTCGTATAGTGGTGAGTATCCCCGCCTGTCACGCGGGAGACCGGGGTTCGATTCCCCGACGGGGAGCCA--------------------	52.4	51.4	19.5	20.1	18.4	60	33.4	18.3	-0.14	0.89
chr1.trna997-AspGTC	----------------------------------------------------NACGCGGGAGACCGGGGTTCGATTCCCCGACGGGGAGCCA--------------------	52.4	34.5	38.3	29.7	52.6	45.3	22.5	18.3	-0.16	0.73
chr1.trna997-AspGTC	--------------------------------------------------------CGGGAGCCCGGGGTTCGTTTCCCCGACGGGGAGCCA--------------------	52.4	26	19.5	10.4	69.7	74.8	22.5	69.2	1.12	0.06
chr1.trna997-AspGTC	-----------------TCCTCTTTGGTATAGTGGTGAGTATCCCCGCCTGTCACGCGGGAGACCGGGGTTCGATTCCCCGACGGGGAGCCA--------------------	42.1	17.6	28.9	10.4	1.3	15.9	33.4	18.3	-0.52	0.66
chr1.trna997-AspGTC	---------------------------------------------------------GGGAGACCGGGGTTCGTTTCCCCGACGGGGAGCCA--------------------	42.1	17.6	0.7	10.4	35.5	30.6	11.7	35.2	0.68	0.4
chr1.trna997-AspGTC	----------------------------------------------------GACGCGGGAGACCGGGGTTCGATTCCCCGACGGGGAGCCA--------------------	42.1	0.7	19.5	0.7	18.4	1.1	11.7	1.3	-0.95	0.57
chr1.trna997-AspGTC	--------------------------------------------------------CGGGAGACCGGGGTTCGATTCCCCGCCGGGGAGCCA--------------------	42.1	17.6	10.1	29.7	18.4	1.1	11.7	18.3	-1.01	0.15
chr1.trna997-AspGTC	------------------CCTCGTTTGTATAGTGGTGAGTATCCCCGCCTGTCACGCGGGAGACCGGGGTTCGTTTCCCCGACGGGGAGCCA--------------------	42.1	0.7	0.7	0.7	18.4	15.9	22.5	1.3	0.39	0.67
chr1.trna997-AspGTC	----------------------------------------------------CACGCGGGAGACCGGGGTTCGANTCCCCGACGGGGAGCCA--------------------	42.1	17.6	38.3	20.1	69.7	89.5	55.1	18.3	0.98	0.07
chr1.trna997-AspGTC	-------------------------------------------------------ACGGGAGACCGGGGTTCGATTCCCCGACGGGGAGCCA--------------------	42.1	51.4	57.1	49.1	35.5	45.3	22.5	52.2	-0.36	0.42
chr1.trna997-AspGTC	-----------------TCCTCGTTCGTATAGTGGTGAGTATCCCCGCCTGTCACGCGGGAGACCGGGGTTCGATTCCCCGACGGGGAGCCA--------------------	31.8	17.6	0.7	49.1	18.4	60	22.5	18.3	0.27	0.72
chr1.trna997-AspGTC	-----------------TCCTCGTTAGTATAGTGGTGAGTATCCCCGCCTGTCACGCGGGAGACCGGGGTTCGGTTCCCCGACGGGGAGCCA--------------------	31.8	34.5	10.1	20.1	18.4	60	0.8	1.3	-0.26	0.75
chr1.trna997-AspGTC	-----------------TCCTCGTTTGTATAGTGGTGAGTATCCCCGCCTGTCACGCGGGAGACCGGGGTTCGTTTCCCCGACGGGGAGCCA--------------------	31.8	26	10.1	29.7	18.4	1.1	0.8	18.3	-1.34	0.04
chr1.trna997-AspGTC	-------------------------------------------------------GCGGGAGACCGGGGTTCGGTTCCCCGACGGGGAGCCA--------------------	31.8	26	10.1	10.4	35.5	1.1	66	120.1	1.51	0.16
chr1.trna997-AspGTC	-------------------CTCCTTTGTATAGTGGTGAGTATCCCCGCCTGTCACGCGGGAGACCGGGGTTCGATTCCCCGACGGGGAGCCA--------------------	31.8	26	47.7	20.1	18.4	104.2	44.3	18.3	0.56	0.45
chr1.trna997-AspGTC	------------------CCTCCTTGGTATAGTGGTGAGTATCCCCGCCTGTCACGCGGGAGACCGGGGTTCGATTCCCCGACGGGGAGCCA--------------------	31.8	34.5	19.5	20.1	35.5	30.6	22.5	35.2	0.23	0.8
chr1.trna997-AspGTC	--------------------------------------------CCGCCTGTCACGCGGGAGACCGGGGTTCGTTTCCCCGACGGGGAGCCA--------------------	31.8	17.6	19.5	10.4	18.4	74.8	22.5	35.2	0.93	0.2
chr1.trna997-AspGTC	-------------------------------------------CCCGCCTGTCACGCGGGAGACCGGGGTTCGGTTCCCCGACGGGGAGCCA--------------------	31.8	9.1	19.5	0.7	52.6	15.9	11.7	69.2	1.29	0.22
chr1.trna997-AspGTC	-------------------------------------------CCCGCCTGTCACGCGGGAGACCGGGGTTCGATTCCCCGCCGGGGAGCCA--------------------	31.8	9.1	0.7	10.4	18.4	1.1	0.8	1.3	-1.26	0.32
chr1.trna997-AspGTC	----------------------------------------------------CACGCGGGAGACCGGTGTTCGATTCCCCGACGGGGAGCCA--------------------	31.8	9.1	28.9	10.4	18.4	15.9	33.4	35.2	0.36	0.52
chr1.trna997-AspGTC	----------------------------------------------------CACGCGGGAGACCGGGGGTCGATTCCCCGACGGGGAGCCA--------------------	31.8	17.6	19.5	39.4	18.4	45.3	87.7	35.2	0.79	0.13
chr1.trna997-AspGTC	-----------------TCCTCTTTAGTATAGTGGTGAGTATCCCCGCCTGTCACGCGGGAGACCGGGGTTCGTTTCCCCGACGGGGAGCCA--------------------	21.4	0.7	10.1	10.4	1.3	30.6	11.7	1.3	0.08	0.85
chr1.trna997-AspGTC	-----------------------------------------------------------------GGGGTTCGTTTCCCCGACGGGGAGCCA--------------------	21.4	26	0.7	20.1	52.6	1.1	0.8	35.2	0.4	0.93
chr1.trna997-AspGTC	----------------------------------------------GCCTGTCACGCGGGAGACCGGGGTTCGTTTCCCCGACGGGGAGCCA--------------------	21.4	26	0.7	20.1	1.3	30.6	22.5	35.2	0.39	0.58
chr1.trna997-AspGTC	------------------------------------------------------CTCGGGAGACCGGGGTTCGATTCCCCGACGGGGAGCCA--------------------	21.4	34.5	38.3	39.4	18.4	15.9	11.7	1.3	-1.5	0.03
chr1.trna997-AspGTC	------------CGTGGTCCTCGTTAGTATAGTGGTGAGTATCCCCGCCTGTCACGCGGGAGACCGGGGTTCGATTCCCCGACGGGGAGCCA--------------------	7.1	3.3	6.5	0.7	6.6	5.7	4.2	1.3	0.01	1
chr1.trna997-AspGTC	------------------------------------------CCCCGCCTTTCACGCGGGAGACCGGGGTTCGATTCCCCGACGGGGAGCCA--------------------	21.4	17.6	0.7	10.4	18.4	1.1	0.8	1.3	-1.21	0.22
chr1.trna997-AspGTC	----------------------------------------------------CACGCGGGAGACCGGGGTTCGATTCCCCGCCGGGGAGCCA--------------------	21.4	9.1	0.7	0.7	18.4	30.6	11.7	18.3	1.3	0.11
chr1.trna997-AspGTC	----------------------------------------------------CACGCGGGAGACCGGGGTTCGATTCCCCAACGGGGAGCCA--------------------	21.4	0.7	10.1	10.4	1.3	30.6	0.8	18.3	0.26	0.87
chr1.trna997-AspGTC	-------------------------------------------------TGTCACGCGGGAGACCGGGGTTCGTTTCCCCGACGGGGAGCCA--------------------	11.1	9.1	0.7	0.7	1.3	1.1	11.7	18.3	0.58	0.61
chr1.trna997-AspGTC	---------------------------------------------------TCACGCGGTAGACCGGGGTTCGATTCCCCGACGGGGAGCCA--------------------	11.1	9.1	10.1	0.7	1.3	1.1	0.8	18.3	-0.53	0.56
chr1.trna997-AspGTC	---------------------------------------------------TCACGCGGGAGACCGGGGTTCGTTTCCCCGACGGGGAGCCA--------------------	11.1	42.9	28.9	39.4	69.7	60	142	171	1.86	0
chr1.trna997-AspGTC	---------------------------TATAGTGGTGAGTATCCCCGCCTGTCACGCGGGAGACCGGGGTTCGTTTCCCCGACGGGGAGCCA--------------------	11.1	9.1	10.1	10.4	18.4	1.1	0.8	18.3	-0.08	0.75
chr1.trna997-AspGTC	----------------------------------------------------NACGCGGGAGACCGGGGTTCGTTTCCCCGACGGGGAGCCA--------------------	11.1	0.7	0.7	10.4	1.3	1.1	11.7	18.3	0.5	0.62
chr1.trna997-AspGTC	--------------------------GTATAGTGGTGAGTATCCCCGCCTGTCACGCGGGAGACCGGGGTTCGTTTCCCCGACGGGGAGCCA--------------------	11.1	9.1	10.1	20.1	18.4	15.9	22.5	1.3	0.21	0.69
chr1.trna997-AspGTC	---------------------------------------------------------GGGAGACCTGGGTTCGATTCCCCGACGGGGAGCCA--------------------	11.1	9.1	10.1	10.4	1.3	1.1	0.8	1.3	-3.15	0
chr1.trna997-AspGTC	-------------------------------------------------------GCGGGACACCGGGGTTCGATTCCCCGACGGGGAGCCA--------------------	11.1	0.7	10.1	29.7	1.3	1.1	11.7	1.3	-1.74	0.29
chr1.trna997-AspGTC	------------------------------------------------CTGTCACGCGGGAGACCGGGGTTCGTTTCCCCGACGGGGAGCCA--------------------	11.1	26	10.1	0.7	1.3	45.3	44.3	1.3	0.94	0.35
chr1.trna997-AspGTC	-------------------CTCTTTTGTATAGTGGTGAGTATCCCCGCCTGTCACGCGGGAGACCGGGGTTCGATTCCCCGACGGGGAGCCA--------------------	11.1	9.1	10.1	0.7	1.3	1.1	11.7	18.3	0.06	0.94
chr1.trna997-AspGTC	-------------------CTCGTTTGTATAGTGGTGAGTATCCCCGCCTGTCACGCGGGAGACCGGGGTTCGATTCCCCGACGGGGAGCCA--------------------	11.1	9.1	10.1	20.1	18.4	30.6	11.7	52.2	1.16	0.13
chr1.trna997-AspGTC	-------------------CTCGTTAGTATAGTGGTGAGTATCCCCGCCTGTCACGCGGGAGACCGGGGTTCGTTTCCCCGACGGGGAGCCA--------------------	11.1	9.1	0.7	20.1	18.4	1.1	11.7	35.2	0.7	0.54
chr1.trna997-AspGTC	--------------------------------------------------------CGGGAGACCGGGGGTCGATTCCCCGACGGGGAGCCA--------------------	11.1	0.7	10.1	10.4	1.3	1.1	44.3	18.3	1.01	0.33
chr1.trna997-AspGTC	------------------------------------------------------CGCGGGAGACCGGGGTTCGGTTCCCCGACGGGGAGCCA--------------------	11.1	9.1	0.7	20.1	1.3	45.3	11.7	1.3	0.54	0.66
chr1.trna997-AspGTC	-----------------------------------------------CCTGTCACTCGGGAGACCGGGGTTCGATTCCCCGACGGGGAGCCA--------------------	11.1	9.1	0.7	10.4	18.4	15.9	11.7	1.3	0.59	0.5
chr1.trna997-AspGTC	------------------CCTCGTTGGTATAGTGGTGAGTATCCCCGCCTGTCACGCGGGAGACCGGGGTTCGATTCCCCGACGGGGAGCCA--------------------	11.1	76.7	19.5	10.4	18.4	60	66	1.3	0.31	0.68
chr1.trna997-AspGTC	------------------CCTCGTTCGTATAGTGGTGAGTATCCCCGCCTGTCACGCGGGAGACCGGGGTTCGATTCCCCGACGGGGAGCCA--------------------	11.1	9.1	28.9	0.7	1.3	15.9	22.5	1.3	-0.28	1
chr1.trna997-AspGTC	------------------CCTCGTTATTATAGTGGTGAGTATCCCCGCCTGTCACGCGGGAGACCGGGGTTCGATTCCCCGACGGGGAGCCA--------------------	11.1	26	0.7	20.1	1.3	15.9	0.8	1.3	-1.58	0.14
chr1.trna997-AspGTC	-------------------------------------------------------CCGGGAGACCGGGGTTCGTTTCCCCGACGGGGAGCCA--------------------	11.1	26	104	20.1	18.4	133.7	55.1	69.2	0.78	0.39
chr1.trna997-AspGTC	----------------------------------------------------CACGCGTGAGACCGGGGTTCGATTCCCCGACGGGGAGCCA--------------------	11.1	0.7	10.1	10.4	18.4	1.1	44.3	1.3	1.01	0.32
chr1.trna997-AspGTC	----------------------------------------------------CACGCGGGAGACGGGGGTTCGATTCCCCGACGGGGAGCCA--------------------	11.1	0.7	10.1	0.7	18.4	1.1	11.7	1.3	0.52	0.62
chr1.trna997-AspGTC	----------------------------------------------------CACGCGGGAGACCGGGGTTCGTNTCCCCGACGGGGAGCCA--------------------	11.1	0.7	0.7	0.7	18.4	15.9	22.5	1.3	2.13	0.01
chr1.trna997-AspGTC	----------------------------------------------------CACGCGGGAGACCGGGGTTCGTTTCCCCTACGGGGAGCCA--------------------	11.1	17.6	10.1	0.7	18.4	45.3	0.8	1.3	0.74	0.65
chr1.trna997-AspGTC	----------------------------------------------------CACGCGGGAGACCGGGGTTCGATTCCCCGACGGGGGGCCA--------------------	11.1	17.6	38.3	20.1	1.3	30.6	11.7	1.3	-0.95	0.32
chr1.trna997-AspGTC	----------------------------------------------------CACGCGGGAGACCGGGGTTCGATTCCCCCACGGGGAGCCA--------------------	11.1	0.7	0.7	10.4	18.4	15.9	0.8	1.3	0.67	0.64
chr1.trna997-AspGTC	----------------------------------------------------CACGCGAGAGACCGGGGTTCGATTCCCCGACGGGGAGCCA--------------------	11.1	9.1	10.1	20.1	18.4	30.6	0.8	1.3	0.02	0.95
chr1.trna997-AspGTC	----------------------------------------------------CACGCGCGAGACCGGGGTTCGTTTCCCCGACGGGGAGCCA--------------------	11.1	17.6	19.5	0.7	103.8	30.6	0.8	69.2	2.06	0.12
chr1.trna997-AspGTC	-----------------------------------------------------ACGCGGGATACCGGGGTTCGATTCCCCGACGGGGAGCCA--------------------	11.1	0.7	10.1	0.7	18.4	30.6	22.5	1.3	1.69	0.04
chr1.trna997-AspGTC	-----------------------------------------------------ACGCGGGAGACCGGGGTTCGGTTCCCCGACGGGGAGCCA--------------------	11.1	0.7	10.1	0.7	18.4	45.3	22.5	1.3	1.95	0.06
chr1.trna997-AspGTC	-----------------------------TAGTGGTGAGTATCCCCGCCTGTCACGCGGGAGACCGGGGTTCGTTTCCCCGACGGGGAGCCA--------------------	0.8	51.4	10.1	10.4	18.4	1.1	0.8	1.3	-1.75	0.25
chr1.trna997-AspGTC	-------------------CTCCTTCGTATAGTGGTGAGTATCCCCGCCTGTCACGCGGGAGACCGGGGTTCGATTCCCCGACGGGGAGCCA--------------------	0.8	26	10.1	10.4	1.3	45.3	0.8	1.3	0.04	0.99
chr1.trna997-AspGTC	----------------------------------------------------CACGCGGGAGACCGGGGCTCGATTCCCCGACGGGGAGCCA--------------------	0.8	17.6	0.7	20.1	1.3	15.9	0.8	18.3	-0.11	0.83
chr1.trna997-AspGTC	-------------------------------------------------------GCGGGAGACCGGGGTTCGATTCNCCGACGGGGAGCCA--------------------	0.8	9.1	19.5	10.4	18.4	1.1	0.8	18.3	-0.04	0.78
chr1.trna997-AspGTC	-------------------------------------------------------GCGGGAGACCGGGGTTCGATTCCCCGACTGGGAGCCA--------------------	0.8	9.1	10.1	20.1	18.4	1.1	0.8	18.3	-0.05	0.78
chr1.trna997-AspGTC	--------------------------------------------------------CGGGAGACCGGGGTTCGGTTCCCCGACGGGGAGCCA--------------------	0.8	9.1	0.7	0.7	35.5	30.6	11.7	1.3	2.8	0.03
chr1.trna997-AspGTC	--------------------------------------------------------CGGGAGACCGGGGTTCGATTCCNCGACGGGGAGCCA--------------------	0.8	9.1	10.1	10.4	1.3	1.1	11.7	1.3	-0.98	0.5
chr1.trna997-AspGTC	------------------------------------------------------CGCGGGCGACCGGGGTTCGTTTCCCCGACGGGGAGCCA--------------------	0.8	9.1	10.1	20.1	1.3	15.9	11.7	35.2	0.68	0.54
chr1.trna997-AspGTC	-----------------------------------------------CCTGTCCCGCGGGAGACCGGGGTTCGATTCCCCGACGGGGAGCCA--------------------	0.8	9.1	10.1	0.7	18.4	15.9	11.7	1.3	1.19	0.21
chr1.trna997-AspGTC	----------------------------------------------------CACGCGGGAGACCTGGGTTCGATTCCCCGACGGGGAGCCA--------------------	0.8	9.1	0.7	0.7	1.3	30.6	11.7	18.3	2.45	0.04
chr1.trna997-AspGTC	----------------------------------------------------CACGCGGGAGACCGGGGTTCGATTCCCCGACGGGGCGCCA--------------------	0.8	9.1	10.1	0.7	18.4	15.9	11.7	1.3	1.19	0.21
chr1.trna997-AspGTC	-----------------TCCTCGTTAGTATAGGGGTGAGTATCCCCGCCTGTCACGCGGGAGACCGGGGTTCGATTCCCCGACGGGGAGCCA--------------------	0.8	0.7	10.1	20.1	18.4	15.9	0.8	1.3	0.2	0.98
chr1.trna997-AspGTC	----------------------------------------------------CACGCGGGAGACCGGGGTTCGATTCCCCGACGGGGTGCCA--------------------	0.8	0.7	10.1	0.7	18.4	1.1	11.7	35.2	2.43	0.07
chr1.trna997-AspGTC	----------------------------------------------------CACGCGGGAGACCGGGGGTCGTTTCCCCGACGGGGAGCCA--------------------	0.8	0.7	10.1	0.7	18.4	1.1	11.7	18.3	2.01	0.05
chr1.trna997-AspGTC	-----------------------------------------------------ACGCGGGATACCGGGGTTCGTTTCCCCGACGGGGAGCCA--------------------	0.8	0.7	0.7	10.4	1.3	30.6	22.5	18.3	2.53	0.01
chr1.trna703-LeuCAG	--------------------GTCAGGATGGCCGAGCGGTCTAAGGC-----------------------------------------------------------------------------	150.9	113.8	72.2	97.4	97.3	70.2	40.9	105.7	-0.47	0.22
chr1.trna703-LeuCAG	-----------------------AGGATGGCCGAGCGGTCTAAG-------------------------------------------------------------------------------	34.2	28	17.3	19.3	28.9	20.4	15	14.4	-0.33	0.59
chr1.trna703-LeuCAG	--------------------GTCAGGCTGGCCGAGCGGTCTAAGGC-----------------------------------------------------------------------------	15.1	10.4	5.8	10.4	11.8	6.8	3.3	17	-0.1	0.82
chr1.trna703-LeuCAG	--------------------GTCAGGATGGCCGAGCGGTCTAAG-------------------------------------------------------------------------------	13.5	7.8	5.1	8.2	10.5	7.9	5	10.4	-0.03	0.95
chr1.trna703-LeuCAG	------------------------------------------------------------------------------------TCGAATCCCACTCCTGACACCA-----------------	5.6	11.7	19.5	12.6	6.6	3.4	5	11.7	-0.89	0.3
chr1.trna703-LeuCAG	-------------------------------------------------------------------CCCTTGGAGGCGTGGGTTCGTATCCCACTCCTGACACCA-----------------	5.6	12.4	9.4	9.7	1.3	1.1	0.8	1.3	-3.01	0
chr1.trna703-LeuCAG	-----------------------------------------------------------CGCAGTCTCCCTTGGAGGCGTGGGTTCGAATCCCACTCCTGACACCA-----------------	0.8	4.6	5.1	9.7	1.3	1.1	5.8	1.3	-1.06	0.39
chr1.trna703-LeuCAG	------------------------------------------------------CAGGTCGCAGTCTCCCTTGGAGGCGTGGGTTCGTATCCCACTCCTGACACCA-----------------	0.8	4.6	5.1	9.7	1.3	1.1	0.8	17	0.01	0.92
chr1.trna704-GlyGCC	--------------------GCATGGGTGGTTCAGTGGTAGAATTCTCGCCT-----------------------------------------------------------	136.6	67.6	50.6	91.5	105.2	43.1	28.4	24.8	-0.78	0.15
chr1.trna704-GlyGCC	-----------------------------------TGGTAGAATTCTCGCCTGCCACGCGGGAGGCCC-------------------------------------------	49.2	33.8	98.9	69.2	98.6	154.1	112.7	120.1	0.95	0.04
chr1.trna704-GlyGCC	--------------------GCATGGGTGGTTCAGTGGTAGAATTCTCGC-------------------------------------------------------------	65.1	59.2	18.1	14.9	47.3	15.9	8.4	7.8	-0.99	0.19
chr1.trna704-GlyGCC	--------------------GCATGGGTGGTTCAGTGGTAGAATTCTCGCC------------------------------------------------------------	43.7	45.5	22.4	26	40.7	21.5	18.4	27.4	-0.35	0.48
chr1.trna704-GlyGCC	-------------------------------------GTAGAATTCTCGCCTGCCACGCGGGAGGCCCGGGTT--------------------------------------	9.5	2.6	2.9	3.7	1.3	1.1	1.7	1.3	-1.79	0.07
chr1.trna704-GlyGCC	--------------------GCATGGGTGGTTCAGTGGTAGAATTCTCGCCTG----------------------------------------------------------	23.8	19.5	6.5	20.8	9.2	7.9	0.8	3.9	-1.69	0.04
chr1.trna704-GlyGCC	-----------------------------------TGGTAGAATTCTCGCCTGCCACGC----------------------------------------------------	8.7	4.6	4.3	6.7	2.6	3.4	2.5	2.6	-1.13	0.19
chr1.trna704-GlyGCC	--------------------------------------TAGAATTCTCGCCTGCCACG-----------------------------------------------------	7.9	4.6	30.3	8.2	27.6	31.7	34.2	9.1	1.01	0.12
chr1.trna704-GlyGCC	-----------------------------------TGGTAGAATTCTCGCCTGCCACGCGGGAGGCCCGGGT---------------------------------------	7.1	5.2	18.8	8.9	32.9	43.1	30.1	35.2	1.82	0.01
chr1.trna704-GlyGCC	--------------------GCATGGGTGGTTCAGTGGTAGAATTCTCGCCTGC---------------------------------------------------------	12.7	11.1	3.6	8.2	13.1	4.5	2.5	1.3	-0.73	0.38
chr1.trna704-GlyGCC	--------------------------------------TAGAATTCTCGCCTGCCACGC----------------------------------------------------	4.8	3.3	10.8	3	6.6	12.5	5.8	6.5	0.53	0.59
chr1.trna704-GlyGCC	--------------------------------CAGTGGTAGAATTCTCGCCT-----------------------------------------------------------	4.8	3.3	6.5	5.2	2.6	2.3	2.5	3.9	-0.8	0.32
chr1.trna704-GlyGCC	--------------------GCATGGGTGGTTCAGTGGTAGAATTCTCGCCTGCCACGCGGGAGGCCCGGGT---------------------------------------	11.1	11.7	10.8	8.2	5.3	4.5	2.5	11.7	-0.8	0.33
chr1.trna704-GlyGCC	------------------------------------GGTAGAATTCTCGCCTGCCACGCGGGAGGCCC-------------------------------------------	4	5.9	5.8	4.5	3.9	6.8	4.2	5.2	0.01	1
chr1.trna704-GlyGCC	---------------------------------AGTGGTAGAATTCTCGCCTGCC--------------------------------------------------------	4	3.9	6.5	4.5	2.6	4.5	3.3	2.6	-0.52	0.57
chr1.trna704-GlyGCC	-----------------------------------TGGTAGAATTCTCGCCTGCCACGCGGGAGGCCCGGGTT--------------------------------------	3.2	1.3	4.3	1.5	6.6	6.8	4.2	11.7	1.51	0.09
chr1.trna704-GlyGCC	-----------------------------------TGGTAGAATTCTCGCCTGCC--------------------------------------------------------	2.4	2	2.2	2.2	9.2	15.9	10.9	2.6	2.14	0.01
chr1.trna704-GlyGCC	---------------------------TGGTTCAGTGGTAGAATTCTCGCCTGCCACGCGGGAGGCCC-------------------------------------------	1.6	2.6	5.1	3.7	21	27.2	15	26.1	2.79	0
chr1.trna704-GlyGCC	--------------------GCATGGGTGGTTCAGTGGTAGAATTCTCGCCTGCCACGCGGGA------------------------------------------------	3.2	4.6	4.3	4.5	6.6	7.9	5	14.4	1.04	0.3
chr1.trna704-GlyGCC	--------------------GCATGTGTGGTTCAGTGGTAGAATTCTCGCCTGCCACGCGGGAGGCCCGGGT---------------------------------------	2.4	1.3	2.2	3	10.5	9.1	12.5	7.8	2.18	0.01
chr1.trna704-GlyGCC	--------------------GCATGTGTGGTTCAGTGGTAGAATTCTCGCC------------------------------------------------------------	2.4	3.3	1.4	5.2	27.6	20.4	23.4	10.4	2.74	0
chr1.trna704-GlyGCC	--------------------GCATGTGTGGTTCAGTGGTAGAATTCTCGC-------------------------------------------------------------	2.4	4.6	0.7	1.5	10.5	17	10	2.6	2.13	0.02
chr1.trna704-GlyGCC	----------------------ATGGGTGGTTCAGTGGTAGAATTCTCGCCTGCC--------------------------------------------------------	1.6	7.8	2.2	6.7	28.9	3.4	10	2.6	1.3	0.36
chr1.trna704-GlyGCC	-----------------------------------TGGTAGAATTCTCGCCTGCCACGCGGGAGGCC--------------------------------------------	0.8	0.7	1.4	1.5	46	62.3	36.7	40.5	5.41	0
chr1.trna704-GlyGCC	-------------------------------------GTAGAATTCTCGCCTGCCACGCGGGAGGCCCGGGTTCGTTTCCCGGCCCATGCACCA-----------------	453.5	806.2	728.7	728.1	474.5	456.6	649.7	678.7	-0.27	0.49
chr1.trna704-GlyGCC	-----------------------------------TGGTAGAATTCTCGCCTGCCACGCGGGAGGCCCGGGTTCGTTTCCCGGCCCATGCACCA-----------------	205.7	297.1	0.7	473.7	462.7	419.2	967.9	745.3	1.41	0.01
chr1.trna704-GlyGCC	------------------------------TTCAGTGGTAGAATTCTCGCCTGCCACGCGGGAGGCCCGGGTTCGTTTCCCGGCCCATGCACCA-----------------	136.6	0.7	171.9	203.8	1.3	194.9	321.5	177.5	0.44	0.41
chr1.trna704-GlyGCC	--------------------GCATGGGTGGTTCAGTGGTAGAATTCTCGCCTGCCACGCGGGAGGCCCGGGTTCGTTTCCCGGCCCATGCACCA-----------------	105.6	65	165.4	154.7	123.6	208.5	113.6	251.9	0.51	0.28
chr1.trna704-GlyGCC	-------------------------------------GTAGAATTCTCGCCTGCCACGCGGGAGGCCCGGGTTCGGTTCCCGGCCCATGCACCA-----------------	121.5	102.1	153.8	143.5	101.2	87.2	191.2	147.5	0.02	0.83
chr1.trna704-GlyGCC	-------------------------------TCAGTGGTAGAATTCTCGCCTGCCACGCGGGAGGCCCGGGTTCGTTTCCCGGCCCATGCACCA-----------------	84.2	115.7	76.5	92.2	88.1	96.3	148.7	134.4	0.34	0.4
chr1.trna704-GlyGCC	--------------------------------CAGTGGTAGAATTCTCGCCTGCCACGCGGGAGGCCCGGGTTCGTTTCCCGGCCCATGCACCA-----------------	60.4	98.2	65.7	107.8	60.5	45.3	116.1	64	-0.22	0.8
chr1.trna704-GlyGCC	-------------------------------------GTAGAATTCTCGCCTGCCATGCGGGAGGCCCGGGTTCGTTTCCCGGCCCATGCACCA-----------------	58	28	0.7	11.9	25	1.1	0.8	1.3	-1.8	0.17
chr1.trna704-GlyGCC	-------------------------------------GTAGAATTCTCGCCTGCCACGCGGGAGGCCCGGGGTCGTTTCCCGGCCCATGCACCA-----------------	55.6	26	67.9	34.2	40.7	21.5	33.4	36.5	-0.47	0.4
chr1.trna704-GlyGCC	---------------------------------AGTGGTAGAATTCTCGCCTGCCACGCGGGAGGCCCGGGTTCGTTTCCCGGCCCATGCACCA-----------------	36.5	61.1	39.7	65.4	28.9	41.9	78.5	60	0.05	0.82
chr1.trna704-GlyGCC	--------------------------------CAGTGGTAGAATTCTCGCCTGCCATGCGGGAGGCCCGGGTTCGTTTCCCGGCCCATGCACCA-----------------	36.5	20.2	0.7	9.7	9.2	1.1	0.8	1.3	-2.43	0.06
chr1.trna704-GlyGCC	---------------------------TGGTTCAGTGGTAGAATTCTCGCCTGCCACGCGGGAGGCCCGGGTTCGTTTCCCGGCCCATGCACCA-----------------	34.2	22.1	18.1	20.8	52.6	55.5	91	110.9	1.7	0
chr1.trna704-GlyGCC	------------------------------TTCAGTGGTAGAATTCTCGCCTGCCATGCGGGAGGCCCGGGTTCGTTTCCCGGCCCATGCACCA-----------------	31.8	28	0.7	32	25	4.5	0.8	1.3	-1.55	0.08
chr1.trna704-GlyGCC	-----------------------------GTTCAGTGGTAGAATTCTCGCCTGCCACGCGGGAGGCCCGGGTTCGTTTCCCGGCCCATGCACCA-----------------	31.8	45.5	37.6	52.1	44.7	45.3	78.5	71.8	0.53	0.28
chr1.trna704-GlyGCC	-----------------------------------TGGTAGAATTCTCGCCTGCCACGCGGGAGGCCCGGGTTCGGTTCCCGGCCCATGCACCA-----------------	32.6	39.7	98.9	66.2	138	146.2	177.9	184	1.44	0
[truncated: 17,737 more rows]

## Sheet: Figure 5C
Percent of cells with GFF aggregates in human dermal fibroblasts transfeceted with tRNA fragments
		% Aggr1	% Aggr2	% Agg3	Average	sd	ttest
NSun2 +/-	Control	5.47945	7.87402	3.48837	5.61395	3.10112
	5'tRFss	14.2857	13.7931	9.375	12.4846	2.70424
	5'tRFas/ss	9.375	7.57576	7.22892	8.05989	1.15205	0.0663315
	5'tRFas	4.61538	3.61446	8.57143	5.60042	2.62119
		% Aggr1	% Aggr2	% Aggr3
NSun2 -/-	Control	11.9048	12	15.4639	13.1229	2.02795
	5'tRFss	14.2857	16.6667	8.95522	13.3025	3.94862
	5'tRFas/ss	16.3043	9.64912	16.8539	14.2691	4.01047	0.84436
	5'tRFas	10.1604	11.7647	16.1017	12.6756	3.07359

## Sheet: Figure 5D
Percent of cells with GFF aggregates in human dermal fibroblasts transfeceted with tRNA fragments and treated with NaAsO2
	exp1			exp2			exp3
NSun2 +/-	Aggregates	Disperse	Total	Aggregates	Disperse	Total	Aggregates	Disperse	Total	% Aggr1	% Aggr2	% Aggr2	AVER	sd	ttest
Control/untreated	1	24	25	0	17	17	0	23	23	4	0	0	1.33333	2.3094	0.230655
5'tRFss/untreated	1	31	32	4	18	22	1	8	9	3.125	18.1818	11.1111	10.806	7.53305
Control/8h	0	27	27	1	17	18	1	15	16	0	5.55556	6.25	3.93519	3.42561	0.308064
5'tRFss8h	2	20	22	6	23	29	1	28	29	9.09091	20.6897	3.44828	11.0763	8.79048
	exp1			exp2			exp3
NSun2 -/-	Aggregates	Disperse	Total	Aggregates	Disperse	Total	Aggregates	Disperse	Total	% Aggr1	% Aggr2	% Aggr2	AFF1 % agg	sd
Control/untreated	8	47	55	12	94	106	4	86	90	14.5455	11.3208	4.44444	10.1036	5.15934	0.635117
5'tRFss/untreated	7	100	107	15	117	132	8	105	113	6.54206	11.3636	7.07965	8.32845	2.64226
Control/8h	15	32	47	10	30	40	22	25	47	31.9149	25	46.8085	34.5745	11.1449	0.468772
5'tRFss8h	10	25	35	13	33	46	32	56	88	28.5714	28.2609	36.3636	31.0653	4.59111
			average	sd
Untreated	NSun2 +/-	Control	1.33333	2.3094
	NSun2 +/-	5'tRFss	10.806	7.53305
	NSun2 -/-	Control	10.1036	5.15934
	NSun2 -/-	5'tRFss	8.32845	2.64226
8h NaAsO2	NSun2 +/-	Control	3.93519	3.42561
	NSun2 +/-	5'tRFss	11.0763	8.79048
	NSun2 -/-	Control	34.5745	11.1449
	NSun2 -/-	5'tRFss	31.0653	4.59111
