# Supplementary material for: Aberrant methylation of tRNAs links cellular stress to neuro-developmental disorders
Source: EMBO J. 2014 Jul 25;33(18):2020–39. doi: 10.15252/embj.201489282 (PMC4195770; doi:10.15252/embj.201489282)
Supplement: Supplementary file 10 [file embj0033-2020-sd10.zip › EMBOJ-2014-89282-source_data_Fig6.xlsx]

## Sheet: Figure 6B
NSun2: Analyses of synthetic Asp tRNA cleavage intro fragments after incubation with NSun2 +/- cells lysates
exp 1	Mature tRNA (Bioanalyzer arbitrary units)	Fragment (Bioanalyzer arbitrary units)	Ratio
m5C	0.6	0.6	1
no-m5C	0.6	0.8	1.33333
C48/49G	0.6	1.2	2
exp 2	Mature tRNA (Bioanalyzer arbitrary units)	Fragment (Bioanalyzer arbitrary units)	Ratio
m5C	0.6	0.46	0.766667
no-m5C	0.6	0.8	1.33333
C48/49G	0.6	0.97	1.61667
exp 3	Mature tRNA (Bioanalyzer arbitrary units)	Fragment (Bioanalyzer arbitrary units)	Ratio
m5C	0.6	0.5	0.833333
no-m5C	0.58	0.67	1.15517
C48/49G	0.58	0.87	1.5
Ratio	Average	sd
C48/49G	1.70556	0.261583
no-m5C	1.27395	0.102861
m5C	0.866667	0.120185
		Ratio	pvalue
m5C	1	1
m5C	2	0.766667
m5C	3	0.833333
no-m5C	1	1.33333	0.0362798
no-m5C	2	1.33333
no-m5C	3	1.15517
C48/49G	1	2	0.0129454
C48/49G	2	1.61667
C48/49G	3	1.5
No Nsun2: Analyses of synthetic Asp tRNA cleavage intro fragments after incubation with NSun2 -/- cells lysates
exp 1	Mature	Fragment	Ratio
m5C	0.33	0.13	0.393939
no-m5C	0.12	0.25	2.08333
exp 2	Mature	Fragment	Ratio
m5C	0.33	0.15	0.454545
no-m5C	0.25	0.31	1.24
exp 3	Mature	Fragment	Ratio
m5C	0.3	0.16	0.533333
no-m5C	0.15	0.29	1.93333
Ratio	Average	sd	pValue
no-m5C	1.75222	0.449893	0.0400368
m5C	0.460606	0.0698943
		Ratio
m5C	1	0.393939
m5C	2	0.454545
m5C	3	0.533333
no-m5C	1	2.08333
no-m5C	2	1.24
no-m5C	3	1.93333

## Sheet: Figure 6C
NSun2: Assesment of Angiogenin binding to synthetic Asp tRNA after incubation with NSun2 +/- cells lysates
		loading control (amount of tRNA measure by Bioanalyzer, fluorescence arbitrary units)	Ang binding (Image J, arbitrary intensity units)	Ang normalized to total tRNA loaded	Normalized to m5C	average	sd	p-value
exp 1	no-m5C	0.6	73491.8	122486	1.42931
exp 2	no-m5C	0.6	27216.1	45360.1	1.44879	1.43905	0.0137719	0.0141131
exp 1	m5C	0.73	62558.6	85696.7	1.00001
exp 2	m5C	0.67	20977.3	31309.5	1.00001	1.00001	5.14807e-06
No NSun2: Assesment of Angiogenin binding to synthetic Asp tRNA after incubation with NSun2 -/- cells lysates
	loading control (amount of tRNA measure by Bioanalyzer, fluorescence arbitrary units)	Ang binding (Image J, arbitrary intensity units)	Ang normalized to total tRNA loaded	Normalized to m5C
no-m5C	0.6	40535.7	67559.4	1.96234
m5c	0.6	20657.3	34428.8	1.00002

## Sheet: Figure 6D
Percent of cells with GFF aggregates in human dermal fibroblasts transfeceted with tRNA fragments and treated with NaAsO2
	exp1			exp2			exp3
NSun2 +/-	Aggregates	Disperse	Total	Aggregates	Disperse	Total	Aggregates	Disperse	Total	% Aggr1	% Aggr2	% Aggr2	AVER	sd	ttest
Control/untreated	4	69	73	10	117	127	3	83	86	5.47945	7.87402	3.48837	5.61395	3.10112	0.898454
ANGi/untreated	8	79	87	5	139	144	4	120	124	9.1954	3.47222	3.22581	5.29781	3.37766
	exp1			exp2			exp3
NSun2 -/-	Aggregates	Disperse	Total	Aggregates	Disperse	Total	Aggregates	Disperse	Total	% Aggr1	% Aggr2	% Aggr2	AVER	sd	ttest
Control/untreated	20	148	168	15	110	125	15	82	97	11.9048	12	15.4639	13.1229	2.02795	0.200344
ANGi/untreated	22	176	198	11	102	113	16	115	131	11.1111	9.73451	12.2137	10.4228	0.973402
	exp1			exp2			exp3
NSun2 +/-	Aggregates	Disperse	Total	Aggregates	Disperse	Total	Aggregates	Disperse	Total	% Aggr1	% Aggr2	% Aggr2	AVER	sd	ttest
Control/8h	15	91	106	7	60	67	7	47	54	14.1509	10.4478	12.963	12.5206	1.89082	0.00485355
ANGi/8h	2	58	60	3	62	65	2	30	32	3.33333	4.61538	6.25	4.73291	1.46188
	exp1			exp2			exp3
NSun2 -/-	Aggregates	Disperse	Total	Aggregates	Disperse	Total	Aggregates	Disperse	Total	% Aggr1	% Aggr2	% Aggr2	AVER	sd	ttest
Control/8h	16	55	71	10	49	59	9	47	56	22.5352	16.9492	16.0714	19.7422	3.94994	0.054187
ANGi/8h	19	135	154	14	93	107	10	64	74	12.3377	13.0841	13.5135	12.7109	0.52782
		AVER	sd
NSun2 +/-	ANGi/untreated	5.29781	3.37766
	Control/untreated	5.61395	3.10112
	ANGi/8h	4.73291	1.46188
	Control/8h	12.5206	1.89082
NSun2 -/-	ANGi/untreated	10.4228	0.973402
	Control/untreated	13.1229	2.02795
	ANGi/8h	12.7109	0.52782
	Control/8h	19.7422	3.94994

## Sheet: Figure 6E
Percent of cells undergoing apoptosiis of human dermal fibroblasts with and without NaAsO2 in the presence or absence of N65828
		Exp1	Exp2	Exp3	aver	sd	ttest
NSun2 +/-	Control	3.29	1.27	1.14	1.9	1.20553
	8h NaAsO2	5.14	4.63	4.96	4.91	0.25865
	8h NaAsO2+43uM of N65828	2.84	3.59	3.85	3.42667	0.524436
	8h NaAsO2+96uM of N65828	2.38	3.16	2.37	2.63667	0.453248
		Exp1	Exp2	Exp3	aver	sd
NSun2 -/-	Control	3.89	2.84	2.85	3.19333	0.603352
	8h NaAsO2	8.96	11.4	10.7	10.3533	1.2564
	8h NaAsO2+43uM of N65828	4.21	4.74	4	4.31667	0.381357	0.011171
	8h NaAsO2+96uM of N65828	3.23	2.9	2.36	2.83	0.439204	0.0139455
		N65828	NaAsO2	NSun2 +/-	sd	NSun2 -/-	sd
		--	--	1.9	1.20553	3.19333	0.603352
		--	8h	4.91	0.25865	10.3533	1.2564
		43uM	8h	3.42667	0.524436	4.31667	0.381357
		96uM	8h	2.63667	0.453248	2.83	0.439204
