# Supplementary material for: Aberrant methylation of tRNAs links cellular stress to neuro-developmental disorders
Source: EMBO J. 2014 Jul 25;33(18):2020–39. doi: 10.15252/embj.201489282 (PMC4195770; doi:10.15252/embj.201489282)
Supplement: Supplementary file 11 [file embj0033-2020-sd11.xlsx]

## Sheet: Figure 7B
Brain weight rescue after N65828 treatment
PBS								N65828
ID	genotype	Brain weight (g)	Brain weight (g) avegare	Brain normalized to wt	ko/wt brain			ID	genotype	BRAIN (G)	Brain weight (g)	Brain/wt	Brain/wt
1.5	WT	0.1	0.1017	0.983284	1	aver		5.2	WT	0.0949	0.090375	1.05001	0.999945	aver
1.6	WT	0.1004		0.987217	0.0196329	sd		7.1	WT	0.0851		0.94158	0.0762367	sd
4.1	Wt	0.1044		1.02655				7.3	WT	0.0839		0.928303
6.2	WT	0.102		1.00295				7.4	WT	0.0976		1.07988
1.1	KO	0.0839	0.0854167	0.824975	0.839889	aver
1.4	KO	0.0838		0.823992	0.0376248	sd		5.1	KO	0.083	0.08155	0.918345	0.902301	aver
4.2	Ko	0.089		0.875123	2.67685e-05	ttest		5.3	KO	0.0833		0.921664	0.0350644	sd
4.3	Ko	0.0796		0.782694				7.2	KO	0.0831		0.919451	0.0771549	ttest
4.6	Ko	0.09		0.884956				7.7	KO	0.0768		0.849746
6.4	KO	0.0862		0.847591
		PBS	N65828
	WT	1	0.999945	aver
	KO	0.839889	0.902301
	WT	0.0196329	0.0762367	sd
	KO	0.0376248	0.0350644
Brain weight rescue after NAC treatment
ID	GENOT	Brain weight (g)	Brain normalized to wt	AVER	SD		ID	GENOT	Brain weight (g)	Brain normalized to wt	AVER	SD				BRAIN TO WT		BRAIN TO WT
P1.2	WT	0.0935	0.940644	1	0.0541868	wt	N1.5	WT	0.0856	1	1	0.0482293	wt		WT	0.940644	WT	1
P1.4	WT	0.1053	1.05936				N1.2	KO	0.0875	1.0222	0.927333	0.0720177	ko		WT	1.05936	WT	0.982783
P1.5	KO	0.078	0.784708	0.812304	0.028984	ko	N3.1	WT	0.0959	1.01414					WT	0.959344	WT	1.00123
P2.3	WT	0.0936	0.959344				N3.5	WT	0.0977	1.03318					WT	1.05364	WT	0.997131
P2.4	WT	0.1028	1.05364				N3.7	WT	0.0973	1.02895					WT	0.987017	WT	1.06579
P2.8	WT	0.0963	0.987017				N3.9	WT	0.104	1.0998					KO	0.784708	WT	0.953064
P2.6	KO	0.079	0.809703				N3.3	WT	0.093	0.983477					KO	0.809703	WT	1
P2.7	KO	0.0822	0.842501				N2.1	WT	0.0891	0.942234					KO	0.842501	WT	0.942234
							N2.5	WT	0.0893	0.944349							WT	0.944349
							N2.6	WT	0.0902	0.953866							WT	0.953866
							N3.2	KO	0.0804	0.850231							KO	1.0222
							N3.4	KO	0.0839	0.887244							KO	0.823939
							N4.5	WT	0.0878	1							KO	0.859807
							N4.3	KO	0.0863	0.982916							KO	0.982916
							N4.4	KO	0.0785	0.894077							KO	0.894077
	aver	sd	ttest	aver	sd	ttest
	PBS			NAC
WT	1	0.0541868		1	0.0482293
KO	0.812304	0.028984	0.000702332	0.927333	0.0720177	0.147793

## Sheet: Figure 7C
Number of eIF4AI+ cells In whole brain section/area in um2
	Sample	Area (µm²)	counts	counts in 10e6 um2	mean counts	sd	ttest
WT_PBS	wt1	2.90431e+06	108	37.1861	36.2823	15.3076
	wt2	2.99376e+06	43	14.3632
	wt3	3.45553e+06	180	52.0904
	wt4	1.51077e+06	77	50.9673
	wt5	3.03722e+06	67	22.0596
	wt6	3.38801e+06	139	41.027
KO_PBS	ko1	3.38528e+06	631	186.395	90.1372	43.359	0.00596727
	ko2	3.12775e+06	284	90.8
	ko3	2.58304e+06	189	73.1696
	ko4	3143900	254	80.7914
	ko5	3.16197e+06	412	130.299
	ko6	2.96926e+06	130	43.782
	ko7	3.77896e+06	236	62.4511
	ko8	3.00611e+06	186	61.8741
	ko9	3.29365e+06	269	81.6723
WT_N65828	wt1	2.67599e+06	222	82.9599	32.6146	26.3585
	wt2	2.82632e+06	149	52.7188
	wt3	2.78881e+06	36	12.9087
	wt4	2.57309e+06	37	14.3796
	wt5	3.13717e+06	67	21.3568
	wt6	2.79412e+06	167	59.7685
	wt7	2.61887e+06	72	27.4928
	wt8	2.80314e+06	14	4.99439
	wt9	2.4776e+06	42	16.9519
KO_N65828	ko1	2.21197e+06	53	23.9606	34.3399	35.5411	0.905206
	ko2	1.99178e+06	243	122.001
	ko3	2.18327e+06	86	39.3905
	ko4	2.60165e+06	20	7.68742
	ko5	2.36798e+06	73	30.828
	ko6	2.39611e+06	36	15.0243
	ko7	2.9077e+06	50	17.1957
	ko8	4.28611e+06	34	7.9326
	ko9	4.47983e+06	59	13.1702
	ko10	2.52236e+06	167	66.2079
	Item Name	counts in 10e6 um2	sd
	WT_PBS	36.2823	15.3076
	KO_PBS	90.1372	43.359
	WT_N65828	32.6146	26.3585
	KO_N65828	34.5727	35.5411
Number of TUNEL+ cells In whole brain section/area in um2
	Sample	Area (µm²)	counts	counts/10e6 um2 area	aver	sd	ttest
WT_PBS	ANGi1.5_WT_PBS_top_Merging001	3.33134e+06	89	26.716
	ANGi1.5_WT_PBS_bt_Merging001	2.58341e+06	83	32.128
	ANGi4.1_WT_PBS_top_Merging001	2.2247e+06	43	19.3284
	ANGi4.1_WT_PBS_bt_merge	3.55051e+06	22	6.19629
	ANGi6.2_WT_PBS_top_Merging001	3.27426e+06	26	7.94073
	ANGi6.2_WT_PBS_bt_Merging001	3.65429e+06	39	10.6724
	ANGi7.1_WT_N65_top_Merging001	2.85302e+06	67	23.4839	18.0665	10.0132
KO-PBS	ANGi1.1_KO_PBS_top_merge	3.4007e+06	116	34.1106
	ANGi1.1_KO_PBS_bt_Merging001	3.14531e+06	235	74.7144
	ANGi4.6_KO_PBS_bt_Merging001	2.41557e+06	275	113.845
	ANGi4.6_KO_PBS_top_Merging001	2.2888e+06	296	129.325
	ANGi4.3_KO_PBS_bt_Merging001	2.96265e+06	111	37.4665
	ANGi4.3_KO_PBS_top_Merging001	2.51043e+06	121	48.1989	72.9434	40.5804	0.0201546
WT-NAC	ANGi5.2_WT_N65_top_Merging001	3.13669e+06	19	6.05735
	ANGi5.2_WT_N65_bt_Merging001	3.23677e+06	52	16.0654
	ANGi7.4_WT_N65_top_merge	3075469	48	15.6074
	ANGi7.4_WT_N65_bt_Merging001	2.87827e+06	21	7.29606
	ANGi7.1_WT_N65_bt_Merging001	3.25284e+06	47	14.4489
	ANGi7.3_WT_N65_top_Merging001	2.9848e+06	26	8.71081
	ANGi7.3_WT_N65_bt_Merging001	2.97012e+06	44	14.8142
	ANGi7.9_WT_N65_top_Merging001	2.73384e+06	90	32.9207
	ANGi7.9_WT_N65_top_Merging001	2.73384e+06	92	33.6522	16.6192	10.1623
KO-NAC	ANGi7.5_KO_N65_top_Merging001	2.52029e+06	56	22.2197
	ANGi7.5_KO_N65_bt_Merging001	2.37119e+06	23	9.69978
	ANGi5.1_KO_N65_top_Merging001	3.0867e+06	68	22.03
	ANGi5.1_KO_N65_bt_Merging001	3.63279e+06	81	22.2969
	ANGi7.2_KO_N65_top_Merging001	3.14745e+06	88	27.9591
	ANGi7.2_KO_N65_bt_Merging001	2.97297e+06	90	30.2727
	ANGi7.7_KO_N65_left_Merging001	2.59694e+06	37	14.2476
	ANGi7.7_KO_N65_right_Merging001	3.11377e+06	34	10.9192
	ANGi2.2_KO_N65_left_merge	3.09135e+06	64	20.7029
	ANGi2.2_KO_N65_rg_Merging001	3.02666e+06	47	15.5286	19.5877	6.86079	0.472884
	count	sd	ttest
WT-PBS	18.0665	10.0132
KO-PBS	72.9434	40.5804	0.0201546
WT-N65	16.6192	10.1623
KO-N65	19.5877	6.86079	0.472884

## Sheet: FIGURE 7D
Soma size and number of cells per image of embryonic brains after N65828 or PBS treatment
Neuron soma area
wt-pbs	wt-pbs		wt-n65828	wt-n65828			ko-pbs	ko-pbs		ko-n65828	ko-n65828
ImageNumber	Area of soma_Average/scope image		ImageNumber	Area of soma_Average/scope image			ImageNumber	Area of soma_Average/scope image		ImageNumber	Area of soma_Average/scope image
28	2409.53		24	2127.85			46	2016.97		2	2218.94
18	2129.49		41	2072.9			50	1958.79		19	2196.47
36	2055.24		32	1820.49			52	1879.81		1	2177.19
33	1894.15		30	1797.61			44	1872.5		7	2132.3
29	1878.95		42	1759.61			47	1836.74		22	2121.08
30	1870.57		25	1754.96			54	1827.98		5	2043.8
11	1865.6		29	1751.57			40	1814.61		6	2008.16
31	1844.64		31	1735.2			53	1727.41		4	2002.38
15	1827.19		27	1727.55			41	1726.88		21	1996.96
19	1747.94		28	1714.14			42	1723.71		18	1924.06
35	1722.95		34	1713.18			48	1700.18		17	1889.06
32	1719.14		44	1691.23			43	1660.71		8	1759.04
17	1650.51		46	1686.09			49	1646.75		16	1754.77
34	1639.99		26	1673.91			51	1625.89		3	1749.01
12	1630.08		43	1670.53			9	1566.46		9	1705.92
25	1624.95		33	1625.22			39	1533.73		13	1697.76
22	1622.79		37	1591.2			38	1476.29		15	1685.06
14	1617.4		38	1578.76			1	1351.3		12	1640.72
21	1617.23		45	1531.23			2	1285.07		10	1599.35
24	1572.39		36	1520			45	1270.13		14	1583.79
16	1557.04		39	1471.58			3	1264.68		23	1573.76
23	1500.4		35	1459.24			37	1248.14		11	1446.34
20	1413.84		40	1451.73			8	1198.54		20	1376.36
13	1401.75						6	1165.3
26	1349.62		ttest wt PBS vs N65828	0.779097			4	1154.2		ttest	0.000408612
27	1291.32						5	1135.92
							7	1090.16
Number of neurons per area
wt-pbs	wt-pbs		wt-n65828	wt-n65828			ko-pbs	ko-pbs		ko-n65828	ko-n65828
ImageNumber	number of cells per scope image		ImageNumber	number of cells per scope image			ImageNumber	number of cells per scope image		ImageNumber	number of cells per scope image
27	621		45	537.692			5	699		11	520
26	603		43	516.923			4	684		9	512.308
13	564		35	515.385			6	668		14	507.692
20	561		44	513.846			7	666		10	505.385
34	550		46	513.846			3	628		15	486.154
23	522		28	497.692			37	624		12	485.385
24	522		26	496.923			8	623		6	484.615
25	518		33	493.846			45	613		3	479.231
35	511		34	493.846			2	556		13	474.615
21	504		36	493.846			9	541		16	468.462
12	498		29	491.538			49	525		23	466.923
19	496		27	490.769			38	524		8	447.692
16	495		38	490.769			43	521		17	431.538
22	475		40	478.462			53	518		4	418.462
11	448		39	477.692			42	505		20	406.154
30	446		30	466.154			39	502		5	390.769
32	442		42	461.538			1	502		7	386.154
29	436		25	457.692			41	500		21	371.538
14	431		37	453.077			51	490		22	366.154
31	430		31	431.538			48	488		1	339.231
33	410		32	430.769			52	477		2	327.692
17	409		41	393.846			54	468		19	321.538
15	406		24	378.462			47	454		18	260
36	382						44	449
28	339		ttest wt PBS vs N65828	0.909992			40	423		ttest	2.08071e-05
18	338						50	415
							46	397
